# Supplementary material for: Proteins journey—from marine to freshwater ecosystem: blood plasma proteomic profiles of pink salmon Oncorhynchus gorbuscha Walbaum, 1792 during spawning migration
Source: Front Physiol. 2023 Jun 13;14:1216119. doi: 10.3389/fphys.2023.1216119 (PMC10293649; doi:10.3389/fphys.2023.1216119)
Supplement: Supplementary file 2 [file Table1.XLSX]

## Sheet: Table S1
Table S1 Raw LFQ-intensity values of the identified proteins of male and female O. gorbuscha from different biotopes (marine, estuarine and riverine).
Majority protein IDs	Sea_male_7_1	Sea_male_7_2	Sea_male_7_3	Sea_male_11_1	Sea_male_11_2	Sea_male_11_3	Sea_male_13_1	Sea_male_13_2	Sea_male_13_3	Sea_female_9_1	Sea_female_9_2	Sea_female_9_3	Sea_female_10_1	Sea_female_10_2	Sea_female_10_3	Sea_female_12_1	Sea_female_12_2	Sea_female_12_3	Estuary_male_14_1	Estuary_male_14_2	Estuary_male_14_3	Estuary_male_15_1	Estuary_male_15_2	Estuary_male_15_3	Estuary_male_17_1	Estuary_male_17_2	Estuary_male_17_3	Estuary_female_8_1	Estuary_female_8_2	Estuary_female_8_3	Estuary_female_16_1	Estuary_female_16_2	Estuary_female_16_3	Estuary_female_18_1	Estuary_female_18_2	Estuary_female_18_3	River_male_3_1	River_male_3_2	River_male_3_3	River_male_4_1	River_male_4_2	River_male_4_3	River_male_5_1	River_male_5_2	River_male_5_3	River_female_1_1	River_female_1_2	River_female_1_3	River_female_2_1
tr|A0A059PXT8|A0A059PXT8_ONCCL	2889400064	1794899968	1160099968	6722899968	2670099968	1789799936	756889984	618369984	596969984	242790006784	239849996288	248239996928	238070005760	229680005120	237140000768	3621199872	3651800064	3500900096	422929984	394249984	422740000	338060000	386380000	386409984	13776000000	13354000384	15196000256	59474001920	62352998400	61938999296	16801999872	16042999808	16433000448	27836000256	31032999936	29934999552	7230600192	3117100032	1781299968	1013000000	897129984	54689001472	1975699968	1423600000	1300600064	300770000896	320119996416	321810006016	317640015872
tr|A0A8C8MH30|A0A8C8MH30_ONCTS;tr|A0A8C7H362|A0A8C7H362_ONCKI;tr|A0A8C8H671|A0A8C8H671_ONCTS;tr|A0A8C7UGQ4|A0A8C7UGQ4_ONCMY;tr|A0A8C7UDG4|A0A8C7UDG4_ONCMY;tr|A0A8C7H631|A0A8C7H631_ONCKI;tr|A0A060VM33|A0A060VM33_ONCMY;tr|A0A8C7FCP0|A0A8C7FCP0_ONCKI;tr|A0A060VXZ7|A0A060VXZ7_ONCMY;tr|A0A8C7VM58|A0A8C7VM58_ONCMY;tr|C1BI03|C1BI03_ONCMY;tr|C1BH58|C1BH58_ONCMY;tr|A0A8C7FCJ9|A0A8C7FCJ9_ONCKI	0	0	0	19356000	0	0	0	0	0	0	0	0	0	0	0	0	0	0	0	0	0	0	0	0	0	0	0	0	0	0	22744000	25638000	26287000	0	0	0	10364000	11946000	0	0	0	0	0	0	0	0	0	0	0
tr|A0A060Y1M1|A0A060Y1M1_ONCMY;tr|A0A8C8JBW2|A0A8C8JBW2_ONCTS;tr|A0A060VMY8|A0A060VMY8_ONCMY;tr|A0A8C8D2G1|A0A8C8D2G1_ONCTS;tr|A0A8C7G0S9|A0A8C7G0S9_ONCKI;tr|A0A8C7VYL2|A0A8C7VYL2_ONCMY;tr|A0A8C7JCJ3|A0A8C7JCJ3_ONCKI	0	0	0	0	0	0	0	0	0	0	0	0	0	0	0	0	0	0	0	0	0	0	0	0	0	0	0	0	0	0	0	0	7200900	0	0	0	0	0	0	0	0	0	0	0	0	26453000	24481000	25352000	12375000
tr|A0A8C8LT97|A0A8C8LT97_ONCTS;tr|A0A8C7MJY3|A0A8C7MJY3_ONCKI;tr|A0A060VN21|A0A060VN21_ONCMY	0	0	0	0	0	0	0	0	0	0	0	0	0	0	0	0	0	0	11725000	14906000	0	0	0	0	0	0	0	0	0	0	0	0	0	0	0	0	0	0	0	0	0	0	0	0	0	0	0	0	0
tr|A0A060VN46|A0A060VN46_ONCMY;tr|A0A8C8CY18|A0A8C8CY18_ONCTS;tr|A0A8C7FH60|A0A8C7FH60_ONCKI	472060000	466700000	484900000	490030016	502880000	449120000	542380032	492440000	555480000	404969984	470520000	480380000	351540000	347270016	354060000	433470016	458100000	448220000	386520000	399700000	375969984	422209984	437649984	417840000	394830016	413550016	454300000	299609984	307470016	304070016	274809984	299310016	321910016	283360000	266260000	247120000	281129984	284240000	271950016	247670000	250760000	58785000	255900000	251120000	228980000	361070016	376400000	328310016	399809984
tr|A0A060VPB0|A0A060VPB0_ONCMY;tr|A0A8C8D523|A0A8C8D523_ONCTS;tr|A0A060X0J4|A0A060X0J4_ONCMY;tr|A0A8C8K5L5|A0A8C8K5L5_ONCTS;tr|A0A8C7ML85|A0A8C7ML85_ONCKI;tr|A0A8C7HW27|A0A8C7HW27_ONCKI;tr|A0A8C7U4R1|A0A8C7U4R1_ONCMY	63776000	34870000	90314000	56816000	40450000	34106000	85340000	93271000	108390000	150080000	164270000	172760000	172480000	167240000	183010000	143510000	75030000	118830000	155120000	146880000	152260000	83981000	9009700	66211000	29480000	25479000	26983000	178210000	205140000	200890000	116160000	94468000	149710000	132130000	149930000	118680000	65936000	29563000	75488000	82120000	88745000	0	44533000	41881000	44074000	175140000	172480000	242750000	128130000
tr|A0A060VQY7|A0A060VQY7_ONCMY;tr|Q90ZQ5|Q90ZQ5_ONCMY;tr|C1BGH9|C1BGH9_ONCMY;tr|C1BFQ6|C1BFQ6_ONCMY;tr|A0A8C7VPG4|A0A8C7VPG4_ONCMY;tr|A0A8C7FL02|A0A8C7FL02_ONCKI;tr|A0A8C8CI92|A0A8C8CI92_ONCTS;tr|A0A060XUI2|A0A060XUI2_ONCMY;tr|A0A8C8CIJ7|A0A8C8CIJ7_ONCTS;tr|A0A8C7M424|A0A8C7M424_ONCKI;tr|C1BGS6|C1BGS6_ONCMY;tr|A0A8C7S5U2|A0A8C7S5U2_ONCMY;tr|A0A8C7J6T7|A0A8C7J6T7_ONCKI;tr|A0A8C8GYZ8|A0A8C8GYZ8_ONC…	20598000	16895000	0	0	20379000	0	0	0	0	0	0	0	0	0	0	9419900	0	0	17632000	22354000	0	46983000	55097000	60035000	0	0	0	19683000	15040000	22069000	29765000	21680000	21090000	0	0	0	15031000	19811000	9491000	16569000	24019000	0	0	13065000	0	0	0	10146000	0
tr|A0A060VRG0|A0A060VRG0_ONCMY	73036000	108620000	96553000	51271000	95030000	63795000	255700000	232300000	214980000	42735000	147340000	132720000	109040000	110360000	88662000	50708000	84982000	96819000	257830000	265660000	221670000	108420000	90923000	54014000	85214000	164390000	184140000	120960000	78216000	80218000	0	56502000	0	52594000	65432000	50459000	98175000	120990000	119950000	157690000	152510000	325940000	89854000	117700000	93074000	129390000	92853000	137440000	127440000
tr|A0A8C8CY78|A0A8C8CY78_ONCTS;tr|A0A8C7PCF4|A0A8C7PCF4_ONCMY;tr|A0A8C7HYK7|A0A8C7HYK7_ONCKI;tr|A0A8C8MMM6|A0A8C8MMM6_ONCTS;tr|A0A8C8JU97|A0A8C8JU97_ONCTS;tr|A0A8C8FKW8|A0A8C8FKW8_ONCTS;tr|A0A8C8DFL2|A0A8C8DFL2_ONCTS;tr|A0A8C7NXH9|A0A8C7NXH9_ONCMY;tr|A0A8C7HYR4|A0A8C7HYR4_ONCKI;tr|A0A8C7HUI2|A0A8C7HUI2_ONCKI;tr|A0A8C7F3H5|A0A8C7F3H5_ONCKI;tr|A0A8C8FJK5|A0A8C8FJK5_ONCTS;tr|A0A8C8D872|A0A8C8D872_ON…	0	0	0	0	0	0	0	0	0	0	0	0	0	0	0	0	0	0	0	0	0	0	0	0	0	0	0	0	0	0	0	7114800	0	0	0	0	0	0	0	0	0	0	0	0	0	0	0	0	0
tr|A0A8C7CT69|A0A8C7CT69_ONCKI;tr|A0A8C8M9N0|A0A8C8M9N0_ONCTS;tr|A0A8C7RDM7|A0A8C7RDM7_ONCMY;tr|A0A8C7CLE2|A0A8C7CLE2_ONCKI;tr|A0A060WLG6|A0A060WLG6_ONCMY;tr|A0A8C8GDS9|A0A8C8GDS9_ONCTS;tr|A0A8C7F7M6|A0A8C7F7M6_ONCKI;tr|A0A8C8M9N2|A0A8C8M9N2_ONCTS;tr|A0A8C8GBF1|A0A8C8GBF1_ONCTS;tr|A0A8C7RF86|A0A8C7RF86_ONCMY;tr|A0A060VT47|A0A060VT47_ONCMY;tr|A0A8C7T3T4|A0A8C7T3T4_ONCMY;tr|A0A8C8M8N1|A0A8C8M8N1_ON…	0	0	0	0	0	0	0	0	0	0	0	0	0	0	0	0	0	0	45211000	40955000	38657000	0	0	0	0	0	0	0	6141300	0	0	0	0	0	0	0	0	0	0	0	0	0	0	0	0	0	0	0	0
tr|A0A8C7F4P4|A0A8C7F4P4_ONCKI;tr|A0A8C8GXC9|A0A8C8GXC9_ONCTS;tr|A0A060XWL1|A0A060XWL1_ONCMY;tr|A0A060WYE0|A0A060WYE0_ONCMY;tr|A0A060VTT3|A0A060VTT3_ONCMY;tr|A0A8C7WD23|A0A8C7WD23_ONCMY;tr|A0A8C8INQ0|A0A8C8INQ0_ONCTS;tr|A0A8C8I9V8|A0A8C8I9V8_ONCTS;tr|A0A8C7WHY7|A0A8C7WHY7_ONCMY;tr|A0A8C7TPQ2|A0A8C7TPQ2_ONCMY;tr|A0A8C7NGB8|A0A8C7NGB8_ONCMY;tr|A0A8C7KTY7|A0A8C7KTY7_ONCKI;tr|A0A8C7JZV9|A0A8C7JZV9_ON…	0	0	0	0	0	0	0	0	0	0	0	0	0	0	0	0	0	0	49372000	58925000	44477000	0	0	0	0	0	0	0	0	0	0	0	0	0	0	0	0	0	0	0	0	0	0	0	0	0	0	0	28587000
tr|A0A8C8LPB0|A0A8C8LPB0_ONCTS;tr|A0A8C7L0M9|A0A8C7L0M9_ONCKI;tr|A0A8C8FB18|A0A8C8FB18_ONCTS;tr|A0A8C7L368|A0A8C7L368_ONCKI;tr|A0A060VUE9|A0A060VUE9_ONCMY;tr|A0A8C8FAH4|A0A8C8FAH4_ONCTS;tr|A0A8C7QVK5|A0A8C7QVK5_ONCMY;tr|A0A8C7QV83|A0A8C7QV83_ONCMY;tr|A0A8C7L2L6|A0A8C7L2L6_ONCKI;tr|A0A8C8FAJ1|A0A8C8FAJ1_ONCTS;tr|A0A8C7L2K7|A0A8C7L2K7_ONCKI;tr|A0A8C7WBR2|A0A8C7WBR2_ONCMY;tr|A0A060XRZ1|A0A060XRZ1_ON…	73991000	74469000	66522000	69552000	74739000	68932000	0	0	0	0	0	0	0	0	0	0	0	0	73366000	79866000	74294000	0	0	0	0	0	0	0	0	0	0	0	0	0	0	0	0	0	0	0	0	0	0	0	0	0	0	0	0
tr|C1BGS8|C1BGS8_ONCMY;tr|C1BGM3|C1BGM3_ONCMY;tr|C1BFZ5|C1BFZ5_ONCMY;tr|C1BEH8|C1BEH8_ONCMY;tr|A0A8C8D668|A0A8C8D668_ONCTS;tr|A0A8C7RJ58|A0A8C7RJ58_ONCMY;tr|A0A8C7N995|A0A8C7N995_ONCKI;tr|A0A8C7N8N0|A0A8C7N8N0_ONCKI;tr|A0A060VUF3|A0A060VUF3_ONCMY;tr|A0A8C7LUD6|A0A8C7LUD6_ONCMY;tr|A0A8C8DF05|A0A8C8DF05_ONCTS;tr|A0A8C7KTL6|A0A8C7KTL6_ONCKI	33878000	34863000	24095000	0	35310000	25886000	19949000	20708000	21863000	16253000	16725000	23735000	22889000	19953000	21905000	29122000	29396000	31872000	39404000	42560000	29862000	122810000	139570000	124860000	18923000	12193000	0	29136000	24778000	25710000	43257000	39870000	44426000	0	30407000	10986000	30621000	31287000	31683000	37170000	44753000	0	0	0	0	26565000	25309000	28435000	10074000
tr|A0A060VV07|A0A060VV07_ONCMY;tr|A0A8C7LW03|A0A8C7LW03_ONCMY;tr|A0A8C7NFD3|A0A8C7NFD3_ONCMY;tr|A0A8C7M399|A0A8C7M399_ONCMY;tr|A0A8C7LW18|A0A8C7LW18_ONCMY;tr|A0A8C7NFD7|A0A8C7NFD7_ONCMY;tr|A0A8C7M395|A0A8C7M395_ONCMY;tr|A0A8C7M385|A0A8C7M385_ONCMY;tr|A0A8C7NET4|A0A8C7NET4_ONCMY;tr|A0A8C7I7I2|A0A8C7I7I2_ONCKI;tr|A0A8C7LYK4|A0A8C7LYK4_ONCMY;tr|A0A8C7I9Y1|A0A8C7I9Y1_ONCKI;tr|A0A8C7I6Q0|A0A8C7I6Q0_ON…	66861000	66580000	56292000	53222000	55197000	61326000	36414000	26616000	32492000	34579000	38155000	39692000	26964000	18216000	23963000	55692000	66475000	65578000	35565000	32881000	42264000	46014000	45563000	43257000	27480000	26884000	38747000	51669000	54032000	50826000	39344000	30692000	36036000	44672000	41432000	28951000	38099000	44816000	42481000	43239000	52602000	0	36017000	34996000	32767000	39196000	37628000	42849000	27669000
tr|A0A8C7HSL2|A0A8C7HSL2_ONCKI;tr|A0A060VVB7|A0A060VVB7_ONCMY;tr|A0A8C8CVL4|A0A8C8CVL4_ONCTS;tr|A0A8C7NQC9|A0A8C7NQC9_ONCMY;tr|A0A8C7MJK1|A0A8C7MJK1_ONCKI	95154000	89732000	86158000	92511000	91505000	90830000	105590000	99257000	106570000	111930000	100510000	109740000	95307000	98092000	85202000	97053000	103580000	109970000	62457000	62793000	60549000	89196000	99642000	90141000	171510000	153080000	156880000	97958000	103360000	90444000	139920000	128060000	109660000	133030000	115010000	98823000	99559000	102580000	85989000	97342000	94990000	0	103980000	131900000	110730000	93709000	77027000	74291000	99917000
tr|A0A060VVU6|A0A060VVU6_ONCMY;tr|A0A8C7U8I0|A0A8C7U8I0_ONCMY;tr|A0A8C7UK08|A0A8C7UK08_ONCMY	25506000	34530000	26635000	72395000	49934000	55889000	72272000	62785000	75992000	200810000	225820000	213930000	129060000	119610000	122190000	94221000	113120000	115180000	55370000	69966000	54484000	25167000	33029000	0	53569000	53689000	0	55988000	54103000	47036000	132320000	109570000	121320000	121960000	115800000	118140000	59043000	60521000	67760000	74008000	74689000	0	40660000	34129000	34326000	100630000	75570000	90187000	103850000
tr|Q90YH0|Q90YH0_ONCMY;tr|F8RP08|F8RP08_ONCMA;tr|C1BEM7|C1BEM7_ONCMY;tr|A0A8C8GYP6|A0A8C8GYP6_ONCTS;tr|A0A8C7F4T8|A0A8C7F4T8_ONCKI;tr|A0A060VW29|A0A060VW29_ONCMY;tr|A0A8C7DGN8|A0A8C7DGN8_ONCKI	0	0	0	0	0	0	0	0	0	0	0	0	0	0	0	0	0	0	35584000	0	0	0	0	0	0	0	0	0	0	0	0	0	0	0	0	0	0	0	0	0	0	0	0	0	0	0	0	0	0
tr|A0A8C7T594|A0A8C7T594_ONCMY;tr|A0A8C7I1B6|A0A8C7I1B6_ONCKI;tr|A0A8C8G6Y5|A0A8C8G6Y5_ONCTS;tr|A0A8C7GRX9|A0A8C7GRX9_ONCKI;tr|A0A8C7GN95|A0A8C7GN95_ONCKI;tr|A0A8C7UR93|A0A8C7UR93_ONCMY;tr|A0A8C8JCS2|A0A8C8JCS2_ONCTS;tr|A0A8C7WIS9|A0A8C7WIS9_ONCMY;tr|A0A8C7IBF6|A0A8C7IBF6_ONCKI;tr|A0A8C8GBX2|A0A8C8GBX2_ONCTS;tr|A0A8C7T290|A0A8C7T290_ONCMY;tr|A0A8C7MMW3|A0A8C7MMW3_ONCKI;tr|A0A8C8G9N8|A0A8C8G9N8_ON…	0	0	0	0	8346400	0	0	0	0	0	0	0	0	0	0	0	0	0	31443000	31898000	19322000	0	0	0	0	0	0	0	8606600	8261100	10198000	11332000	13560000	0	0	0	0	4181800	0	10675000	13652000	0	0	0	0	4737000	8209500	9591600	11408000
tr|A0A060VWN6|A0A060VWN6_ONCMY;tr|A0A8C7QVA8|A0A8C7QVA8_ONCMY;tr|A0A8C7QWR4|A0A8C7QWR4_ONCMY;tr|A0A8C7MH91|A0A8C7MH91_ONCKI;tr|A0A8C7QSN7|A0A8C7QSN7_ONCMY;tr|A0A8C7QWQ3|A0A8C7QWQ3_ONCMY	56881000	37168000	44428000	0	0	0	0	0	50915000	708529984	721270016	690140032	525400000	519500000	545910016	254270000	219540000	251000000	84474000	91218000	34924000	30859000	30376000	48436000	63202000	72489000	68562000	368080000	368860000	362060000	305350016	348680000	361760000	372689984	312270016	353300000	0	52075000	53977000	68416000	62275000	0	101980000	116650000	104180000	562000000	572979968	546780032	593000000
tr|A0A8C7RD67|A0A8C7RD67_ONCMY;tr|A0A8C7RYA4|A0A8C7RYA4_ONCMY;tr|A0A060XY58|A0A060XY58_ONCMY;tr|A0A8C7II85|A0A8C7II85_ONCKI;tr|A0A8C8D264|A0A8C8D264_ONCTS;tr|A0A060VWT8|A0A060VWT8_ONCMY;tr|A0A8C8MG91|A0A8C8MG91_ONCTS;tr|A0A8C7FH40|A0A8C7FH40_ONCKI;tr|A0A8C7RXS2|A0A8C7RXS2_ONCMY;tr|A0A8C7RDE5|A0A8C7RDE5_ONCMY;tr|A0A8C7RBN1|A0A8C7RBN1_ONCMY;tr|A0A8C7REJ1|A0A8C7REJ1_ONCMY	16141000	22535000	16194000	0	0	0	15177000	5035200	11141000	7020300	11150000	0	0	0	0	0	0	6026800	273750016	271620000	177550000	0	0	12107000	0	0	0	16974000	16108000	22814000	37479000	37958000	41435000	0	0	0	13496000	17348000	12656000	0	7353600	0	0	0	0	23424000	0	0	0
tr|A0A060VWW1|A0A060VWW1_ONCMY;tr|A0A8C7GZT7|A0A8C7GZT7_ONCKI;tr|A0A8C8G206|A0A8C8G206_ONCTS	3846700032	3782400000	3794800128	3307800064	3202099968	3052999936	3270599936	3468900096	3198599936	2443899904	2326200064	2448600064	3338299904	3235899904	3208699904	2336000000	2638200064	2545700096	3854400000	3867200000	4609299968	12826999808	13237999616	13422999552	3796300032	3392900096	3570400000	3652600064	3460699904	3572900096	1743399936	1624700032	1720400000	2491899904	2430299904	2456199936	7342600192	7389100032	7129099776	1902099968	1986899968	1030499968	7353699840	7782000128	8601400320	2736999936	3152199936	3048100096	4985600000
tr|A0A8C7CLU2|A0A8C7CLU2_ONCKI;tr|A0A8C7SKS9|A0A8C7SKS9_ONCMY;tr|A0A8C7D1R1|A0A8C7D1R1_ONCKI;tr|A0A8C7SGD7|A0A8C7SGD7_ONCMY;tr|A0A8C7SJU7|A0A8C7SJU7_ONCMY;tr|A0A8C7SCG0|A0A8C7SCG0_ONCMY;tr|A0A8C7CKQ6|A0A8C7CKQ6_ONCKI;tr|A0A060VX60|A0A060VX60_ONCMY;tr|A0A8C8J2G8|A0A8C8J2G8_ONCTS;tr|A0A8C8J155|A0A8C8J155_ONCTS	0	0	0	0	0	0	7497400	19357000	9515300	0	0	0	0	0	0	0	0	0	0	0	0	190640000	203550000	168350000	0	0	0	0	0	0	0	0	0	0	0	0	0	0	0	0	0	0	0	0	0	0	0	0	0
tr|A0A8C7G952|A0A8C7G952_ONCKI;tr|A0A060VY25|A0A060VY25_ONCMY;tr|A0A8C8IY25|A0A8C8IY25_ONCTS;tr|A0A8C7GA25|A0A8C7GA25_ONCKI;tr|A0A8C7G6U5|A0A8C7G6U5_ONCKI;tr|A0A8C7SR19|A0A8C7SR19_ONCMY;tr|A0A8C8GV87|A0A8C8GV87_ONCTS;tr|A0A8C7SDF1|A0A8C7SDF1_ONCMY;tr|A0A8C7JEE5|A0A8C7JEE5_ONCKI;tr|A0A8C7SIH9|A0A8C7SIH9_ONCMY;tr|A0A060VML0|A0A060VML0_ONCMY;tr|A0A8C8I7N3|A0A8C8I7N3_ONCTS;tr|C1BGT5|C1BGT5_ONCMY;tr|C…	0	0	0	0	22060000	24419000	26965000	0	52419000	115090000	103810000	122180000	131530000	122070000	127160000	57754000	53392000	65146000	273150016	321160000	206480000	40919000	0	0	0	0	0	160050000	231220000	231430000	54242000	42468000	24743000	69247000	77210000	60177000	198450000	191170000	195480000	266690000	240530000	283640000	37908000	21325000	28380000	290080000	377160000	390780000	196190000
tr|A0A8C7GEX1|A0A8C7GEX1_ONCKI;tr|A0A8C7ULG6|A0A8C7ULG6_ONCMY;tr|A0A8C8F559|A0A8C8F559_ONCTS;tr|A0A8C7UJH2|A0A8C7UJH2_ONCMY;tr|A0A8C7IQR6|A0A8C7IQR6_ONCKI;tr|A0A8C8G6U7|A0A8C8G6U7_ONCTS;tr|A0A8C7IRX6|A0A8C7IRX6_ONCKI;tr|A0A8C8LN47|A0A8C8LN47_ONCTS;tr|A0A060XM37|A0A060XM37_ONCMY;tr|A0A8C7UEV2|A0A8C7UEV2_ONCMY;tr|A0A8C7GBK0|A0A8C7GBK0_ONCKI;tr|A0A060VYB6|A0A060VYB6_ONCMY;tr|A0A8C7VUU7|A0A8C7VUU7_ON…	0	0	0	0	0	0	0	0	0	0	0	0	0	0	0	0	0	0	60768000	73786000	47987000	0	0	0	0	0	0	0	10866000	15221000	0	23565000	0	0	0	0	0	0	0	0	0	0	0	0	0	0	0	0	0
tr|A0A8C7L4S4|A0A8C7L4S4_ONCKI;tr|C1BGI1|C1BGI1_ONCMY;tr|C1BEX1|C1BEX1_ONCMY;tr|C1BEH6|C1BEH6_ONCMY;tr|A0A8C8MLP9|A0A8C8MLP9_ONCTS;tr|A0A8C7KXW2|A0A8C7KXW2_ONCKI;tr|A0A8C8IAC3|A0A8C8IAC3_ONCTS;tr|A0A8C7KNW9|A0A8C7KNW9_ONCKI;tr|A0A8C7Q8E3|A0A8C7Q8E3_ONCMY;tr|A0A8C8IBQ1|A0A8C8IBQ1_ONCTS;tr|A0A060WYG8|A0A060WYG8_ONCMY;tr|A0A060VYL5|A0A060VYL5_ONCMY;tr|A0A8C8G749|A0A8C8G749_ONCTS;tr|A0A8C7H9U9|A0A8C7…	0	0	0	0	0	0	0	0	0	0	0	0	0	0	0	0	0	0	47353000	41771000	35123000	0	0	0	0	0	0	0	0	0	0	0	0	0	0	0	0	0	0	0	0	0	0	0	0	0	0	0	0
tr|A0A8C7CL49|A0A8C7CL49_ONCKI;tr|A0A8C7C6G1|A0A8C7C6G1_ONCKI;tr|A0A8C8BRI4|A0A8C8BRI4_ONCTS;tr|A0A8C8BU68|A0A8C8BU68_ONCTS;tr|A0A8C8EGA9|A0A8C8EGA9_ONCTS;tr|A0A8C8BRM9|A0A8C8BRM9_ONCTS;tr|A0A8C7CA57|A0A8C7CA57_ONCKI;tr|A0A8C8BXT1|A0A8C8BXT1_ONCTS;tr|A0A8C8BRS4|A0A8C8BRS4_ONCTS;tr|A0A8C8EGP1|A0A8C8EGP1_ONCTS;tr|A0A8C8EGN8|A0A8C8EGN8_ONCTS;tr|A0A8C7UFD8|A0A8C7UFD8_ONCMY;tr|A0A8C7CCR0|A0A8C7CCR0_ON…	0	0	0	0	0	0	0	0	0	0	0	0	0	0	0	0	0	0	0	0	0	0	0	0	0	0	0	0	0	0	0	0	0	0	0	0	84499000	0	0	0	0	0	0	0	0	0	0	0	0
tr|A0A8C8LQY6|A0A8C8LQY6_ONCTS;tr|A0A8C7MH36|A0A8C7MH36_ONCKI;tr|A0A060VZR8|A0A060VZR8_ONCMY;tr|A0A8C7H8H8|A0A8C7H8H8_ONCKI;tr|A0A8C8FHK4|A0A8C8FHK4_ONCTS;tr|A0A8C7H9N2|A0A8C7H9N2_ONCKI;tr|A0A8C7H8L7|A0A8C7H8L7_ONCKI;tr|A0A8C7TIW5|A0A8C7TIW5_ONCMY;tr|A0A8C7TFJ9|A0A8C7TFJ9_ONCMY	100820000	99733000	88016000	107520000	106290000	114800000	36735000	34113000	36759000	68091000	59731000	62254000	32960000	42342000	38962000	90318000	88188000	87847000	106420000	95060000	94877000	61153000	65227000	71376000	33758000	32279000	39156000	75263000	62065000	76938000	71162000	86084000	81953000	55199000	62291000	58607000	66818000	64111000	50442000	52488000	58053000	0	46123000	48716000	39254000	95161000	124860000	105870000	142470000
tr|A0A8C7S7I8|A0A8C7S7I8_ONCMY;tr|A0A8C7U8S3|A0A8C7U8S3_ONCMY;tr|A0A8C7S6Y8|A0A8C7S6Y8_ONCMY;tr|A0A8C8JAE0|A0A8C8JAE0_ONCTS;tr|A0A8C7GLC4|A0A8C7GLC4_ONCKI;tr|A0A8C8K2C4|A0A8C8K2C4_ONCTS;tr|A0A8C7GKF4|A0A8C7GKF4_ONCKI;tr|C1BI93|C1BI93_ONCMY;tr|C1BF83|C1BF83_ONCMY;tr|A0A8C8K5Y1|A0A8C8K5Y1_ONCTS;tr|A0A8C8JCJ8|A0A8C8JCJ8_ONCTS;tr|A0A060X8B4|A0A060X8B4_ONCMY;tr|A0A060VZV6|A0A060VZV6_ONCMY;tr|A0A8C7TY7…	0	0	0	0	0	0	0	0	0	0	0	0	0	0	0	0	0	0	29650000	27904000	11649000	0	0	0	0	0	0	0	0	0	0	0	0	0	0	0	0	0	0	0	0	0	0	0	0	0	0	0	0
tr|A0A8C7UDB3|A0A8C7UDB3_ONCMY;tr|A0A8C8HY47|A0A8C8HY47_ONCTS;tr|A0A8C7UM03|A0A8C7UM03_ONCMY;tr|C1BHN1|C1BHN1_ONCMY;tr|C1BFJ2|C1BFJ2_ONCMY;tr|A0A8C8HQ10|A0A8C8HQ10_ONCTS;tr|A0A8C8HKS4|A0A8C8HKS4_ONCTS;tr|A0A8C7WFE5|A0A8C7WFE5_ONCMY;tr|A0A8C7FEI5|A0A8C7FEI5_ONCKI;tr|A0A8C8I4F2|A0A8C8I4F2_ONCTS;tr|A0A8C8HKB0|A0A8C8HKB0_ONCTS;tr|A0A8C7FEK7|A0A8C7FEK7_ONCKI;tr|A0A060VZX4|A0A060VZX4_ONCMY;tr|A0A8C7THQ…	0	0	0	0	0	0	0	0	0	0	0	0	0	0	0	0	0	0	85799000	87919000	100280000	0	0	0	0	0	0	0	0	0	0	0	0	0	0	0	0	0	0	0	0	0	0	0	0	0	0	0	0
tr|A0A060W1N1|A0A060W1N1_ONCMY;tr|A0A8C7WLC0|A0A8C7WLC0_ONCMY;tr|A0A8C7LD66|A0A8C7LD66_ONCKI;tr|I6LA21|I6LA21_ONCMY;tr|A0A8C7UUA2|A0A8C7UUA2_ONCMY;tr|A0A8C8ILT5|A0A8C8ILT5_ONCTS	0	0	0	0	0	0	0	0	0	0	0	0	0	0	0	0	0	0	0	0	0	0	0	0	0	0	0	0	0	0	0	0	0	0	0	5989600	0	0	0	0	0	0	0	0	0	0	0	0	0
tr|A0A060W1N4|A0A060W1N4_ONCMY	20367000	16014000	13838000	15494000	15095000	16464000	30276000	31564000	34549000	39790000	43399000	35516000	20873000	0	0	0	0	0	29485000	38916000	0	13705000	8699500	9753200	26803000	34261000	28938000	17042000	13726000	20379000	21131000	17629000	17301000	14962000	13271000	12418000	28553000	27697000	21806000	36351000	27744000	0	24002000	0	23916000	33648000	33661000	30355000	0
tr|A0A8C7UHW9|A0A8C7UHW9_ONCMY;tr|A0A8C8EJZ7|A0A8C8EJZ7_ONCTS;tr|A0A8C7WF03|A0A8C7WF03_ONCMY;tr|A0A8C7H466|A0A8C7H466_ONCKI;tr|A0A8C7H255|A0A8C7H255_ONCKI;tr|A0A060W1T3|A0A060W1T3_ONCMY	0	0	0	0	0	0	0	0	0	0	0	0	0	0	0	0	0	0	0	0	0	0	0	0	0	0	0	0	0	0	0	0	0	0	0	0	0	0	0	0	0	0	0	0	0	0	0	37785000	151070000
tr|A0A8C8JH52|A0A8C8JH52_ONCTS;tr|A0A8C7F457|A0A8C7F457_ONCKI;tr|A0A060W1V1|A0A060W1V1_ONCMY;tr|A0A8C7SK80|A0A8C7SK80_ONCMY	3946100	0	0	0	0	0	0	0	0	0	0	0	0	0	0	0	0	0	0	0	7663600	0	0	0	0	0	0	0	0	0	0	0	0	0	0	0	0	0	0	0	0	0	0	0	0	0	0	0	0
tr|A0A8C7PYN7|A0A8C7PYN7_ONCMY;tr|A0A8C7D5L9|A0A8C7D5L9_ONCKI;tr|A0A060W2A1|A0A060W2A1_ONCMY;tr|A0A8C7DB61|A0A8C7DB61_ONCKI;tr|A0A8C7PZP4|A0A8C7PZP4_ONCMY;tr|A0A8C7DMT0|A0A8C7DMT0_ONCKI;tr|A0A8C7H5C3|A0A8C7H5C3_ONCKI;tr|A0A060W386|A0A060W386_ONCMY;tr|A0A8C8CA61|A0A8C8CA61_ONCTS;tr|A0A8C7Q1S4|A0A8C7Q1S4_ONCMY;tr|A0A8C8C9C1|A0A8C8C9C1_ONCTS;tr|A0A8C7QBB3|A0A8C7QBB3_ONCMY;tr|A0A8C7H940|A0A8C7H940_ON…	406240000	347800000	281129984	310350016	294969984	348320000	223100000	212960000	226960000	216820000	177620000	223540000	171640000	193680000	206200000	346680000	302670016	316280000	381550016	395929984	271040000	502520000	603580032	532950016	153240000	161070000	184360000	650289984	619489984	670310016	322240000	288280000	240670000	227310000	203220000	223190000	333820000	316420000	343329984	333880000	333089984	259450000	402449984	340900000	306940000	148460000	143790000	170180000	179130000
tr|A0A8C7S8V1|A0A8C7S8V1_ONCMY;tr|A0A060W2U3|A0A060W2U3_ONCMY;tr|A0A8C7SE92|A0A8C7SE92_ONCMY;tr|A0A8C7M791|A0A8C7M791_ONCKI;tr|A0A8C8F4L4|A0A8C8F4L4_ONCTS;tr|A0A8C8F4W9|A0A8C8F4W9_ONCTS;tr|A0A8C7M6V3|A0A8C7M6V3_ONCKI;tr|A0A8C8F430|A0A8C8F430_ONCTS;tr|A0A8C7M6V1|A0A8C7M6V1_ONCKI	4662499840	4250800128	3747599872	5232300032	5048399872	5197499904	4113200128	3516699904	3611899904	2014499968	1866000000	2045299968	2058800000	1851600000	1954800000	2690800128	2735800064	2193100032	2292000000	1825299968	1548499968	2500400128	2718299904	2885199872	3497400064	3265999872	2885700096	1767299968	1746300032	1775699968	2034899968	1836400000	1923500032	1422499968	1361600000	1306899968	1128099968	1184499968	1291200000	1275900032	1002099968	800460032	1599000064	1778599936	1657400064	1673900032	1553500032	1344899968	1030499968
tr|A0A8C8MFX6|A0A8C8MFX6_ONCTS;tr|A0A8C7D1B0|A0A8C7D1B0_ONCKI;tr|A0A060W2V1|A0A060W2V1_ONCMY;tr|Q20A01|Q20A01_ONCMY;tr|A0A8C8BUY7|A0A8C8BUY7_ONCTS;tr|A0A8C7C915|A0A8C7C915_ONCKI	17202000	0	0	0	0	0	0	0	0	37902000	34127000	41807000	0	0	0	32299000	28392000	34824000	38758000	45168000	49750000	0	0	0	0	0	0	133240000	150000000	126470000	0	0	0	0	0	0	0	0	0	0	0	0	15344000	0	0	30013000	0	35193000	0
tr|A0A8C8EQF8|A0A8C8EQF8_ONCTS;tr|A0A060W405|A0A060W405_ONCMY;tr|A0A8C7CH88|A0A8C7CH88_ONCKI	49409000	54853000	54799000	0	0	0	0	0	0	127380000	133560000	148240000	507560000	495700000	477110016	0	26902000	31420000	234710000	229940000	273510016	51715000	0	48935000	100840000	93146000	112150000	147540000	83297000	119230000	251510000	279320000	230140000	94192000	110040000	106090000	344020000	307089984	295800000	334900000	281700000	137140000	72201000	66037000	98061000	678259968	666220032	641619968	83177000
tr|A0A8C8IFQ9|A0A8C8IFQ9_ONCTS;tr|A0A8C7DHX2|A0A8C7DHX2_ONCKI;tr|A0A060W4C7|A0A060W4C7_ONCMY	0	0	0	8433900	0	0	0	0	0	0	0	0	0	0	0	0	0	0	43654000	21653000	43866000	0	0	0	0	0	0	0	0	0	0	0	0	0	0	0	0	0	0	0	0	0	0	0	0	0	0	0	0
tr|A0A8C7US15|A0A8C7US15_ONCMY;tr|A0A060W4D6|A0A060W4D6_ONCMY;tr|A0A8C7WL43|A0A8C7WL43_ONCMY;tr|A0A8C8K9B5|A0A8C8K9B5_ONCTS;tr|A0A8C7M8L7|A0A8C7M8L7_ONCKI;tr|A0A8C7V751|A0A8C7V751_ONCMY;tr|A0A8C8CYT3|A0A8C8CYT3_ONCTS;tr|A0A8C8K6C7|A0A8C8K6C7_ONCTS;tr|A0A8C7UWC6|A0A8C7UWC6_ONCMY;tr|A0A8C7G4S0|A0A8C7G4S0_ONCKI;tr|A0A8C8MP39|A0A8C8MP39_ONCTS;tr|A0A8C7V583|A0A8C7V583_ONCMY;tr|A0A8C7M8M4|A0A8C7M8M4_ON…	34036000	35786000	50227000	75214000	61350000	60501000	35167000	34208000	0	49585000	34364000	53786000	0	0	17832000	39944000	40452000	40345000	55330000	80551000	85660000	35103000	44078000	36734000	17877000	14115000	0	74303000	75173000	65363000	49980000	45484000	25639000	32038000	34833000	32041000	43180000	23664000	44708000	45310000	45491000	0	27690000	0	15245000	55601000	57412000	48384000	21343000
tr|A0A8C8HAH4|A0A8C8HAH4_ONCTS;tr|A0A8C8M439|A0A8C8M439_ONCTS;tr|A0A8C7FPD3|A0A8C7FPD3_ONCKI;tr|A0A060XXG2|A0A060XXG2_ONCMY;tr|A0A060W526|A0A060W526_ONCMY;tr|A0A8C7S6B4|A0A8C7S6B4_ONCMY;tr|A0A060WJ32|A0A060WJ32_ONCMY;tr|A0A8C8MAT8|A0A8C8MAT8_ONCTS;tr|A0A8C8HI92|A0A8C8HI92_ONCTS;tr|A0A8C7TBZ8|A0A8C7TBZ8_ONCMY;tr|A0A8C7MJB8|A0A8C7MJB8_ONCKI;tr|A0A8C7FNU2|A0A8C7FNU2_ONCKI;tr|A0A8C8HAZ7|A0A8C8HAZ7_ON…	0	0	0	0	0	0	0	0	0	0	0	0	0	0	0	0	0	0	63428000	65923000	62453000	0	0	0	0	0	0	0	0	0	0	0	0	0	0	0	0	0	0	0	0	0	0	0	0	0	0	0	0
tr|A0A8C7SPM8|A0A8C7SPM8_ONCMY;tr|A0A8C7KBD0|A0A8C7KBD0_ONCKI;tr|A0A8C7SMD7|A0A8C7SMD7_ONCMY;tr|A0A8C7SMQ7|A0A8C7SMQ7_ONCMY;tr|A0A060W596|A0A060W596_ONCMY;tr|A0A8C7SN69|A0A8C7SN69_ONCMY;tr|A0A8C7N3Z5|A0A8C7N3Z5_ONCKI;tr|A0A8C7KC85|A0A8C7KC85_ONCKI;tr|A0A8C7KC76|A0A8C7KC76_ONCKI;tr|A0A8C7W4D8|A0A8C7W4D8_ONCMY;tr|A0A8C7KC03|A0A8C7KC03_ONCKI;tr|A0A8C7SL68|A0A8C7SL68_ONCMY;tr|A0A8C7SII8|A0A8C7SII8_ON…	60884000	48217000	45625000	50152000	53234000	50270000	27725000	15884000	21972000	31231000	0	34839000	0	0	0	59244000	49063000	50920000	39475000	38358000	33082000	45630000	40480000	45969000	23913000	28435000	33107000	28446000	34023000	32533000	46279000	46793000	49762000	34678000	43626000	37062000	44539000	43109000	36223000	30329000	34857000	0	23110000	27153000	27974000	31948000	32533000	26282000	49494000
tr|A0A8C8C4T9|A0A8C8C4T9_ONCTS;tr|A0A8C7DNR6|A0A8C7DNR6_ONCKI;tr|A0A060W652|A0A060W652_ONCMY	175240000	195540000	196030000	173770000	168330000	167940000	273240000	281009984	292849984	413740000	380150016	404600000	355409984	399190016	383230016	276420000	282400000	287420000	254710000	226880000	264580000	163250000	152910000	151880000	327550016	339140000	370249984	247620000	296780000	279249984	355740000	393910016	370520000	360630016	354420000	369220000	251630000	279929984	303649984	259290000	245370000	174320000	256810000	250370000	264380000	359750016	353140000	340110016	364840000
tr|A0A8C8M8D7|A0A8C8M8D7_ONCTS;tr|A0A060W687|A0A060W687_ONCMY;tr|A0A8C7GGY4|A0A8C7GGY4_ONCKI;tr|A0A8C7MB99|A0A8C7MB99_ONCKI;tr|A0A8C7P792|A0A8C7P792_ONCMY	0	0	0	0	15439000	0	0	0	0	0	0	0	0	0	0	0	0	0	73774000	59942000	82565000	0	0	0	0	0	0	0	0	0	0	0	0	0	0	0	0	0	0	0	0	0	25747000	0	0	40418000	47513000	43208000	154360000
tr|A0A8C7CVV1|A0A8C7CVV1_ONCKI;tr|A0A8C8CIA8|A0A8C8CIA8_ONCTS;tr|A0A8C7P796|A0A8C7P796_ONCMY;tr|A0A060W6J8|A0A060W6J8_ONCMY	1543900032	1737900032	1573500032	1404099968	1429100032	1331699968	1631299968	1578899968	1617400064	2470899968	2389900032	2529999872	1472000000	1524600064	1371500032	2494099968	2242599936	2841299968	715329984	978979968	737000000	1052000000	1075699968	1002400000	1674499968	1572999936	1555200000	1902000000	1999299968	2000700032	2161799936	2046000000	2114400000	2077100032	2271500032	2058200064	1126499968	1205900032	1264300032	1120600064	1179399936	29071000	1567699968	1637699968	1575000064	2070599936	2054899968	1863500032	1582700032
tr|A0A8C8F7X7|A0A8C8F7X7_ONCTS;tr|A0A8C8F0Q5|A0A8C8F0Q5_ONCTS;tr|A0A8C8EZY5|A0A8C8EZY5_ONCTS;tr|A0A8C7TG12|A0A8C7TG12_ONCMY;tr|A0A8C7QQ57|A0A8C7QQ57_ONCMY;tr|A0A8C7FMF8|A0A8C7FMF8_ONCKI;tr|A0A8C7FL78|A0A8C7FL78_ONCKI;tr|A0A8C7DFR3|A0A8C7DFR3_ONCKI;tr|A0A8C8F0W1|A0A8C8F0W1_ONCTS;tr|A0A8C7QRQ3|A0A8C7QRQ3_ONCMY;tr|A0A8C7QQ39|A0A8C7QQ39_ONCMY;tr|A0A060W6Q3|A0A060W6Q3_ONCMY;tr|A0A8C8F8X2|A0A8C8F8X2_ON…	0	0	0	0	0	0	0	16864000	0	0	0	0	0	0	0	0	0	0	20142000	0	15999000	62987000	63482000	64720000	0	0	0	0	0	0	0	0	0	0	0	0	0	0	0	0	0	0	0	0	0	0	0	0	0
tr|A0A8C7E1E2|A0A8C7E1E2_ONCKI;tr|A0A8C7E1D7|A0A8C7E1D7_ONCKI;tr|A0A8C8H3P0|A0A8C8H3P0_ONCTS;tr|A0A8C7S008|A0A8C7S008_ONCMY;tr|A0A8C7E1C7|A0A8C7E1C7_ONCKI;tr|A0A060W6S3|A0A060W6S3_ONCMY;tr|A0A060VXL3|A0A060VXL3_ONCMY;tr|A0A8C7THH1|A0A8C7THH1_ONCMY;tr|A0A8C8H443|A0A8C8H443_ONCTS;tr|A0A8C7TPD1|A0A8C7TPD1_ONCMY;tr|A0A8C7TUP6|A0A8C7TUP6_ONCMY;tr|A0A8C7TWL0|A0A8C7TWL0_ONCMY	0	0	0	0	0	0	0	0	0	0	0	0	0	0	0	0	0	0	27921000	20960000	0	0	0	0	0	0	0	0	0	0	0	0	7443000	0	0	0	0	0	0	0	0	0	0	0	0	0	0	0	0
tr|A0A060W6W1|A0A060W6W1_ONCMY;tr|A0A8C8GU66|A0A8C8GU66_ONCTS;tr|A0A8C7VCG9|A0A8C7VCG9_ONCMY	0	0	0	0	0	0	0	0	0	0	0	0	0	0	0	0	0	0	0	5767400	0	0	0	0	0	0	0	0	0	0	0	0	0	0	0	0	0	0	0	0	0	0	0	0	0	0	0	0	0
tr|A0A8C8JNY1|A0A8C8JNY1_ONCTS;tr|A0A060W737|A0A060W737_ONCMY;tr|A0A8C8JL75|A0A8C8JL75_ONCTS;tr|A0A8C7TS99|A0A8C7TS99_ONCMY;tr|A0A8C8JKT7|A0A8C8JKT7_ONCTS;tr|A0A8C7TQX6|A0A8C7TQX6_ONCMY;tr|A0A8C7DP93|A0A8C7DP93_ONCKI;tr|A0A8C8JKV6|A0A8C8JKV6_ONCTS;tr|A0A8C7DU99|A0A8C7DU99_ONCKI;tr|A0A8C7TZP3|A0A8C7TZP3_ONCMY;tr|A0A8C8JQ85|A0A8C8JQ85_ONCTS;tr|A0A8C7DPT2|A0A8C7DPT2_ONCKI;tr|A0A8C8MJH6|A0A8C8MJH6_ON…	0	0	0	6684800	12301000	6057500	0	22635000	13982000	0	5274300	0	0	0	0	0	8285700	4877100	13663000	0	0	139500000	208990000	200460000	0	0	0	13674000	2980600	4666800	5887300	22851000	25001000	12189000	6299500	5597800	0	0	0	8196000	8555300	0	0	0	0	0	0	0	0
tr|A0A060W748|A0A060W748_ONCMY;tr|A0A8C7P6S7|A0A8C7P6S7_ONCMY	351300000	395080000	235220000	405550016	429449984	396080000	457700000	384129984	391540000	748979968	955260032	1026099968	559440000	355780000	241200000	1269299968	1029600000	833680000	381270016	419209984	276780000	404470016	440950016	382860000	771320000	572600000	724070016	353200000	387369984	674920000	938800000	1181200000	1314000000	1038899968	985830016	901660032	581459968	614220032	582019968	449100000	488600000	1111399936	359710016	280580000	305590016	795169984	859600000	843020032	516289984
tr|A0A8C7M8B2|A0A8C7M8B2_ONCKI;tr|A0A8C7M8M3|A0A8C7M8M3_ONCKI;tr|A0A060W7L7|A0A060W7L7_ONCMY;tr|A0A8C7FZX6|A0A8C7FZX6_ONCKI;tr|A0A8C7UHP0|A0A8C7UHP0_ONCMY;tr|A0A8C7UBP3|A0A8C7UBP3_ONCMY;tr|A0A8C7UHM9|A0A8C7UHM9_ONCMY;tr|A0A8C7UEC0|A0A8C7UEC0_ONCMY;tr|A0A8C7WDU4|A0A8C7WDU4_ONCMY;tr|A0A8C7UDD4|A0A8C7UDD4_ONCMY;tr|A0A8C7G055|A0A8C7G055_ONCKI;tr|A0A8C7U2V0|A0A8C7U2V0_ONCMY;tr|A0A8C7UED9|A0A8C7UED9_ON…	9851600	8313700	6676200	52341000	75332000	58120000	8368700	6128500	19279000	63446000	56647000	60348000	74270000	84334000	80715000	20558000	13290000	18053000	102060000	110630000	88247000	42449000	43182000	36012000	27835000	11437000	12107000	265940000	261980000	258120000	570760000	539350016	669280000	0	0	0	260040000	258710000	282230016	106190000	108110000	0	0	0	8672100	23598000	27578000	21546000	37836000
tr|A0A060W8B4|A0A060W8B4_ONCMY;tr|A0A8C8CQV2|A0A8C8CQV2_ONCTS;tr|A0A8C7ULU1|A0A8C7ULU1_ONCMY;tr|A0A8C7N073|A0A8C7N073_ONCKI;tr|A0A8C7JUD7|A0A8C7JUD7_ONCKI;tr|A0A8C7UD40|A0A8C7UD40_ONCMY;tr|A0A8C7K5H5|A0A8C7K5H5_ONCKI	0	21962000	0	60674000	58729000	51283000	16280000	14230000	16623000	36795000	0	0	18034000	67914000	16852000	0	0	0	67545000	52653000	47097000	0	0	0	0	0	0	49466000	31040000	42083000	0	13219000	21352000	0	0	18183000	0	0	0	0	0	0	0	0	0	16455000	0	14864000	19984000
tr|B2DBF2|B2DBF2_ONCMY;tr|A0A060W984|A0A060W984_ONCMY;tr|A0A8C7HSR5|A0A8C7HSR5_ONCKI;tr|A0A8C7HW92|A0A8C7HW92_ONCKI;tr|A0A8C8MFH7|A0A8C8MFH7_ONCTS;tr|A0A8C7HT85|A0A8C7HT85_ONCKI;tr|A0A8C8J060|A0A8C8J060_ONCTS;tr|A0A8C7HUH3|A0A8C7HUH3_ONCKI;tr|A0A8C7VJL1|A0A8C7VJL1_ONCMY;tr|A0A8C7Q2N5|A0A8C7Q2N5_ONCMY;tr|A0A8C8J8I7|A0A8C8J8I7_ONCTS;tr|A0A8C7Q101|A0A8C7Q101_ONCMY;tr|A0A8C7Q1N3|A0A8C7Q1N3_ONCMY;tr|A…	0	0	0	11391000	0	19048000	0	0	0	0	0	0	0	0	0	0	0	0	0	7318500	0	203310000	176340000	198360000	0	0	0	0	0	0	0	0	0	0	0	0	0	0	0	0	0	0	0	0	0	0	0	0	0
tr|A0A8C8EYX3|A0A8C8EYX3_ONCTS;tr|A0A060W9V0|A0A060W9V0_ONCMY;tr|A0A8C7JQ76|A0A8C7JQ76_ONCKI;tr|A0A8C7JM34|A0A8C7JM34_ONCKI	0	0	0	0	0	0	0	0	0	0	0	0	0	0	0	0	0	0	0	0	0	0	0	0	0	0	0	0	0	0	0	0	0	0	0	0	0	0	0	0	0	0	0	0	0	0	0	0	0
tr|A0A8C8HX53|A0A8C8HX53_ONCTS;tr|A0A8C7QZD2|A0A8C7QZD2_ONCMY;tr|A0A8C8FXA0|A0A8C8FXA0_ONCTS;tr|A0A8C7U9M5|A0A8C7U9M5_ONCMY;tr|A0A8C7UPT3|A0A8C7UPT3_ONCMY;tr|A0A8C7K1A7|A0A8C7K1A7_ONCKI;tr|A0A8C8FZT6|A0A8C8FZT6_ONCTS;tr|A0A8C7KCF0|A0A8C7KCF0_ONCKI;tr|A0A8C7U8G0|A0A8C7U8G0_ONCMY;tr|A0A8C8I3I5|A0A8C8I3I5_ONCTS;tr|A0A8C7CWD8|A0A8C7CWD8_ONCKI;tr|A0A8C7D6C1|A0A8C7D6C1_ONCKI;tr|A0A060WA35|A0A060WA35_ON…	0	0	0	0	0	0	0	0	0	0	0	0	0	0	0	0	0	0	27384000	22511000	21371000	0	0	0	0	0	0	0	0	0	12809000	0	0	0	0	0	0	0	0	0	0	0	0	0	0	0	0	0	0
tr|A0A8C8HGR5|A0A8C8HGR5_ONCTS;tr|A0A8C8CU87|A0A8C8CU87_ONCTS;tr|A0A8C7DS89|A0A8C7DS89_ONCKI;tr|A0A060X664|A0A060X664_ONCMY;tr|A0A060WBB5|A0A060WBB5_ONCMY;tr|C1BFL0|C1BFL0_ONCMY;tr|A0A8C7FFE2|A0A8C7FFE2_ONCKI;tr|A0A8C8ENS9|A0A8C8ENS9_ONCTS;tr|A0A8C7G5U9|A0A8C7G5U9_ONCKI;tr|A0A8C7RB12|A0A8C7RB12_ONCMY;tr|A0A8C7LWC6|A0A8C7LWC6_ONCMY;tr|A0A8C8HB64|A0A8C8HB64_ONCTS;tr|A0A8C8HHJ4|A0A8C8HHJ4_ONCTS;tr|A…	0	0	0	0	0	0	0	0	0	0	0	0	0	0	0	0	0	0	0	43667000	30711000	0	0	0	0	0	0	0	0	0	0	0	0	0	0	0	0	0	6436500	0	0	0	0	0	0	0	0	0	0
tr|A0A8C7VU92|A0A8C7VU92_ONCMY;tr|A0A8C7RF37|A0A8C7RF37_ONCMY;tr|A0A060WBS5|A0A060WBS5_ONCMY;tr|A0A8C7FDL5|A0A8C7FDL5_ONCKI;tr|A0A8C7RIY8|A0A8C7RIY8_ONCMY;tr|A0A8C7REX2|A0A8C7REX2_ONCMY;tr|A0A8C7M020|A0A8C7M020_ONCKI;tr|A0A8C7RHH9|A0A8C7RHH9_ONCMY;tr|A0A8C7VW23|A0A8C7VW23_ONCMY;tr|A0A8C7FDH4|A0A8C7FDH4_ONCKI;tr|A0A8C7RE71|A0A8C7RE71_ONCMY;tr|A0A8C7RER0|A0A8C7RER0_ONCMY;tr|A0A8C7FDP2|A0A8C7FDP2_ON…	0	0	0	12812000	0	0	0	0	0	0	0	0	0	0	0	0	0	0	0	10162000	0	0	0	0	0	0	0	0	0	0	0	0	0	0	0	0	0	0	0	0	0	0	0	0	0	0	0	0	0
tr|A0A8C8JK05|A0A8C8JK05_ONCTS;tr|A0A8C7MWT3|A0A8C7MWT3_ONCKI;tr|A0A060WC08|A0A060WC08_ONCMY;tr|A0A8C8MJA5|A0A8C8MJA5_ONCTS;tr|A0A8C7TY76|A0A8C7TY76_ONCMY;tr|A0A8C7JBQ4|A0A8C7JBQ4_ONCKI;tr|A0A8C7TXB7|A0A8C7TXB7_ONCMY;tr|A0A8C7TU92|A0A8C7TU92_ONCMY;tr|A0A8C7JFW9|A0A8C7JFW9_ONCKI;tr|A0A8C8JU02|A0A8C8JU02_ONCTS;tr|A0A8C7JBH4|A0A8C7JBH4_ONCKI;tr|A0A8C8JQJ3|A0A8C8JQJ3_ONCTS;tr|A0A8C7TLX2|A0A8C7TLX2_ON…	115200000	116040000	70885000	105990000	143310000	118290000	367640000	375260000	394110016	68397000	68165000	55425000	315769984	370910016	277249984	59654000	60490000	70208000	794289984	770670016	818449984	1356499968	1400000000	1287600000	21570000	47800000	43480000	143260000	141140000	138880000	157300000	128580000	131390000	25155000	46117000	34941000	216180000	226030000	237530000	181350000	166720000	18311000	48246000	46201000	43518000	139270000	107130000	117520000	150060000
tr|A0A8C8ID80|A0A8C8ID80_ONCTS;tr|A0A8C7H959|A0A8C7H959_ONCKI;tr|A0A060WC68|A0A060WC68_ONCMY;tr|A0A8C7NU53|A0A8C7NU53_ONCMY;tr|A0A8C7H969|A0A8C7H969_ONCKI	244920000	248980000	158360000	172140000	156830000	206440000	170910000	171770000	176550000	134880000	125730000	140410000	189730000	211750000	208910000	282969984	267790000	313100000	188850000	183740000	183140000	141800000	136510000	143820000	252490000	251310000	273550016	186640000	201310000	192610000	170260000	198930000	221770000	247510000	228590000	245590000	161400000	155930000	169540000	209540000	212490000	186270000	157310000	169330000	164300000	90223000	98834000	100610000	94885000
tr|A0A291RBK6|A0A291RBK6_ONCMA;tr|A0A8C7T683|A0A8C7T683_ONCMY;tr|A0A8C8GQ65|A0A8C8GQ65_ONCTS;tr|A0A8C7T496|A0A8C7T496_ONCMY;tr|A0A8C8M336|A0A8C8M336_ONCTS;tr|A0A8C8GMI1|A0A8C8GMI1_ONCTS;tr|A0A8C7KXY3|A0A8C7KXY3_ONCKI;tr|A0A8C7KFS9|A0A8C7KFS9_ONCKI;tr|A0A060WCU5|A0A060WCU5_ONCMY;tr|A0A060WCQ2|A0A060WCQ2_ONCMY;tr|A0A8C7UZL8|A0A8C7UZL8_ONCMY	0	0	0	0	0	0	0	0	0	0	0	0	0	0	0	0	0	0	35169000	44548000	18388000	0	0	0	0	0	0	0	0	0	0	0	0	0	0	0	0	0	0	0	0	0	0	0	0	0	0	0	0
tr|A0A8C7V3I9|A0A8C7V3I9_ONCMY;tr|A0A060WCV4|A0A060WCV4_ONCMY;tr|A0A8C7UMD7|A0A8C7UMD7_ONCMY;tr|A0A8C7KTT2|A0A8C7KTT2_ONCKI;tr|A0A8C7KSC1|A0A8C7KSC1_ONCKI;tr|A0A8C8M0W9|A0A8C8M0W9_ONCTS;tr|A0A060YV46|A0A060YV46_ONCMY;tr|A0A8C8GZR2|A0A8C8GZR2_ONCTS;tr|A0A8C7SEW8|A0A8C7SEW8_ONCMY;tr|A0A8C7JX22|A0A8C7JX22_ONCKI;tr|A0A8C8FZA7|A0A8C8FZA7_ONCTS;tr|A0A8C7SB82|A0A8C7SB82_ONCMY;tr|A0A8C7JYG3|A0A8C7JYG3_ON…	0	0	0	0	0	0	0	0	0	0	0	0	0	0	0	0	0	0	0	0	0	0	0	0	0	0	0	0	0	0	0	0	0	0	0	0	0	0	0	0	6703600	0	0	0	0	0	0	0	0
tr|A0A8C7Q327|A0A8C7Q327_ONCMY;tr|A0A060WCY0|A0A060WCY0_ONCMY;tr|A0A8C7Q1B2|A0A8C7Q1B2_ONCMY;tr|A0A8C7VL57|A0A8C7VL57_ONCMY;tr|A0A8C7PZK8|A0A8C7PZK8_ONCMY;tr|A0A8C7VJU5|A0A8C7VJU5_ONCMY;tr|A0A8C7Q2J3|A0A8C7Q2J3_ONCMY;tr|A0A8C8EK06|A0A8C8EK06_ONCTS;tr|A0A8C7NA59|A0A8C7NA59_ONCKI;tr|A0A8C7L6W6|A0A8C7L6W6_ONCKI;tr|A0A8C8CCT3|A0A8C8CCT3_ONCTS;tr|A0A8C7LGJ2|A0A8C7LGJ2_ONCKI;tr|A0A8C7LAI8|A0A8C7LAI8_ON…	708339968	623870016	740329984	858160000	780920000	877270016	914920000	986540032	900819968	1891500032	1805500032	1929400064	1723600000	1803399936	1742899968	1639299968	1722000000	1738400000	810150016	807800000	774169984	811569984	721699968	732240000	1132600064	1196999936	1244899968	2065799936	2048099968	2032099968	1954099968	1806499968	1965299968	1570099968	1674300032	1607200000	919870016	945870016	990209984	838449984	872440000	708870016	844369984	908979968	989139968	1832300032	1698300032	1731600000	1798599936
tr|A0A8C7VNI1|A0A8C7VNI1_ONCMY;tr|A0A8C7G0F4|A0A8C7G0F4_ONCKI;tr|A0A8C8M5C5|A0A8C8M5C5_ONCTS;tr|A0A8C8HSP1|A0A8C8HSP1_ONCTS;tr|A0A8C7INP7|A0A8C7INP7_ONCKI;tr|A0A8C8GPM5|A0A8C8GPM5_ONCTS;tr|A0A8C8GNH2|A0A8C8GNH2_ONCTS;tr|A0A8C7G0U3|A0A8C7G0U3_ONCKI;tr|A0A8C8GS48|A0A8C8GS48_ONCTS;tr|A0A8C7SHM8|A0A8C7SHM8_ONCMY;tr|A0A8C7G0G6|A0A8C7G0G6_ONCKI;tr|A0A8C8GPE2|A0A8C8GPE2_ONCTS;tr|A0A8C8HST0|A0A8C8HST0_ON…	0	0	0	0	0	0	0	0	0	0	0	0	0	0	0	0	0	0	0	0	0	0	0	0	0	0	0	0	0	0	15900000	0	0	0	0	0	0	0	0	0	0	0	0	0	0	0	0	0	0
tr|A0A8C8G022|A0A8C8G022_ONCTS;tr|A0A8C8G0V4|A0A8C8G0V4_ONCTS;tr|A0A8C8BWF2|A0A8C8BWF2_ONCTS;tr|A0A8C7FKP7|A0A8C7FKP7_ONCKI;tr|A0A8C7CRT0|A0A8C7CRT0_ONCKI;tr|A0A060WDA4|A0A060WDA4_ONCMY;tr|A0A060WWR8|A0A060WWR8_ONCMY;tr|A0A8C7R4U9|A0A8C7R4U9_ONCMY;tr|A0A8C7R244|A0A8C7R244_ONCMY;tr|A0A8C8BWI5|A0A8C8BWI5_ONCTS;tr|A0A8C8BWG1|A0A8C8BWG1_ONCTS;tr|A0A8C7CS37|A0A8C7CS37_ONCKI;tr|A0A8C7FKQ0|A0A8C7FKQ0_ON…	49604000	50607000	42550000	60672000	66630000	62164000	17746000	30926000	32236000	45425000	57310000	50107000	0	21428000	20188000	71589000	80614000	90211000	75656000	72308000	59568000	44090000	39785000	39814000	44930000	37869000	35929000	55769000	71978000	62526000	55113000	54348000	61097000	39389000	38577000	38026000	52958000	61547000	56501000	59584000	63195000	0	30906000	33034000	35768000	45183000	46293000	41713000	43336000
tr|A0A8C7ILQ5|A0A8C7ILQ5_ONCKI;tr|A0A8C7ILJ3|A0A8C7ILJ3_ONCKI;tr|A0A8C7U318|A0A8C7U318_ONCMY;tr|A0A8C7KGF5|A0A8C7KGF5_ONCKI;tr|A0A8C8EWI4|A0A8C8EWI4_ONCTS;tr|A0A8C7UKY5|A0A8C7UKY5_ONCMY;tr|A0A8C8JGF0|A0A8C8JGF0_ONCTS;tr|A0A8C7TV86|A0A8C7TV86_ONCMY;tr|A0A8C7KHE1|A0A8C7KHE1_ONCKI;tr|A0A8C8MIY6|A0A8C8MIY6_ONCTS;tr|A0A8C7KCP1|A0A8C7KCP1_ONCKI;tr|A0A8C7INC4|A0A8C7INC4_ONCKI;tr|A0A060XHG7|A0A060XHG7_ON…	0	0	0	0	0	0	0	0	0	0	0	0	0	0	0	0	0	0	114170000	135410000	137080000	0	0	0	0	0	0	0	15525000	0	21924000	30877000	28408000	0	0	0	0	0	0	0	0	0	0	0	0	0	0	0	0
tr|A0A060WE66|A0A060WE66_ONCMY	0	0	0	0	0	0	5295300	0	3562600	0	0	0	0	0	0	0	0	0	0	0	0	276260000	279560000	290790016	0	0	0	0	0	0	0	0	0	0	0	0	0	0	0	0	0	0	0	0	0	0	0	0	0
tr|A0A8C8F5X0|A0A8C8F5X0_ONCTS;tr|A0A8C8JB70|A0A8C8JB70_ONCTS;tr|A0A8C8GMR5|A0A8C8GMR5_ONCTS;tr|A0A8C7LEZ4|A0A8C7LEZ4_ONCKI;tr|A0A8C7HEH2|A0A8C7HEH2_ONCKI;tr|A0A060WER1|A0A060WER1_ONCMY;tr|Q6UFZ6|Q6UFZ6_ONCMY;tr|A0A060Y5S0|A0A060Y5S0_ONCMY;tr|A0A8C7SH44|A0A8C7SH44_ONCMY	9949300	0	0	0	0	0	0	0	0	17150000	0	0	0	0	0	0	0	0	72699000	72703000	55751000	0	0	0	0	0	0	0	13686000	0	8785100	0	0	0	0	0	0	0	0	0	0	0	0	0	0	13267000	0	0	0
tr|A0A060WU72|A0A060WU72_ONCMY;tr|A0A060WFJ6|A0A060WFJ6_ONCMY;tr|A0A8C8CAY6|A0A8C8CAY6_ONCTS;tr|A0A8C7WI13|A0A8C7WI13_ONCMY;tr|A0A8C7FTE9|A0A8C7FTE9_ONCKI;tr|A0A8C7W303|A0A8C7W303_ONCMY;tr|A0A8C8CQ95|A0A8C8CQ95_ONCTS;tr|A0A8C7GSK2|A0A8C7GSK2_ONCKI;tr|A0A8C7UFZ4|A0A8C7UFZ4_ONCMY	0	0	0	0	0	0	0	0	0	0	0	0	0	0	0	0	0	0	29033000	29396000	30589000	0	0	0	0	0	0	0	0	0	9409900	0	0	0	0	0	0	0	0	0	0	0	0	0	0	0	0	0	0
tr|A0A8C7SBP0|A0A8C7SBP0_ONCMY;tr|C1BIG4|C1BIG4_ONCMY;tr|A0A8C8H9F3|A0A8C8H9F3_ONCTS;tr|A0A8C8EXR6|A0A8C8EXR6_ONCTS;tr|A0A8C7WE80|A0A8C7WE80_ONCMY;tr|A0A8C7KJQ5|A0A8C7KJQ5_ONCKI;tr|A0A8C8H7X1|A0A8C8H7X1_ONCTS;tr|A0A8C7N5R3|A0A8C7N5R3_ONCKI;tr|A0A8C7KH11|A0A8C7KH11_ONCKI;tr|A0A8C8EXS1|A0A8C8EXS1_ONCTS;tr|A0A8C7UHC7|A0A8C7UHC7_ONCMY;tr|A0A060WG81|A0A060WG81_ONCMY	10190000	0	7707900	40201000	40266000	35483000	12534000	0	7112900	0	0	0	0	0	0	0	0	0	0	0	0	0	0	0	0	0	0	0	0	0	0	0	0	0	0	0	0	0	0	0	0	0	0	0	0	16895000	0	0	0
tr|A0A8C8KAJ8|A0A8C8KAJ8_ONCTS;tr|A0A8C7SPG2|A0A8C7SPG2_ONCMY;tr|C1BG53|C1BG53_ONCMY;tr|A0A8C8KAG2|A0A8C8KAG2_ONCTS;tr|A0A8C7IHS4|A0A8C7IHS4_ONCKI;tr|A0A060WGC8|A0A060WGC8_ONCMY;tr|A0A8C7W1Z4|A0A8C7W1Z4_ONCMY;tr|A0A8C8C9X1|A0A8C8C9X1_ONCTS;tr|A0A8C7R1H2|A0A8C7R1H2_ONCMY;tr|A0A8C7CBF1|A0A8C7CBF1_ONCKI;tr|C1BGU1|C1BGU1_ONCMY	0	0	0	0	0	0	0	0	0	0	0	0	0	0	0	0	0	0	0	83049000	0	0	0	0	0	0	0	0	0	0	0	0	0	0	0	0	0	0	0	0	0	77091000	0	0	0	0	0	0	29501000
tr|A0A8C8JIT5|A0A8C8JIT5_ONCTS;tr|A0A8C7M4D2|A0A8C7M4D2_ONCKI;tr|A0A060WGR2|A0A060WGR2_ONCMY	22090000	19867000	24003000	27486000	27916000	28013000	25174000	18053000	20159000	0	0	0	0	0	0	27229000	27684000	20439000	68483000	64210000	87322000	22084000	30427000	21068000	18934000	0	0	48796000	50583000	41241000	43155000	50792000	59534000	0	26239000	18742000	0	14545000	16369000	41040000	37113000	0	31527000	32435000	0	0	0	12096000	0
tr|A0A8C7W9X5|A0A8C7W9X5_ONCMY;tr|C1BF68|C1BF68_ONCMY;tr|A0A8C8I1R0|A0A8C8I1R0_ONCTS;tr|A0A8C8BTK3|A0A8C8BTK3_ONCTS;tr|A0A8C7DE92|A0A8C7DE92_ONCKI;tr|A0A060WGZ9|A0A060WGZ9_ONCMY;tr|A0A8C7T6V4|A0A8C7T6V4_ONCMY;tr|A0A8C7QRP9|A0A8C7QRP9_ONCMY;tr|A0A8C7DS53|A0A8C7DS53_ONCKI;tr|A0A8C7F762|A0A8C7F762_ONCKI;tr|A0A8C7DDJ4|A0A8C7DDJ4_ONCKI;tr|C1BEL6|C1BEL6_ONCMY;tr|A0A8C8LNM4|A0A8C8LNM4_ONCTS;tr|A0A8C8F6K…	53421000	53461000	47960000	64097000	57886000	55363000	16525000	0	31301000	40049000	36143000	25039000	29762000	23995000	17113000	46972000	50657000	40935000	52501000	44096000	53835000	213740000	212640000	198790000	23182000	17687000	31278000	51867000	48757000	37012000	76854000	73582000	69707000	34211000	29988000	0	46278000	0	46990000	49665000	52754000	0	0	0	0	34450000	43264000	39117000	0
tr|A0A8C7GMV0|A0A8C7GMV0_ONCKI;tr|A0A060WH37|A0A060WH37_ONCMY;tr|A0A8C8CTW9|A0A8C8CTW9_ONCTS;tr|A0A8C8EMQ8|A0A8C8EMQ8_ONCTS;tr|A0A8C8CVM4|A0A8C8CVM4_ONCTS;tr|A0A8C7TC50|A0A8C7TC50_ONCMY;tr|A0A8C7KEX1|A0A8C7KEX1_ONCKI;tr|A0A8C8EMC9|A0A8C8EMC9_ONCTS;tr|A0A8C7T7T7|A0A8C7T7T7_ONCMY;tr|A0A8C7N5S4|A0A8C7N5S4_ONCKI;tr|A0A8C7GPT3|A0A8C7GPT3_ONCKI;tr|A0A8C8DBV1|A0A8C8DBV1_ONCTS;tr|A0A8C7TDJ7|A0A8C7TDJ7_ON…	0	0	0	17988000	0	0	0	0	0	19881000	11596000	16740000	0	0	0	0	0	0	55593000	46528000	54433000	0	0	0	0	0	0	17277000	14376000	19627000	20539000	12018000	14971000	0	0	0	0	13378000	0	0	0	0	0	0	0	28345000	0	0	0
tr|A0A8C7TWP7|A0A8C7TWP7_ONCMY;tr|A0A8C7D679|A0A8C7D679_ONCKI;tr|A0A8C7U2M2|A0A8C7U2M2_ONCMY;tr|A0A8C8IT96|A0A8C8IT96_ONCTS;tr|A0A8C7D5V5|A0A8C7D5V5_ONCKI;tr|A0A8C8ITD5|A0A8C8ITD5_ONCTS;tr|A0A8C8IR36|A0A8C8IR36_ONCTS;tr|A0A8C7F3I6|A0A8C7F3I6_ONCKI;tr|A0A8C8IQR5|A0A8C8IQR5_ONCTS;tr|A0A8C8ISF0|A0A8C8ISF0_ONCTS;tr|A0A8C8GNA0|A0A8C8GNA0_ONCTS;tr|A0A8C7QIS7|A0A8C7QIS7_ONCMY;tr|A0A8C8HSU1|A0A8C8HSU1_ON…	0	0	0	0	0	0	0	0	0	0	0	0	0	0	0	0	0	0	18597000	13426000	18107000	0	0	0	0	0	0	0	0	0	0	4576600	4042400	0	0	0	0	0	0	0	0	0	0	0	0	0	0	0	0
tr|A0A8C8I5E4|A0A8C8I5E4_ONCTS;tr|A0A8C8JQ14|A0A8C8JQ14_ONCTS;tr|A0A8C8I6L3|A0A8C8I6L3_ONCTS;tr|A0A8C7V7D5|A0A8C7V7D5_ONCMY;tr|A0A8C7IRU7|A0A8C7IRU7_ONCKI;tr|A0A060WHN2|A0A060WHN2_ONCMY;tr|A0A060WV16|A0A060WV16_ONCMY;tr|A0A8C7WLP0|A0A8C7WLP0_ONCMY;tr|A0A8C7NKX1|A0A8C7NKX1_ONCMY;tr|A0A8C7IUF2|A0A8C7IUF2_ONCKI;tr|A0A8C7NKN5|A0A8C7NKN5_ONCMY;tr|A0A8C8MKH3|A0A8C8MKH3_ONCTS;tr|A0A8C7V2L2|A0A8C7V2L2_ON…	0	0	0	0	0	0	0	0	0	0	0	0	0	0	0	0	0	0	0	0	6523100	0	3314900	0	0	0	0	4958500	0	0	0	0	0	0	0	0	0	0	0	14710000	22830000	0	0	0	0	11633000	0	14938000	0
tr|A0A8C8FU45|A0A8C8FU45_ONCTS;tr|A0A8C7I363|A0A8C7I363_ONCKI;tr|A0A060WI54|A0A060WI54_ONCMY;tr|A0A8C8FSH4|A0A8C8FSH4_ONCTS;tr|A0A8C7MMQ0|A0A8C7MMQ0_ONCKI;tr|A0A8C8F967|A0A8C8F967_ONCTS;tr|A0A8C7J9V8|A0A8C7J9V8_ONCKI;tr|A0A8C8F8M4|A0A8C8F8M4_ONCTS;tr|A0A8C7MX05|A0A8C7MX05_ONCKI	0	0	0	0	0	0	0	0	0	0	0	0	0	0	0	0	0	0	0	16814000	0	0	0	0	0	0	0	0	0	0	0	0	0	0	0	0	0	0	0	0	0	0	0	0	9824200	0	0	0	0
tr|A0A8C7RLE9|A0A8C7RLE9_ONCMY;tr|A0A060WI78|A0A060WI78_ONCMY;tr|A0A8C7VVB9|A0A8C7VVB9_ONCMY;tr|A0A8C7HDH6|A0A8C7HDH6_ONCKI;tr|A0A8C8GLW1|A0A8C8GLW1_ONCTS	294800000	335420000	295649984	267900000	274000000	338860000	335809984	396900000	391190016	325440000	314350016	336200000	284910016	247260000	251230000	283169984	215130000	232960000	226010000	247260000	222170000	251600000	252080000	261550000	323710016	312430016	243010000	314790016	324750016	295830016	344270016	345590016	394430016	249570000	242420000	263280000	240990000	222050000	221930000	184950000	241110000	1109900032	282169984	252720000	274220000	225190000	256160000	210340000	262910000
tr|A0A8C8GEV1|A0A8C8GEV1_ONCTS;tr|A0A060WIC1|A0A060WIC1_ONCMY;tr|A0A8C7G8W1|A0A8C7G8W1_ONCKI	1913600000	1751299968	1323200000	2031699968	2103200000	2003900032	1941699968	1759200000	1980499968	1454200064	1483600000	1560300032	1698099968	1691399936	1720099968	1402599936	1265200000	1283699968	2037299968	1961600000	1609500032	1407100032	1395299968	1491399936	2444900096	2249299968	2685700096	1270000000	1180700032	1183699968	1505699968	1436700032	1434400000	1698599936	1864300032	1808300032	1950700032	2045299968	1968499968	1713799936	1796199936	953260032	1631500032	1704300032	1813299968	1433400064	1536600064	1472300032	1307000064
tr|A0A8C8MI15|A0A8C8MI15_ONCTS;tr|A0A8C8JHV2|A0A8C8JHV2_ONCTS;tr|A0A8C7JAV8|A0A8C7JAV8_ONCKI;tr|A0A8C8JI77|A0A8C8JI77_ONCTS;tr|A0A8C8CKP4|A0A8C8CKP4_ONCTS;tr|A0A8C7UUQ1|A0A8C7UUQ1_ONCMY;tr|A0A8C7MWR1|A0A8C7MWR1_ONCKI;tr|A0A8C7KM66|A0A8C7KM66_ONCKI;tr|A0A8C8JEM6|A0A8C8JEM6_ONCTS;tr|A0A8C7TYD2|A0A8C7TYD2_ONCMY;tr|A0A8C7KF74|A0A8C7KF74_ONCKI;tr|A0A8C8CKY9|A0A8C8CKY9_ONCTS;tr|A0A8C7V1R1|A0A8C7V1R1_ON…	0	0	0	0	0	0	0	0	0	0	0	0	0	0	0	0	0	0	34272000	25146000	26837000	0	0	0	0	0	0	0	0	0	0	0	0	0	0	0	0	0	0	0	0	0	0	0	0	0	0	0	0
tr|A0A8C8J9I5|A0A8C8J9I5_ONCTS;tr|A0A8C7K373|A0A8C7K373_ONCKI;tr|A0A060WIY9|A0A060WIY9_ONCMY;tr|A0A8C7T1H2|A0A8C7T1H2_ONCMY;tr|A0A8C8EK79|A0A8C8EK79_ONCTS;tr|A0A8C7PZF1|A0A8C7PZF1_ONCMY;tr|A0A8C7L9I2|A0A8C7L9I2_ONCKI;tr|A0A060YUW2|A0A060YUW2_ONCMY	69627000	73972000	79048000	89651000	75084000	75480000	58070000	53539000	48358000	68982000	66694000	60654000	37108000	38680000	40689000	58154000	56612000	69737000	555440000	632120000	390060000	32520000	36321000	27303000	37380000	32957000	0	69397000	75820000	84750000	74315000	75157000	85728000	0	31936000	45994000	42092000	48831000	32495000	30852000	40161000	0	0	23650000	0	77261000	58732000	67844000	44631000
tr|Q64HW4|Q64HW4_ONCMY;tr|A0A8C7RFR8|A0A8C7RFR8_ONCMY;tr|A0A060WJ02|A0A060WJ02_ONCMY;tr|A0A8C7GD25|A0A8C7GD25_ONCKI;tr|A0A8C7GFJ0|A0A8C7GFJ0_ONCKI	65284000	71525000	66831000	39295000	43920000	44486000	30329000	40556000	41932000	45828000	37123000	40307000	31993000	44919000	34046000	60820000	61787000	55967000	80276000	74469000	92954000	31395000	40205000	38498000	27626000	24372000	13504000	37384000	46235000	42789000	65510000	77101000	84456000	35914000	32662000	35853000	32745000	26840000	27419000	42329000	42827000	0	0	29169000	32818000	55778000	63288000	47296000	34395000
tr|A0A8C7SHC8|A0A8C7SHC8_ONCMY;tr|A0A8C7ICV1|A0A8C7ICV1_ONCKI;tr|A0A8C8JHH2|A0A8C8JHH2_ONCTS;tr|A0A8C7S5R8|A0A8C7S5R8_ONCMY;tr|A0A8C8JGY5|A0A8C8JGY5_ONCTS;tr|C1BFY9|C1BFY9_ONCMY;tr|A0A060WJ19|A0A060WJ19_ONCMY;tr|A0A8C7FDM9|A0A8C7FDM9_ONCKI;tr|C1BI70|C1BI70_ONCMY;tr|A0A8C7SAK7|A0A8C7SAK7_ONCMY;tr|C1BHN5|C1BHN5_ONCMY;tr|C1BGB3|C1BGB3_ONCMY;tr|C1BEJ8|C1BEJ8_ONCMY;tr|A0A8C8JGM7|A0A8C8JGM7_ONCTS;tr|A0…	0	0	0	0	0	0	0	0	0	0	0	0	0	0	0	0	0	0	44117000	0	0	0	0	0	0	0	0	0	0	0	19991000	0	26454000	0	0	0	0	0	0	0	0	0	0	0	0	0	0	0	0
tr|A0A8C8MJG6|A0A8C8MJG6_ONCTS;tr|A0A8C7GU32|A0A8C7GU32_ONCKI;tr|A0A8C8J9U0|A0A8C8J9U0_ONCTS;tr|A0A8C7W0Z1|A0A8C7W0Z1_ONCMY;tr|A0A8C7CPZ0|A0A8C7CPZ0_ONCKI;tr|A0P9L5|A0P9L5_ONCMY;tr|A0A8C8J126|A0A8C8J126_ONCTS;tr|A0A8C7GRV4|A0A8C7GRV4_ONCKI;tr|A0A8C7SJ62|A0A8C7SJ62_ONCMY;tr|A0A8C7P0Y1|A0A8C7P0Y1_ONCMY;tr|A0A8C7CPV9|A0A8C7CPV9_ONCKI;tr|A0A8C8C3H0|A0A8C8C3H0_ONCTS;tr|A0A8C7IQ36|A0A8C7IQ36_ONCKI;tr|A…	0	0	0	0	0	0	0	0	0	0	0	0	0	0	0	0	0	0	47050000	54353000	34429000	0	0	0	0	0	0	10665000	15703000	0	0	0	0	0	0	0	0	0	0	14826000	0	0	0	0	0	0	0	0	0
tr|A0A060WJM4|A0A060WJM4_ONCMY	18450000	19712000	0	0	13816000	0	8219900	879810	759990	8083600	6957000	0	659220	538610	0	0	0	10105000	0	0	0	902449984	978310016	968110016	6851300	6116300	0	13567000	12726000	11640000	7540200	0	8433400	0	0	0	0	11639000	12149000	17125000	21719000	0	5503300	0	0	0	0	0	0
tr|A0A8C7M460|A0A8C7M460_ONCKI;tr|A0A8C8GB11|A0A8C8GB11_ONCTS;tr|A0A8C7M4I5|A0A8C7M4I5_ONCKI;tr|A0A8C7GGB1|A0A8C7GGB1_ONCKI;tr|A0A060WJN0|A0A060WJN0_ONCMY;tr|A0A060YVF2|A0A060YVF2_ONCMY;tr|A0A8C7PW47|A0A8C7PW47_ONCMY;tr|A0A8C7NGM8|A0A8C7NGM8_ONCMY;tr|A0A8C7MBQ1|A0A8C7MBQ1_ONCKI;tr|A0A8C8G6D9|A0A8C8G6D9_ONCTS;tr|A0A8C7FKM6|A0A8C7FKM6_ONCKI;tr|A0A8C8GC20|A0A8C8GC20_ONCTS;tr|A0A8C8GBF9|A0A8C8GBF9_ON…	0	0	0	0	0	0	0	0	0	0	0	0	0	0	0	0	0	0	0	39275000	0	0	0	0	0	0	0	0	0	0	0	26115000	0	0	0	0	0	0	0	0	0	0	0	0	0	0	0	0	0
tr|A0A8C7PUD0|A0A8C7PUD0_ONCMY;tr|A0A8C8F1T0|A0A8C8F1T0_ONCTS;tr|C1BFL8|C1BFL8_ONCMY;tr|A0A8C8MGJ4|A0A8C8MGJ4_ONCTS;tr|A0A8C8CQY1|A0A8C8CQY1_ONCTS;tr|A0A8C7U4Y9|A0A8C7U4Y9_ONCMY;tr|A0A8C7LN00|A0A8C7LN00_ONCKI;tr|A0A060Y2B6|A0A060Y2B6_ONCMY;tr|A0A060X9B3|A0A060X9B3_ONCMY;tr|A0A8C8LZ37|A0A8C8LZ37_ONCTS;tr|A0A8C8F2C9|A0A8C8F2C9_ONCTS;tr|A0A8C7PSA0|A0A8C7PSA0_ONCMY;tr|A0A8C7IL58|A0A8C7IL58_ONCKI;tr|A…	0	0	0	0	0	0	0	0	0	0	0	0	0	0	0	0	0	0	15116000	13951000	16284000	0	0	0	0	0	0	0	0	0	0	0	0	0	0	0	0	0	0	0	0	0	0	0	0	0	0	0	0
tr|A0A060WJY2|A0A060WJY2_ONCMY;tr|A0A8C8CM11|A0A8C8CM11_ONCTS;tr|A0A8C7QUX8|A0A8C7QUX8_ONCMY;tr|A0A8C7IB95|A0A8C7IB95_ONCKI;tr|A0A060X145|A0A060X145_ONCMY;tr|A0A8C8FPG4|A0A8C8FPG4_ONCTS;tr|A0A8C7DTB3|A0A8C7DTB3_ONCKI	0	0	0	0	0	0	0	0	0	0	0	0	0	0	0	0	0	0	29888000	35074000	32458000	0	0	0	0	0	0	0	0	0	0	0	0	0	0	0	0	0	0	0	0	0	0	0	0	0	0	0	0
tr|A0A8C8FZ67|A0A8C8FZ67_ONCTS;tr|A0A8C7NSF1|A0A8C7NSF1_ONCMY;tr|A0A8C8I834|A0A8C8I834_ONCTS;tr|A0A8C8I7M6|A0A8C8I7M6_ONCTS;tr|A0A8C7MW73|A0A8C7MW73_ONCKI;tr|A0A8C7DIX4|A0A8C7DIX4_ONCKI;tr|A0A8C7DGM0|A0A8C7DGM0_ONCKI;tr|A0A8C8I7F0|A0A8C8I7F0_ONCTS;tr|A0A8C7DGP5|A0A8C7DGP5_ONCKI;tr|A0A8C8G018|A0A8C8G018_ONCTS;tr|A0A8C7JH48|A0A8C7JH48_ONCKI;tr|A0A8C8FZL8|A0A8C8FZL8_ONCTS;tr|A0A060WKY7|A0A060WKY7_ON…	0	0	0	31287000	0	42216000	0	0	0	0	0	0	0	0	0	0	0	0	0	0	0	0	0	0	0	0	0	0	0	0	0	0	0	0	0	0	0	0	0	0	0	0	0	0	0	0	0	0	0
tr|A0A8C7T5X0|A0A8C7T5X0_ONCMY;tr|A0A8C7D1J8|A0A8C7D1J8_ONCKI;tr|A0A8C8CDH8|A0A8C8CDH8_ONCTS;tr|A0A8C7CNX0|A0A8C7CNX0_ONCKI;tr|A0A8C7CNR5|A0A8C7CNR5_ONCKI;tr|A0A8C7T509|A0A8C7T509_ONCMY;tr|A0A8C7T7H0|A0A8C7T7H0_ONCMY;tr|A0A8C7CID8|A0A8C7CID8_ONCKI;tr|A0A8C8C4K1|A0A8C8C4K1_ONCTS;tr|A0A8C7D1H7|A0A8C7D1H7_ONCKI;tr|A0A060WLL6|A0A060WLL6_ONCMY	0	0	0	0	0	0	0	0	0	0	0	0	0	0	0	0	0	0	0	0	0	0	0	0	0	0	0	0	0	0	0	0	0	0	0	0	0	0	0	0	25228000	0	0	0	0	0	0	0	0
tr|A0A8C7D1X9|A0A8C7D1X9_ONCKI;tr|A0A8C8MEZ9|A0A8C8MEZ9_ONCTS;tr|A0A8C7RWB3|A0A8C7RWB3_ONCMY;tr|A0A060WLX1|A0A060WLX1_ONCMY	45549000	53863000	68439000	54723000	59487000	54207000	48174000	31101000	52430000	33112000	21156000	35209000	20454000	25074000	20276000	46691000	46297000	41491000	25949000	42272000	32468000	53946000	49221000	42795000	39059000	44229000	44840000	32688000	21780000	19027000	31876000	25903000	28702000	34698000	37784000	36223000	12487000	0	0	16925000	21429000	0	27223000	0	26133000	0	36335000	0	0
tr|A5JUY1|A5JUY1_ONCMA;tr|A0A8C7VT95|A0A8C7VT95_ONCMY;tr|C1BI73|C1BI73_ONCMY;tr|C1BFT6|C1BFT6_ONCMY;tr|A9Z0N0|A9Z0N0_ONCMA;tr|A0A8C8CI06|A0A8C8CI06_ONCTS;tr|A0A8C7R530|A0A8C7R530_ONCMY;tr|A0A8C7G3L0|A0A8C7G3L0_ONCKI;tr|A0A8C7DQL2|A0A8C7DQL2_ONCKI;tr|A0A899IGV6|A0A899IGV6_ONCTS;tr|A0A060YKI0|A0A060YKI0_ONCMY;tr|A0A8C8C4W6|A0A8C8C4W6_ONCTS;tr|A0A8C7F8C0|A0A8C7F8C0_ONCKI;tr|A0A8C7MRC4|A0A8C7MRC4_ONC…	0	0	0	0	0	0	0	0	0	0	0	0	0	0	0	0	0	0	32783000	63380000	30447000	0	0	0	0	0	0	0	0	0	0	0	0	0	0	0	0	0	0	0	0	0	0	0	0	0	0	0	0
tr|A0A060WN38|A0A060WN38_ONCMY	148310000	151260000	98360000	100270000	103240000	139840000	130730000	128920000	132710000	185010000	154020000	170690000	183640000	163710000	139820000	203700000	198350000	199340000	136910000	87494000	114080000	135430000	133930000	113470000	0	0	0	196380000	241650000	163740000	132920000	71716000	96253000	217580000	214950000	222680000	78272000	0	0	73251000	0	109930000	212240000	207220000	178690000	139450000	128140000	136840000	153120000
tr|A0A060WN44|A0A060WN44_ONCMY;tr|A0A8C8HQ94|A0A8C8HQ94_ONCTS;tr|A0A8C7RKK1|A0A8C7RKK1_ONCMY;tr|A0A8C7D5Q4|A0A8C7D5Q4_ONCKI;tr|A0A8C7D2Q2|A0A8C7D2Q2_ONCKI	863280000	910120000	691320000	613910016	661040000	607809984	524609984	523120000	583129984	190850000	204510000	205250000	114840000	130390000	92663000	805320000	716019968	773169984	356590016	372470016	291190016	482840000	532060000	571459968	937070016	799969984	946630016	130550000	156760000	207740000	197840000	207720000	205360000	381470016	363320000	364960000	280140000	316089984	317070016	429049984	428420000	310430016	236880000	277470016	269700000	129170000	143230000	126990000	148280000
tr|A0A8C8LQC5|A0A8C8LQC5_ONCTS;tr|A0A8C8LQL6|A0A8C8LQL6_ONCTS;tr|A0A8C7WFM0|A0A8C7WFM0_ONCMY;tr|A0A060WNL8|A0A060WNL8_ONCMY;tr|A0A8C7UN68|A0A8C7UN68_ONCMY;tr|A0A8C7UL99|A0A8C7UL99_ONCMY;tr|A0A8C7WII9|A0A8C7WII9_ONCMY;tr|A0A8C7UN93|A0A8C7UN93_ONCMY;tr|A0A8C8LQL3|A0A8C8LQL3_ONCTS;tr|A0A8C7UN58|A0A8C7UN58_ONCMY;tr|A0A8C7IHV4|A0A8C7IHV4_ONCKI;tr|A0A8C8LQC3|A0A8C8LQC3_ONCTS;tr|A0A8C8FGZ4|A0A8C8FGZ4_ON…	52575000	52747000	42113000	98233000	89463000	81432000	29888000	26453000	35297000	35010000	36559000	45026000	25914000	21127000	29615000	90244000	79005000	80747000	0	0	23895000	46012000	55337000	74348000	34819000	20173000	0	59486000	61569000	70003000	52877000	50125000	50420000	35405000	40046000	43763000	34139000	0	25423000	48175000	46978000	0	24536000	24179000	28045000	51440000	49048000	55582000	32737000
tr|A0A8C7JIA8|A0A8C7JIA8_ONCKI;tr|A0A8C7KIG0|A0A8C7KIG0_ONCKI;tr|A0A8C7V8I4|A0A8C7V8I4_ONCMY;tr|A0A8C8FBK0|A0A8C8FBK0_ONCTS;tr|A0A8C8EQN5|A0A8C8EQN5_ONCTS;tr|A0A8C7KQ04|A0A8C7KQ04_ONCKI;tr|A0A8C7F9C0|A0A8C7F9C0_ONCKI;tr|A0A8C7JLL6|A0A8C7JLL6_ONCKI;tr|A0A8C8IP35|A0A8C8IP35_ONCTS;tr|A0A8C7G081|A0A8C7G081_ONCKI;tr|A0A8C7TZD3|A0A8C7TZD3_ONCMY;tr|A0A8C7WAS3|A0A8C7WAS3_ONCMY;tr|A0A8C7UUN0|A0A8C7UUN0_ON…	0	0	0	0	0	0	0	0	0	11719000	0	9708800	0	0	0	0	0	0	0	0	11542000	0	11429000	0	0	0	0	0	0	0	20875000	0	19149000	0	0	0	0	0	10797000	52235000	36991000	0	0	0	0	0	0	0	13186000
tr|A0A8C7WC95|A0A8C7WC95_ONCMY;tr|A0A8C8JQ41|A0A8C8JQ41_ONCTS;tr|A0A8C7JZ02|A0A8C7JZ02_ONCKI;tr|A0A8C7N0S1|A0A8C7N0S1_ONCKI;tr|A0A8C8JWG0|A0A8C8JWG0_ONCTS;tr|A0A8C8JUY0|A0A8C8JUY0_ONCTS;tr|A0A8C7TVD7|A0A8C7TVD7_ONCMY;tr|A0A8C7VPA6|A0A8C7VPA6_ONCMY;tr|A0A8C7KQQ7|A0A8C7KQQ7_ONCKI;tr|A0A8C7UA48|A0A8C7UA48_ONCMY;tr|A0A8C8JT05|A0A8C8JT05_ONCTS;tr|A0A8C7N0R5|A0A8C7N0R5_ONCKI;tr|A0A8C7KQN8|A0A8C7KQN8_ON…	0	0	0	21437000	0	16325000	0	0	0	0	0	0	0	0	0	0	0	0	28865000	22572000	18056000	0	11829000	6730600	0	0	0	0	0	0	12301000	13895000	0	0	0	0	0	0	0	16499000	0	0	0	0	0	0	0	0	0
tr|A0A8C7QL38|A0A8C7QL38_ONCMY;tr|A0A8C7FRF8|A0A8C7FRF8_ONCKI;tr|A0A8C7FPV7|A0A8C7FPV7_ONCKI;tr|A0A8C7FPB0|A0A8C7FPB0_ONCKI;tr|A0A060WP75|A0A060WP75_ONCMY;tr|A0A8C8F3A6|A0A8C8F3A6_ONCTS;tr|A0A8C7QN52|A0A8C7QN52_ONCMY;tr|A0A8C7FPB8|A0A8C7FPB8_ONCKI;tr|A0A8C8F4N9|A0A8C8F4N9_ONCTS;tr|A0A8C7QQ54|A0A8C7QQ54_ONCMY;tr|A0A8C7QLV7|A0A8C7QLV7_ONCMY;tr|A0A8C7FPS9|A0A8C7FPS9_ONCKI;tr|A0A8C7QNC2|A0A8C7QNC2_ON…	48144000	55363000	52417000	52029000	53626000	50462000	56650000	46709000	48295000	46485000	45802000	45659000	34352000	29888000	21519000	51739000	46197000	40908000	47174000	65103000	71465000	138440000	132970000	136160000	38567000	39931000	43297000	45574000	50348000	49713000	25976000	39275000	34177000	28202000	36764000	43934000	36227000	46235000	44875000	73625000	67506000	0	30841000	33997000	38816000	59199000	23650000	48668000	37274000
tr|A0A060WYS8|A0A060WYS8_ONCMY;tr|C1BIE5|C1BIE5_ONCMY;tr|C1BHL2|C1BHL2_ONCMY;tr|C1BES3|C1BES3_ONCMY;tr|A0A8C8JE35|A0A8C8JE35_ONCTS;tr|A0A8C8ITX5|A0A8C8ITX5_ONCTS;tr|A0A8C7QUZ9|A0A8C7QUZ9_ONCMY;tr|A0A8C7IP99|A0A8C7IP99_ONCKI;tr|A0A8C7CQR5|A0A8C7CQR5_ONCKI;tr|A0A8C8GYU0|A0A8C8GYU0_ONCTS;tr|A0A8C7QT51|A0A8C7QT51_ONCMY;tr|A0A060WPE5|A0A060WPE5_ONCMY;tr|A0A8C8MAK6|A0A8C8MAK6_ONCTS;tr|A0A8C7P0S8|A0A8C7…	0	0	9426600	41341000	57274000	36145000	32138000	0	24462000	14730000	0	0	0	12821000	17625000	41992000	0	47042000	31116000	0	11804000	148440000	160840000	125760000	0	0	0	28319000	52737000	29998000	18634000	44640000	0	28184000	31337000	0	28845000	29875000	0	33578000	29413000	0	19281000	0	17531000	0	0	0	0
tr|A0A8C8IAJ9|A0A8C8IAJ9_ONCTS;tr|A0A8C7R443|A0A8C7R443_ONCMY;tr|A0A8C8J3N1|A0A8C8J3N1_ONCTS;tr|A0A8C7VTK6|A0A8C7VTK6_ONCMY;tr|A0A8C7IAK3|A0A8C7IAK3_ONCKI;tr|A0A8C8IFZ1|A0A8C8IFZ1_ONCTS;tr|A0A8C8IH07|A0A8C8IH07_ONCTS;tr|A0A8C8I9S7|A0A8C8I9S7_ONCTS;tr|A0A8C7N195|A0A8C7N195_ONCKI;tr|A0A060XLZ9|A0A060XLZ9_ONCMY;tr|A0A060WPH4|A0A060WPH4_ONCMY;tr|A0A8C7I8J8|A0A8C7I8J8_ONCKI;tr|A0A8C7IE63|A0A8C7IE63_ON…	0	0	0	0	0	0	0	0	0	0	0	0	0	0	0	0	0	0	0	0	0	0	0	0	0	0	0	0	0	17097000	0	0	0	0	0	0	0	0	0	472950016	551960000	1045900032	0	0	0	0	0	0	0
tr|A0A060WPK6|A0A060WPK6_ONCMY;tr|A0A8C7PC08|A0A8C7PC08_ONCMY;tr|A0A8C8IPM0|A0A8C8IPM0_ONCTS;tr|A0A8C7DND3|A0A8C7DND3_ONCKI	0	0	0	0	0	0	17790000	18602000	0	0	0	0	0	0	6268100	0	0	0	0	18564000	0	0	0	0	14444000	0	0	0	0	0	0	0	0	0	0	0	0	9495500	8118400	14008000	0	0	0	0	0	0	0	0	0
tr|A0A8C7GRC2|A0A8C7GRC2_ONCKI;tr|A0A8C8H284|A0A8C8H284_ONCTS;tr|A0A8C8GXE3|A0A8C8GXE3_ONCTS;tr|A0A8C7TQX2|A0A8C7TQX2_ONCMY;tr|A0A8C8GW92|A0A8C8GW92_ONCTS;tr|A0A8C7GWE2|A0A8C7GWE2_ONCKI;tr|A0A8C7TPF2|A0A8C7TPF2_ONCMY;tr|A0A8C7GQW0|A0A8C7GQW0_ONCKI;tr|A0A060WQK5|A0A060WQK5_ONCMY	0	0	0	0	0	0	0	0	0	0	0	0	0	0	20272000	0	0	0	0	0	0	0	0	0	0	29546000	0	0	0	0	0	0	0	0	0	0	0	0	0	0	0	0	0	0	0	18131000	19024000	29342000	12832000
tr|A0A8C8D168|A0A8C8D168_ONCTS;tr|A0A060WQQ3|A0A060WQQ3_ONCMY;tr|A0A8C7IRY8|A0A8C7IRY8_ONCKI;tr|A0A8C7IR83|A0A8C7IR83_ONCKI;tr|A0A8C8D0C8|A0A8C8D0C8_ONCTS;tr|A0A8C7TUQ9|A0A8C7TUQ9_ONCMY;tr|A0A8C8EYF9|A0A8C8EYF9_ONCTS;tr|A0A8C7TIQ9|A0A8C7TIQ9_ONCMY;tr|A0A8C7JY53|A0A8C7JY53_ONCKI;tr|A0A8C8EYB9|A0A8C8EYB9_ONCTS;tr|A0A8C8D8J3|A0A8C8D8J3_ONCTS;tr|A0A8C7TRH1|A0A8C7TRH1_ONCMY;tr|A0A8C7K1V1|A0A8C7K1V1_ON…	0	0	0	0	0	11296000	12684000	0	0	16275000	12713000	17305000	0	0	0	20705000	18114000	17628000	22752000	19533000	17388000	18809000	21906000	26118000	0	0	0	0	26763000	28943000	0	0	17985000	12772000	0	22231000	19646000	0	14064000	19991000	11234000	0	0	0	0	0	14666000	15606000	19569000
tr|A0A8C8CSF5|A0A8C8CSF5_ONCTS;tr|A0A8C7K465|A0A8C7K465_ONCKI;tr|A0A060WR63|A0A060WR63_ONCMY	0	0	0	0	0	0	0	0	0	0	0	0	0	0	0	0	0	0	0	0	0	0	0	0	0	0	0	0	0	0	0	0	0	0	0	0	0	0	0	0	0	0	0	0	0	31112000	28517000	33233000	120920000
tr|A0A8C7USR1|A0A8C7USR1_ONCMY;tr|A0A8C8K4Q8|A0A8C8K4Q8_ONCTS;tr|A0A8C7JMI6|A0A8C7JMI6_ONCKI;tr|A0A060WRC9|A0A060WRC9_ONCMY;tr|A0A8C8MNU7|A0A8C8MNU7_ONCTS;tr|A0A8C8K293|A0A8C8K293_ONCTS;tr|A0A8C7UQ52|A0A8C7UQ52_ONCMY;tr|A0A8C8K9D3|A0A8C8K9D3_ONCTS;tr|A0A8C7UMH5|A0A8C7UMH5_ONCMY;tr|A0A8C7UU56|A0A8C7UU56_ONCMY;tr|A0A8C7UQ39|A0A8C7UQ39_ONCMY;tr|A0A8C7UXW5|A0A8C7UXW5_ONCMY;tr|A0A8C7MB02|A0A8C7MB02_ON…	45122000	40384000	0	68218000	79999000	52296000	170800000	137420000	166370000	0	0	0	118470000	102360000	132110000	0	24336000	0	879769984	970040000	800470016	326260000	312689984	251170000	0	0	0	99247000	101050000	99432000	72129000	68084000	55064000	0	0	0	0	104620000	0	115460000	125120000	111790000	42962000	6804800	38385000	51815000	0	41832000	122180000
tr|A0A8C7UXE2|A0A8C7UXE2_ONCMY;tr|A0A8C7V141|A0A8C7V141_ONCMY;tr|A0A060WSH2|A0A060WSH2_ONCMY;tr|A0A8C7UZE5|A0A8C7UZE5_ONCMY;tr|A0A8C8G2P6|A0A8C8G2P6_ONCTS;tr|A0A8C7N653|A0A8C7N653_ONCKI;tr|A0A8C7KI76|A0A8C7KI76_ONCKI;tr|A0A060Y3J9|A0A060Y3J9_ONCMY	154810000	146690000	99652000	208150000	232750000	208900000	151750000	153810000	148770000	120540000	111940000	118440000	141150000	132690000	134700000	105400000	99718000	114650000	128330000	109270000	120510000	133200000	136710000	134230000	122240000	120620000	161580000	89620000	83800000	76783000	87433000	94447000	83310000	91831000	111920000	98969000	38947000	45431000	47217000	47673000	40043000	0	72692000	77099000	82743000	85203000	86177000	68039000	52428000
tr|A0A8C8IF95|A0A8C8IF95_ONCTS;tr|A0A8C7IW81|A0A8C7IW81_ONCKI;tr|A0A060X617|A0A060X617_ONCMY;tr|A0A060WSN7|A0A060WSN7_ONCMY;tr|A0A060XDW9|A0A060XDW9_ONCMY;tr|A0A8C7M022|A0A8C7M022_ONCMY;tr|A0A8C8HJ91|A0A8C8HJ91_ONCTS;tr|A0A8C7D573|A0A8C7D573_ONCKI;tr|A0A8C7LP25|A0A8C7LP25_ONCMY	0	0	0	0	0	0	0	0	0	0	0	0	0	0	0	0	0	0	0	8042100	0	0	0	0	0	0	0	0	0	0	0	0	0	0	0	0	0	0	0	0	0	0	0	0	0	0	0	0	0
tr|A0A8C7HMG6|A0A8C7HMG6_ONCKI;tr|A0A8C8JTR2|A0A8C8JTR2_ONCTS;tr|A0A8C7HUR5|A0A8C7HUR5_ONCKI;tr|A0A8C8MMJ0|A0A8C8MMJ0_ONCTS;tr|A0A8C7UXK6|A0A8C7UXK6_ONCMY;tr|A0A8C7HN13|A0A8C7HN13_ONCKI;tr|A0A8C8JXK8|A0A8C8JXK8_ONCTS;tr|A0A8C8JUI3|A0A8C8JUI3_ONCTS;tr|A0A8C8JXV6|A0A8C8JXV6_ONCTS;tr|A0A8C7UXI9|A0A8C7UXI9_ONCMY;tr|A0A8C7HNT5|A0A8C7HNT5_ONCKI;tr|A0A8C7WKD8|A0A8C7WKD8_ONCMY;tr|A0A8C7WHI4|A0A8C7WHI4_ON…	0	0	0	0	0	12984000	0	0	0	0	0	0	0	0	0	0	0	0	23779000	28985000	0	0	0	0	0	0	0	0	0	0	0	0	0	0	0	0	0	0	0	0	0	0	0	0	0	0	0	0	0
tr|A0A8C7TCR5|A0A8C7TCR5_ONCMY;tr|C1BFS7|C1BFS7_ONCMY;tr|C1BEL2|C1BEL2_ONCMY;tr|A0A8C8LS91|A0A8C8LS91_ONCTS;tr|A0A8C8FQ33|A0A8C8FQ33_ONCTS;tr|A0A8C7TAR6|A0A8C7TAR6_ONCMY;tr|A0A8C7KPH1|A0A8C7KPH1_ONCKI;tr|A0A8C7KJL1|A0A8C7KJL1_ONCKI;tr|A0A060WTA5|A0A060WTA5_ONCMY;tr|A0A8C7TDI5|A0A8C7TDI5_ONCMY;tr|A0A8C8D8X4|A0A8C8D8X4_ONCTS;tr|A0A060YQU9|A0A060YQU9_ONCMY;tr|A0A8C7IFD0|A0A8C7IFD0_ONCKI;tr|A0A8C8DET…	0	0	0	0	0	0	0	0	0	0	0	0	0	0	0	0	0	0	88971000	109890000	120230000	0	0	0	0	0	0	0	0	0	0	0	0	0	0	0	0	0	0	0	0	0	0	0	0	0	0	0	34011000
tr|A0A8C7GHB9|A0A8C7GHB9_ONCKI;tr|A0A060WUI1|A0A060WUI1_ONCMY;tr|A0A8C8JZB9|A0A8C8JZB9_ONCTS;tr|A0A8C7GGT7|A0A8C7GGT7_ONCKI;tr|A0A8C7PM19|A0A8C7PM19_ONCMY;tr|A0A8C7GEP7|A0A8C7GEP7_ONCKI;tr|A0A8C8JT51|A0A8C8JT51_ONCTS	208750000	211580000	277200000	275630016	278460000	266170000	405550016	475510016	413060000	56174000	54353000	74282000	474700000	438500000	429070016	101210000	95188000	100750000	395689984	478110016	450040000	2535800064	2661199872	2565799936	134470000	105820000	121110000	223660000	218320000	222960000	371110016	314180000	344529984	154880000	155020000	161480000	274660000	288060000	245730000	381100000	348089984	291009984	127370000	116140000	145660000	65601000	92753000	105450000	32090000
tr|A0A8C8JF34|A0A8C8JF34_ONCTS;tr|A0A8C8JH19|A0A8C8JH19_ONCTS;tr|A0A8C7RJS6|A0A8C7RJS6_ONCMY;tr|A0A8C8MH36|A0A8C8MH36_ONCTS;tr|A0A8C7Q9R0|A0A8C7Q9R0_ONCMY;tr|A0A8C7FXM5|A0A8C7FXM5_ONCKI;tr|A0A060X702|A0A060X702_ONCMY;tr|A0A060WUS9|A0A060WUS9_ONCMY;tr|A0A8C7KES3|A0A8C7KES3_ONCKI;tr|A0A8C8JJF1|A0A8C8JJF1_ONCTS;tr|A0A8C8J253|A0A8C8J253_ONCTS;tr|A0A8C8MJJ2|A0A8C8MJJ2_ONCTS;tr|A0A8C7K9Q6|A0A8C7K9Q6_ON…	0	0	0	0	0	0	0	0	0	0	0	0	0	0	0	0	0	0	38175000	45197000	44592000	0	0	0	0	0	0	0	0	13381000	0	0	0	0	0	0	0	0	0	0	0	0	0	0	0	0	0	0	0
tr|A0A060WUV2|A0A060WUV2_ONCMY;tr|A0A8C7QRY2|A0A8C7QRY2_ONCMY;tr|A0A8C7QR74|A0A8C7QR74_ONCMY	1059000000	1046600000	954470016	845809984	874739968	766270016	1226800000	1191399936	1249900032	1146599936	1183900032	1222899968	907409984	893809984	882390016	1478899968	1503699968	1508099968	1012000000	803670016	919539968	1045400000	1080099968	1068600000	1229500032	1156099968	1138099968	1045299968	1072300032	1033800000	995369984	1054099968	1059600000	955430016	1008099968	1106499968	986310016	1029800000	1010200000	1326499968	1425400064	1146800000	1013800000	1042499968	1053400000	816689984	828640000	877710016	1042300032
tr|A0A8C7TJ28|A0A8C7TJ28_ONCMY;tr|A0A8C7M7H3|A0A8C7M7H3_ONCKI;tr|A0A060WUW1|A0A060WUW1_ONCMY;tr|A0A8C7FUH3|A0A8C7FUH3_ONCKI;tr|A0A8C7U3F0|A0A8C7U3F0_ONCMY;tr|A0A8C8HFN3|A0A8C8HFN3_ONCTS;tr|A0A8C7WBB4|A0A8C7WBB4_ONCMY;tr|A0A8C7W1E3|A0A8C7W1E3_ONCMY;tr|A0A8C7TJ61|A0A8C7TJ61_ONCMY;tr|A0A060PPT3|A0A060PPT3_ONCMY	77414000	80856000	59449000	40464000	45160000	41036000	45489000	43748000	55233000	151210000	147910000	167160000	133630000	128340000	143530000	87214000	91043000	98043000	70882000	70632000	62024000	59582000	60880000	65970000	90382000	88531000	111150000	159630000	155460000	144000000	185200000	188620000	181600000	134850000	178180000	162390000	58123000	60416000	58972000	65020000	63325000	0	77678000	76189000	73337000	71131000	75794000	72354000	134670000
tr|A0A8C7PFX0|A0A8C7PFX0_ONCMY;tr|A0A060WV89|A0A060WV89_ONCMY;tr|A0A8C8C325|A0A8C8C325_ONCTS;tr|A0A8C8C219|A0A8C8C219_ONCTS;tr|A0A060W9D3|A0A060W9D3_ONCMY;tr|A0A8C8BWM7|A0A8C8BWM7_ONCTS;tr|A0A8C8EHQ3|A0A8C8EHQ3_ONCTS;tr|A0A8C8C209|A0A8C8C209_ONCTS;tr|A0A8C7G4P5|A0A8C7G4P5_ONCKI;tr|A0A8C7HDG5|A0A8C7HDG5_ONCKI	0	0	0	18663000	16210000	0	0	0	0	0	0	0	0	0	0	0	0	0	0	0	0	0	0	0	0	0	0	0	0	0	0	0	0	0	0	0	0	0	0	0	0	0	0	0	0	0	0	0	0
tr|A0A8C8BY48|A0A8C8BY48_ONCTS;tr|A0A8C7S4Z2|A0A8C7S4Z2_ONCMY;tr|A0A8C7D201|A0A8C7D201_ONCKI;tr|A0A8C7CU03|A0A8C7CU03_ONCKI;tr|A0A8C8BY57|A0A8C8BY57_ONCTS;tr|A0A8C7S665|A0A8C7S665_ONCMY;tr|A0A8C7M714|A0A8C7M714_ONCKI;tr|A0A8C8FRL1|A0A8C8FRL1_ONCTS;tr|A0A8C7FTX5|A0A8C7FTX5_ONCKI;tr|A0A060WVG6|A0A060WVG6_ONCMY;tr|C1BFT7|C1BFT7_ONCMY;tr|A0A060Y853|A0A060Y853_ONCMY;tr|A0A8C7TV52|A0A8C7TV52_ONCMY;tr|C…	69374000	63336000	44564000	63562000	57888000	62865000	30701000	39806000	29661000	31986000	37387000	35460000	22530000	17191000	24670000	60001000	58708000	65906000	63237000	55729000	46033000	195950000	206470000	218280000	15577000	30695000	27443000	65898000	64803000	81119000	98094000	99439000	100370000	51133000	59639000	63361000	55871000	62868000	67530000	76382000	76866000	0	21183000	20445000	16110000	26319000	39412000	36803000	28519000
tr|A0A060WX43|A0A060WX43_ONCMY	151470000	175960000	149230000	143400000	144140000	128390000	38420000	49168000	23415000	62271000	61829000	64908000	51615000	47651000	0	221260000	162460000	176110000	116460000	127820000	117820000	108040000	116510000	119340000	49636000	21878000	50429000	127310000	115880000	113160000	117500000	132310000	130130000	63945000	67376000	65546000	97944000	86393000	97543000	79683000	72712000	56636000	59421000	63156000	69444000	79943000	108770000	88745000	75956000
tr|A0A060WXK2|A0A060WXK2_ONCMY;tr|A0A8C7FP73|A0A8C7FP73_ONCKI;tr|A0A8C8GAQ5|A0A8C8GAQ5_ONCTS;tr|A0A8C8G7Q7|A0A8C8G7Q7_ONCTS	14732999680	14933000192	13546999808	16528000000	16126000128	16085999616	13509000192	13294000128	13617000448	16785000448	17973999616	16896000000	11719999488	11834999808	11136000000	12186999808	11955000320	12497999872	9991400448	9821100032	8650399744	9822799872	9948900352	10510999552	17462999040	16666000384	16830000128	13114999808	13016000512	12736000000	17706999808	16298999808	15870000128	15043000320	15427000320	16341999616	11292000256	11640000512	10990000128	11096000512	10976000000	6987899904	9703700480	10579000320	11148999680	11544000512	10993999872	10981000192	10894000128
tr|A0A8C8LT09|A0A8C8LT09_ONCTS;tr|A0A8C7RIQ4|A0A8C7RIQ4_ONCMY;tr|A0A8C8FSJ9|A0A8C8FSJ9_ONCTS;tr|A0A8C7I4R2|A0A8C7I4R2_ONCKI;tr|A0A060WXY0|A0A060WXY0_ONCMY;tr|A0A8C8FSH5|A0A8C8FSH5_ONCTS;tr|A0A8C8JRU9|A0A8C8JRU9_ONCTS;tr|A0A8C7VW83|A0A8C7VW83_ONCMY;tr|A0A8C7VW85|A0A8C7VW85_ONCMY;tr|A0A8C8JSY2|A0A8C8JSY2_ONCTS;tr|A0A8C7J082|A0A8C7J082_ONCKI;tr|A0A8C7VXG9|A0A8C7VXG9_ONCMY;tr|A0A060XPZ4|A0A060XPZ4_ON…	0	0	0	0	0	0	0	0	0	0	0	0	0	0	0	0	0	0	0	0	0	0	0	0	0	0	0	0	0	0	0	0	0	0	0	0	0	0	0	13955000	14163000	0	0	0	0	0	0	0	0
tr|A0A8C7VV12|A0A8C7VV12_ONCMY;tr|A0A8C7RLE6|A0A8C7RLE6_ONCMY;tr|A0A060WYC3|A0A060WYC3_ONCMY;tr|A0A8C7VWV7|A0A8C7VWV7_ONCMY;tr|A0A8C8GK41|A0A8C8GK41_ONCTS;tr|A0A8C7CDV3|A0A8C7CDV3_ONCKI;tr|A0A8C7C7E9|A0A8C7C7E9_ONCKI;tr|A0A8C7RJR0|A0A8C7RJR0_ONCMY;tr|A0A8C8GL74|A0A8C8GL74_ONCTS;tr|A0A8C7RJP1|A0A8C7RJP1_ONCMY;tr|A0A8C8GN28|A0A8C8GN28_ONCTS;tr|A0A8C7C4S6|A0A8C7C4S6_ONCKI	0	0	0	0	0	0	0	0	0	18055000	19925000	15309000	20216000	17832000	19167000	0	0	6878000	0	0	0	0	0	0	0	0	0	0	0	0	22635000	33958000	25982000	0	22151000	0	0	0	0	0	15374000	0	0	0	0	32159000	27607000	31978000	27455000
tr|A0A8C7LFV4|A0A8C7LFV4_ONCKI;tr|A0A8C8EZZ1|A0A8C8EZZ1_ONCTS;tr|A0A8C8EZN1|A0A8C8EZN1_ONCTS;tr|A0A8C7UVT3|A0A8C7UVT3_ONCMY;tr|A0A8C8HVJ3|A0A8C8HVJ3_ONCTS;tr|A0A8C7DHG3|A0A8C7DHG3_ONCKI;tr|A0A8C7L8E4|A0A8C7L8E4_ONCKI;tr|A0A8C7NA18|A0A8C7NA18_ONCKI;tr|A0A8C8HMV7|A0A8C8HMV7_ONCTS;tr|A0A8C7LAG7|A0A8C7LAG7_ONCKI;tr|A0A8C8F0E0|A0A8C8F0E0_ONCTS;tr|A0A8C7UZ13|A0A8C7UZ13_ONCMY;tr|A0A8C7LA52|A0A8C7LA52_ON…	0	0	0	0	0	0	0	0	0	0	0	0	0	0	0	0	0	0	52148000	53303000	0	0	0	0	0	0	0	0	0	0	0	0	0	0	0	0	0	0	0	0	0	0	0	0	0	0	0	0	0
tr|A0A060WZ33|A0A060WZ33_ONCMY;tr|A0A8C7VJU0|A0A8C7VJU0_ONCMY;tr|A0A8C7FFV5|A0A8C7FFV5_ONCKI;tr|A0A8C8MMV1|A0A8C8MMV1_ONCTS;tr|A0A8C7FFQ3|A0A8C7FFQ3_ONCKI	83852000	85256000	59109000	70512000	92915000	66154000	40335000	40067000	44826000	24263000	0	0	0	0	0	112170000	91353000	97811000	0	13868000	0	129140000	134100000	137760000	21836000	21235000	18785000	52445000	49170000	58191000	50816000	47299000	44563000	22782000	40157000	37785000	33889000	27724000	32840000	28053000	26686000	0	29915000	26909000	26657000	30891000	13858000	27095000	22447000
tr|A0A8C7RNT2|A0A8C7RNT2_ONCMY;tr|C1BH93|C1BH93_ONCMY;tr|C1BH45|C1BH45_ONCMY;tr|A0A8C8K263|A0A8C8K263_ONCTS;tr|A0A8C8D9W2|A0A8C8D9W2_ONCTS;tr|A0A8C7I1W5|A0A8C7I1W5_ONCKI;tr|A0A8C7GUY2|A0A8C7GUY2_ONCKI;tr|A0A060WZJ5|A0A060WZJ5_ONCMY;tr|A0A8C8D2G8|A0A8C8D2G8_ONCTS;tr|A0A8C7T853|A0A8C7T853_ONCMY;tr|A0A8C7GXX0|A0A8C7GXX0_ONCKI	6370600	6445000	0	5452100	4946500	0	10855000	10658000	10259000	0	0	0	0	0	0	5959000	10461000	6332400	26123000	21436000	23034000	0	0	0	0	0	0	0	0	12754000	0	0	4648000	6046100	5170100	0	0	0	0	0	0	0	0	0	2904900	0	0	0	0
tr|A0A8C8EQU5|A0A8C8EQU5_ONCTS;tr|A0A8C8EQH0|A0A8C8EQH0_ONCTS;tr|A0A060WZM1|A0A060WZM1_ONCMY;tr|A0A8C8DBJ2|A0A8C8DBJ2_ONCTS;tr|A0A8C7PRA8|A0A8C7PRA8_ONCMY;tr|A0A8C7F8Q6|A0A8C7F8Q6_ONCKI;tr|A0A8C8D1K5|A0A8C8D1K5_ONCTS;tr|A0A8C7DJG7|A0A8C7DJG7_ONCKI;tr|A0A8C7DLC0|A0A8C7DLC0_ONCKI;tr|A0A8C8D9M8|A0A8C8D9M8_ONCTS;tr|A0A8C7PPC8|A0A8C7PPC8_ONCMY;tr|A0A8C7PRC9|A0A8C7PRC9_ONCMY;tr|A0A8C7DLA5|A0A8C7DLA5_ON…	0	0	0	0	0	0	13040000	25901000	18633000	16040000	0	22016000	0	0	0	11558000	9942800	0	27874000	23617000	25833000	0	0	0	0	0	0	69820000	79553000	89225000	0	0	0	0	0	0	0	0	0	11514000	17142000	0	0	0	0	0	0	0	0
tr|A5JUT5|A5JUT5_ONCMY;tr|A0A060WZN4|A0A060WZN4_ONCMY;tr|B8R4G2|B8R4G2_ONCTS;tr|A0A8C8EVV3|A0A8C8EVV3_ONCTS;tr|B8R4G0|B8R4G0_ONCKI;tr|A0A8C7F870|A0A8C7F870_ONCKI	154620000	119380000	193510000	34317000	15165000	0	31885000	0	44157000	370950016	347510016	370169984	277560000	299220000	289310016	131260000	94091000	109000000	13743000	13584000	0	114440000	115560000	113330000	0	0	0	228840000	238040000	212140000	163670000	140840000	137630000	133680000	90943000	137450000	130910000	143390000	80816000	10210000	0	6626100	106610000	143550000	122550000	311310016	318430016	276689984	365110016
tr|A0A8C8IB96|A0A8C8IB96_ONCTS;tr|A0A8C8MAS1|A0A8C8MAS1_ONCTS;tr|A0A8C7LD10|A0A8C7LD10_ONCKI;tr|A0A060X018|A0A060X018_ONCMY	0	0	0	0	0	0	0	0	0	0	0	0	0	0	0	0	0	0	0	8308500	0	0	0	0	0	0	0	0	0	0	0	0	0	0	0	0	0	0	0	0	0	0	0	0	0	0	0	0	17218000
tr|A0A060X083|A0A060X083_ONCMY;tr|A0A8C7VRI8|A0A8C7VRI8_ONCMY;tr|A0A8C7H7U4|A0A8C7H7U4_ONCKI;tr|A0A8C8F861|A0A8C8F861_ONCTS;tr|A0A8C7R4Q3|A0A8C7R4Q3_ONCMY;tr|A0A060XKL2|A0A060XKL2_ONCMY;tr|A0A8C8FA44|A0A8C8FA44_ONCTS;tr|A0A8C7VRJ6|A0A8C7VRJ6_ONCMY;tr|A0A8C8F7Z6|A0A8C8F7Z6_ONCTS;tr|A0A8C8F833|A0A8C8F833_ONCTS;tr|A0A8C7R4H5|A0A8C7R4H5_ONCMY;tr|A0A8C7R2L7|A0A8C7R2L7_ONCMY;tr|A0A060X742|A0A060X742_ON…	877710016	806230016	778950016	489580000	470000000	477870016	603939968	626830016	601489984	924920000	837169984	793710016	487649984	448160000	477830016	541600000	496870016	598550016	714160000	635600000	715880000	754670016	708769984	677030016	1002800000	1006099968	1054300032	1217400064	1208099968	1103800064	1190800000	1204099968	1238899968	1441400064	1414599936	1468000000	987369984	936659968	980990016	447249984	453430016	910099968	573449984	679640000	666979968	844310016	962480000	1000400000	947059968
tr|A0A8C7WJP8|A0A8C7WJP8_ONCMY;tr|Q70E19|Q70E19_ONCMY;tr|A0A8C7V6S0|A0A8C7V6S0_ONCMY;tr|A0A8C7GJQ2|A0A8C7GJQ2_ONCKI;tr|C1BFL1|C1BFL1_ONCMY;tr|A0A8C8HHR4|A0A8C8HHR4_ONCTS;tr|A0A8C7HJG4|A0A8C7HJG4_ONCKI;tr|A0A8C8HIQ8|A0A8C8HIQ8_ONCTS;tr|A0A8C7V041|A0A8C7V041_ONCMY;tr|A0A8C7HIU6|A0A8C7HIU6_ONCKI;tr|A0A8C7VBH6|A0A8C7VBH6_ONCMY;tr|A0A8C7V9T6|A0A8C7V9T6_ONCMY;tr|A0A8C7UVQ8|A0A8C7UVQ8_ONCMY;tr|A0A8C7WLH…	0	0	0	0	0	0	0	0	0	0	0	0	0	0	0	0	0	0	26228000	20278000	20614000	0	0	0	0	0	0	0	0	0	0	0	0	0	0	0	0	0	0	0	0	0	0	0	0	0	0	0	0
tr|A0A060X1B5|A0A060X1B5_ONCMY;tr|A0A8C7GIG4|A0A8C7GIG4_ONCKI;tr|C1BIF3|C1BIF3_ONCMY;tr|C1BH79|C1BH79_ONCMY;tr|A0A8C8D6R3|A0A8C8D6R3_ONCTS;tr|A0A8C7V4C2|A0A8C7V4C2_ONCMY;tr|A0A8C8D708|A0A8C8D708_ONCTS;tr|A0A8C7UZH1|A0A8C7UZH1_ONCMY	0	18592000	13362000	0	13158000	0	0	0	0	0	0	0	0	0	0	14008000	0	12241000	0	0	0	55616000	59939000	60192000	0	0	0	0	0	0	0	0	0	0	0	0	0	0	0	0	0	0	0	0	0	0	0	0	0
tr|A0A060X1M6|A0A060X1M6_ONCMY;tr|A0A8C7SLR6|A0A8C7SLR6_ONCMY;tr|A0A068QM76|A0A068QM76_ONCMY;tr|A0A8C7H216|A0A8C7H216_ONCKI;tr|A0A8C8BSG4|A0A8C8BSG4_ONCTS;tr|A0A8C7H3K3|A0A8C7H3K3_ONCKI	104820000	95490000	95610000	102610000	120500000	99419000	134390000	125750000	147560000	81275000	89870000	82953000	63189000	70012000	64090000	86015000	63364000	68810000	55113000	76936000	42620000	72152000	63908000	85248000	111700000	107430000	105990000	80144000	64045000	56498000	71581000	66869000	61002000	75819000	75254000	72530000	106650000	73105000	81802000	78192000	88918000	15469000	87735000	93868000	83390000	118970000	107940000	110110000	74455000
tr|A0A060X2P7|A0A060X2P7_ONCMY;tr|A0A8C8M0F4|A0A8C8M0F4_ONCTS;tr|A0A8C8GXT6|A0A8C8GXT6_ONCTS;tr|A0A8C7KXT1|A0A8C7KXT1_ONCKI;tr|A0A8C7KUQ1|A0A8C7KUQ1_ONCKI	704769984	670870016	563430016	414369984	415729984	395390016	965950016	869270016	957030016	916670016	932590016	1008700032	763790016	789939968	751180032	548510016	529009984	565889984	1055400000	1070800000	955360000	491249984	526310016	508820000	1132199936	1036700032	1033400000	592499968	579489984	625449984	916840000	772350016	770700032	586030016	590019968	617960000	1239100032	1233600000	1194599936	965100032	1024099968	220900000	1097500032	1199100032	1181100032	932190016	1047900032	987760000	831750016
tr|A0A8C8HR18|A0A8C8HR18_ONCTS;tr|A0A8C8HXZ0|A0A8C8HXZ0_ONCTS;tr|A0A8C7GMN8|A0A8C7GMN8_ONCKI;tr|A0A8C8HZU6|A0A8C8HZU6_ONCTS;tr|A0A8C7PJL1|A0A8C7PJL1_ONCMY;tr|A0A8C7PJJ5|A0A8C7PJJ5_ONCMY;tr|A0A8C7PJ50|A0A8C7PJ50_ONCMY;tr|A0A8C7MD05|A0A8C7MD05_ONCKI;tr|A0A060X2X6|A0A060X2X6_ONCMY;tr|A0A8C8M6G9|A0A8C8M6G9_ONCTS;tr|A0A8C7PLY6|A0A8C7PLY6_ONCMY;tr|A0A8C7GQ36|A0A8C7GQ36_ONCKI;tr|A0A8C7GJW4|A0A8C7GJW4_ON…	0	0	0	0	0	0	0	0	0	0	0	0	0	0	0	0	8527300	0	0	0	0	0	0	0	0	0	0	0	12663000	0	0	0	16989000	0	0	0	0	0	0	0	0	0	0	0	0	25365000	0	0	19283000
tr|A0A8C7PMI5|A0A8C7PMI5_ONCMY;tr|A0A8C7PN39|A0A8C7PN39_ONCMY;tr|A0A8C7PM82|A0A8C7PM82_ONCMY;tr|A0A8C7PNT1|A0A8C7PNT1_ONCMY;tr|A0A8C7PQ88|A0A8C7PQ88_ONCMY;tr|A0A8C7PMM9|A0A8C7PMM9_ONCMY;tr|A0A060X4B3|A0A060X4B3_ONCMY;tr|A0A8C7PQ83|A0A8C7PQ83_ONCMY;tr|A0A8C7PMM0|A0A8C7PMM0_ONCMY	0	0	25022000	24654000	20537000	23550000	0	0	0	13611000	17780000	19118000	0	0	0	16415000	18836000	21154000	33265000	32738000	36035000	0	24018000	0	0	0	0	0	0	15266000	24351000	22276000	25186000	0	0	0	17560000	22354000	19785000	16989000	19330000	0	14525000	12299000	0	26673000	25511000	31580000	47149000
tr|A0A8C7S0P0|A0A8C7S0P0_ONCMY;tr|A0A060X4N7|A0A060X4N7_ONCMY;tr|A0A8C8CUA7|A0A8C8CUA7_ONCTS;tr|A0A8C7V6Y9|A0A8C7V6Y9_ONCMY;tr|A0A8C7S270|A0A8C7S270_ONCMY;tr|A0A8C7HQY0|A0A8C7HQY0_ONCKI;tr|A0A8C8CTU2|A0A8C8CTU2_ONCTS;tr|A0A8C8ENK7|A0A8C8ENK7_ONCTS;tr|A0A8C7UY35|A0A8C7UY35_ONCMY;tr|A0A8C7HSW9|A0A8C7HSW9_ONCKI;tr|A0A8C7HRI8|A0A8C7HRI8_ONCKI;tr|A0A8C7UVY4|A0A8C7UVY4_ONCMY;tr|A0A8C7HVB9|A0A8C7HVB9_ON…	0	0	0	0	0	0	0	0	0	0	0	0	0	0	0	0	0	0	0	0	0	0	0	0	0	0	0	0	0	0	0	0	0	0	0	0	0	0	0	13261000	12046000	0	0	0	0	0	0	0	0
tr|A0A060X642|A0A060X642_ONCMY;tr|A0A8C7WKV9|A0A8C7WKV9_ONCMY;tr|A0A8C8BV01|A0A8C8BV01_ONCTS;tr|A0A8C8BUS4|A0A8C8BUS4_ONCTS;tr|A0A8C8BSJ0|A0A8C8BSJ0_ONCTS;tr|A0A8C7UU04|A0A8C7UU04_ONCMY;tr|A0A8C7HVA5|A0A8C7HVA5_ONCKI;tr|A0A8C8BYR7|A0A8C8BYR7_ONCTS;tr|A0A8C7V638|A0A8C7V638_ONCMY;tr|A0A8C7HZE6|A0A8C7HZE6_ONCKI;tr|A0A8C8C102|A0A8C8C102_ONCTS;tr|A0A8C7WIH5|A0A8C7WIH5_ONCMY;tr|A0A8C8EGV5|A0A8C8EGV5_ON…	0	0	12828000	23906000	32295000	10939000	0	0	0	0	0	0	0	0	0	0	0	22676000	19269000	13973000	33659000	0	0	0	12789000	12130000	0	23984000	20883000	21556000	29135000	27212000	28308000	0	0	0	20075000	17063000	0	20555000	20283000	0	0	0	0	0	0	0	0
tr|A0A060X6A6|A0A060X6A6_ONCMY;tr|A0A8C7QAG2|A0A8C7QAG2_ONCMY;tr|A0A8C7QAA8|A0A8C7QAA8_ONCMY;tr|A0A8C8GJL1|A0A8C8GJL1_ONCTS;tr|A0A8C8GSB3|A0A8C8GSB3_ONCTS;tr|A0A8C8IA52|A0A8C8IA52_ONCTS;tr|A0A8C8M8Y8|A0A8C8M8Y8_ONCTS;tr|A0A8C7KKS0|A0A8C7KKS0_ONCKI;tr|A0A8C7QA39|A0A8C7QA39_ONCMY;tr|A0A8C8I328|A0A8C8I328_ONCTS;tr|A0A8C7QAM6|A0A8C7QAM6_ONCMY;tr|A0A8C7KKL9|A0A8C7KKL9_ONCKI;tr|A0A8C7QAG9|A0A8C7QAG9_ON…	0	8925400	0	9035700	0	0	0	0	0	0	0	0	0	0	0	0	0	0	14729000	11391000	11503000	0	0	11738000	0	0	0	0	10839000	8040700	0	0	0	0	0	0	0	0	0	0	14194000	0	0	0	0	18515000	17144000	18817000	0
tr|A0A8C8CA14|A0A8C8CA14_ONCTS;tr|A0A8C8C3T7|A0A8C8C3T7_ONCTS;tr|A0A8C7TDN7|A0A8C7TDN7_ONCMY;tr|A0A8C7DSL7|A0A8C7DSL7_ONCKI;tr|A0A8C7T3W5|A0A8C7T3W5_ONCMY;tr|A0A8C7DS13|A0A8C7DS13_ONCKI;tr|A0A060X6R4|A0A060X6R4_ONCMY;tr|A0A8C8CCU8|A0A8C8CCU8_ONCTS;tr|A0A8C7TGT0|A0A8C7TGT0_ONCMY;tr|A0A8C7F9F9|A0A8C7F9F9_ONCKI;tr|A0A8C7TBW5|A0A8C7TBW5_ONCMY;tr|A0A8C7F9S9|A0A8C7F9S9_ONCKI;tr|A0A8C8CAV9|A0A8C8CAV9_ON…	0	0	0	0	0	0	0	0	0	0	0	0	0	0	0	0	0	0	0	22978000	29096000	0	0	0	0	0	0	0	0	0	0	0	0	0	0	0	0	0	0	0	0	0	0	0	0	0	0	0	0
tr|A0A8C8MHI2|A0A8C8MHI2_ONCTS;tr|A0A8C7R548|A0A8C7R548_ONCMY;tr|F8RP02|F8RP02_ONCMA;tr|A0A8C8EZ21|A0A8C8EZ21_ONCTS;tr|A0A8C7F086|A0A8C7F086_ONCKI;tr|A0A060X8B2|A0A060X8B2_ONCMY;tr|A0A8C7UKY4|A0A8C7UKY4_ONCMY;tr|A0A8C7DG07|A0A8C7DG07_ONCKI;tr|A0A8C7DWC3|A0A8C7DWC3_ONCKI;tr|A0A060Y7V1|A0A060Y7V1_ONCMY	0	0	0	0	0	0	0	0	0	0	0	0	0	0	0	0	0	0	0	0	44241000	0	0	0	0	0	0	0	0	0	0	0	0	0	0	0	0	0	0	0	0	0	0	0	0	0	0	0	0
tr|A0A899IH91|A0A899IH91_ONCTS;tr|A0A8C8G409|A0A8C8G409_ONCTS;tr|A0A8C7NXA6|A0A8C7NXA6_ONCMY;tr|A0A8C7GB86|A0A8C7GB86_ONCKI;tr|A0A060X8J9|A0A060X8J9_ONCMY;tr|A0A8C8G2F1|A0A8C8G2F1_ONCTS;tr|A0A8C7GC86|A0A8C7GC86_ONCKI;tr|A0A8C8LUE9|A0A8C8LUE9_ONCTS;tr|A0A8C7GB89|A0A8C7GB89_ONCKI;tr|A0A8C7GEM5|A0A8C7GEM5_ONCKI;tr|A0A8C7NXQ7|A0A8C7NXQ7_ONCMY	8046600	14829000	6893300	0	0	12472000	410160000	515729984	465580000	0	0	0	261450000	257780000	273500000	2955100	3166600	0	422950016	382160000	406260000	576140032	550390016	622390016	0	0	3944600	21559000	31266000	30322000	36283000	9737000	24279000	0	4152300	0	177780000	183810000	175140000	161320000	109980000	66961000	0	7455000	6309200	0	0	6453700	0
tr|A0A8C7T597|A0A8C7T597_ONCMY;tr|A0A8C8IS56|A0A8C8IS56_ONCTS;tr|A0A8C7M2P2|A0A8C7M2P2_ONCKI;tr|A0A8C8IRZ9|A0A8C8IRZ9_ONCTS;tr|A0A8C7FH59|A0A8C7FH59_ONCKI;tr|A0A060X8V2|A0A060X8V2_ONCMY;tr|A0A8C7LZQ0|A0A8C7LZQ0_ONCMY;tr|A0A8C7CSJ0|A0A8C7CSJ0_ONCKI;tr|A0A8C7CKV3|A0A8C7CKV3_ONCKI;tr|A0A8C8HFS8|A0A8C8HFS8_ONCTS;tr|A0A8C8M4U8|A0A8C8M4U8_ONCTS;tr|A0A8C7LLK6|A0A8C7LLK6_ONCMY;tr|A0A8C7CSI0|A0A8C7CSI0_ON…	0	0	0	0	0	0	0	0	0	0	0	0	0	0	0	0	0	0	0	0	0	19098000	23609000	24931000	0	0	0	0	0	0	0	0	0	0	0	0	0	0	0	0	0	0	0	0	0	0	0	0	0
tr|A0A8C8I1G9|A0A8C8I1G9_ONCTS;tr|A0A8C8IA14|A0A8C8IA14_ONCTS;tr|A0A8C8I1S8|A0A8C8I1S8_ONCTS;tr|A0A8C8I867|A0A8C8I867_ONCTS;tr|A0A8C8C0A7|A0A8C8C0A7_ONCTS;tr|A0A8C7IJF2|A0A8C7IJF2_ONCKI;tr|A0A060X952|A0A060X952_ONCMY;tr|A0A8C7IJT0|A0A8C7IJT0_ONCKI;tr|A0A8C8BX27|A0A8C8BX27_ONCTS;tr|A0A8C7IJG4|A0A8C7IJG4_ONCKI;tr|A0A8C8I1I2|A0A8C8I1I2_ONCTS;tr|A0A8C7IL60|A0A8C7IL60_ONCKI;tr|A0A8C8BZU7|A0A8C8BZU7_ON…	64485000	44818000	46814000	23206000	31400000	25672000	25586000	43703000	45370000	0	0	0	0	0	0	43998000	46249000	39683000	71043000	79000000	40483000	40988000	34445000	36113000	42221000	45242000	54694000	0	0	0	0	16788000	5442300	0	0	0	79101000	92071000	112050000	85091000	79164000	0	62665000	62947000	54526000	0	0	0	0
tr|A0A8C7KTI7|A0A8C7KTI7_ONCKI;tr|A0A8C8HXB9|A0A8C8HXB9_ONCTS;tr|A0A8C7NZ26|A0A8C7NZ26_ONCMY;tr|A0A8C7N7N9|A0A8C7N7N9_ONCKI;tr|A0A060X9R9|A0A060X9R9_ONCMY	106540000	93764000	88502000	94106000	96978000	79707000	188320000	173830000	170960000	92927000	84123000	90307000	103720000	105440000	98421000	86443000	95417000	88368000	158920000	118810000	117550000	68727000	66408000	56560000	156320000	149390000	150350000	147760000	162720000	196340000	196720000	192580000	198840000	146290000	159460000	180600000	129350000	120470000	120400000	163030000	191890000	0	129430000	126790000	162020000	113720000	122720000	136310000	67659000
tr|A0A8C8CNS9|A0A8C8CNS9_ONCTS;tr|A0A8C8EN85|A0A8C8EN85_ONCTS;tr|A0A8C7HG37|A0A8C7HG37_ONCKI;tr|A0A8C7NM92|A0A8C7NM92_ONCMY;tr|A0A8C7MHY7|A0A8C7MHY7_ONCKI;tr|A0A8C7NNA1|A0A8C7NNA1_ONCMY;tr|A0A060XA94|A0A060XA94_ONCMY;tr|A0A060WRL1|A0A060WRL1_ONCMY;tr|A0A8C7LJI7|A0A8C7LJI7_ONCMY;tr|A0A8C7I304|A0A8C7I304_ONCKI;tr|A0A8C8FGK6|A0A8C8FGK6_ONCTS	0	15192000	0	18259000	0	22854000	20035000	0	16274000	0	0	0	31310000	27528000	20160000	19623000	14429000	0	28998000	51532000	47845000	0	0	19218000	36087000	31286000	0	39553000	44171000	49001000	47115000	47466000	33143000	43067000	60425000	56035000	37998000	0	0	84930000	51214000	0	0	11532000	0	165820000	141240000	152990000	0
tr|A0A060XAD1|A0A060XAD1_ONCMY	63456000	50072000	0	55523000	0	42781000	0	38836000	0	0	0	0	0	0	0	0	0	0	0	0	0	0	18213000	0	48191000	45489000	45847000	0	0	0	0	0	0	0	12809000	0	0	0	0	0	0	0	0	0	0	0	0	0	0
tr|A0A8C7HC63|A0A8C7HC63_ONCKI;tr|A0A8C8JXD1|A0A8C8JXD1_ONCTS;tr|A0A8C8JTH4|A0A8C8JTH4_ONCTS;tr|A0A8C8JMC7|A0A8C8JMC7_ONCTS;tr|A0A8C7HGU9|A0A8C7HGU9_ONCKI;tr|A0A8C7HGS4|A0A8C7HGS4_ONCKI;tr|A0A899IGV7|A0A899IGV7_ONCTS;tr|A0A060XB41|A0A060XB41_ONCMY;tr|A0A8C8JS70|A0A8C8JS70_ONCTS;tr|A0A8C7HC81|A0A8C7HC81_ONCKI;tr|A0A8C8JNY5|A0A8C8JNY5_ONCTS;tr|A0A8C7HDJ2|A0A8C7HDJ2_ONCKI;tr|A0A8C7RUZ9|A0A8C7RUZ9_ON…	103130000	124400000	89408000	98940000	103650000	96176000	148710000	163020000	158590000	146110000	118970000	134470000	131800000	146710000	135550000	123240000	129840000	154170000	659630016	637990016	530240000	174290000	149240000	161170000	99632000	90441000	79813000	222670000	227270000	232780000	209910000	196120000	192950000	58611000	46639000	58862000	126830000	130530000	122390000	99973000	95597000	164190000	37640000	18018000	19192000	115250000	138480000	130140000	100970000
tr|A0A8C8EVD5|A0A8C8EVD5_ONCTS;tr|A0A8C7FAZ8|A0A8C7FAZ8_ONCKI;tr|A0A060XBB9|A0A060XBB9_ONCMY;tr|A0A8C8GFM5|A0A8C8GFM5_ONCTS;tr|A0A8C7IN58|A0A8C7IN58_ONCKI;tr|A0A8C7W2W0|A0A8C7W2W0_ONCMY;tr|A0A8C7FAW7|A0A8C7FAW7_ONCKI;tr|A0A060WHG7|A0A060WHG7_ONCMY;tr|A0A8C8GEI7|A0A8C8GEI7_ONCTS;tr|A0A8C7W0Q7|A0A8C7W0Q7_ONCMY;tr|A0A8C7TXC3|A0A8C7TXC3_ONCMY;tr|A0A8C8I0T6|A0A8C8I0T6_ONCTS;tr|A0A8C7U8U8|A0A8C7U8U8_ON…	22984000	26874000	5381500	54096000	41466000	47749000	554700032	619929984	546390016	0	0	0	161490000	198330000	215480000	0	0	0	487540000	489529984	433820000	400329984	434200000	413400000	0	0	5627000	36246000	30009000	34250000	11990000	13010000	15137000	0	0	0	68396000	88595000	86360000	81874000	76885000	0	0	0	0	0	0	0	0
tr|A0A8C7TVK5|A0A8C7TVK5_ONCMY;tr|A0A8C7MB09|A0A8C7MB09_ONCKI;tr|A0A8C7TNQ7|A0A8C7TNQ7_ONCMY;tr|A0A8C8G304|A0A8C8G304_ONCTS;tr|A0A8C7G9F4|A0A8C7G9F4_ONCKI;tr|A0A8C7TNP2|A0A8C7TNP2_ONCMY;tr|A0A8C8G3K0|A0A8C8G3K0_ONCTS;tr|A0A8C7GEQ7|A0A8C7GEQ7_ONCKI;tr|A0A8C7GEB2|A0A8C7GEB2_ONCKI;tr|A0A8C7GBT3|A0A8C7GBT3_ONCKI;tr|A0A8C7TT42|A0A8C7TT42_ONCMY;tr|A0A8C7GA10|A0A8C7GA10_ONCKI;tr|A0A8C7TWM9|A0A8C7TWM9_ON…	0	0	14685000	0	28079000	18447000	0	0	0	0	0	0	0	0	0	0	0	0	16935000	0	0	0	0	0	0	0	0	10701000	14168000	9274000	0	0	11754000	0	0	0	0	0	0	0	0	0	0	0	0	0	0	0	0
tr|A0A060XC11|A0A060XC11_ONCMY;tr|O93485|O93485_ONCMY;tr|A0A8C8DGK5|A0A8C8DGK5_ONCTS;tr|A0A8C7R4D4|A0A8C7R4D4_ONCMY;tr|A0A8C7R254|A0A8C7R254_ONCMY;tr|A0A8C7R4E6|A0A8C7R4E6_ONCMY;tr|A0A8C7VRW1|A0A8C7VRW1_ONCMY;tr|A0A8C7R4R5|A0A8C7R4R5_ONCMY;tr|A0A8C7R225|A0A8C7R225_ONCMY;tr|A0A8C8ESB6|A0A8C8ESB6_ONCTS;tr|A0A8C7R259|A0A8C7R259_ONCMY;tr|A0A8C8D8Z0|A0A8C8D8Z0_ONCTS;tr|Q910C0|Q910C0_ONCMY;tr|A0A8C8ESB…	0	0	0	0	0	0	46443000	49720000	52113000	19354000	29621000	31524000	25733000	0	0	0	0	0	577939968	366649984	507329984	0	0	0	40673000	37278000	51068000	24431000	17997000	19246000	18968000	0	0	0	0	0	70586000	83206000	75232000	92225000	81836000	0	21885000	18977000	18613000	97866000	92650000	80028000	44709000
tr|A0A8C7CNY9|A0A8C7CNY9_ONCKI;tr|A0A060XC79|A0A060XC79_ONCMY;tr|A0A8C8JDA9|A0A8C8JDA9_ONCTS	21614000	28748000	29553000	32296000	31185000	36962000	0	28036000	13001000	0	0	0	0	14641000	0	16069000	23033000	19043000	24232000	22831000	21366000	22514000	24692000	22617000	40929000	28936000	46499000	31382000	28515000	25588000	19120000	23987000	0	22248000	0	36780000	29533000	29657000	31819000	27125000	25872000	0	42158000	21211000	0	0	0	0	0
tr|A0A8C8DBY0|A0A8C8DBY0_ONCTS;tr|A0A060XCL4|A0A060XCL4_ONCMY;tr|A0A8C7RVG3|A0A8C7RVG3_ONCMY;tr|A0A8C7H5J4|A0A8C7H5J4_ONCKI;tr|A9Z0M5|A9Z0M5_ONCMA;tr|A0A8C7HDZ2|A0A8C7HDZ2_ONCKI	0	0	0	0	0	0	0	0	0	0	0	0	0	0	0	0	0	0	68262000	76609000	60620000	0	0	0	0	0	0	0	0	0	0	0	0	0	0	0	0	0	0	0	0	0	0	0	0	0	0	0	0
tr|A0A060XD60|A0A060XD60_ONCMY;tr|A0A8C7VFI8|A0A8C7VFI8_ONCMY;tr|A0A8C8JWW5|A0A8C8JWW5_ONCTS;tr|A0A8C7LEG2|A0A8C7LEG2_ONCKI;tr|A0A8C7PA80|A0A8C7PA80_ONCMY;tr|A0A8C8K0P3|A0A8C8K0P3_ONCTS;tr|A0A8C7P929|A0A8C7P929_ONCMY	27356000	27357000	0	32179000	33706000	19997000	18219000	17418000	19156000	38060000	29889000	34389000	19747000	27228000	0	54314000	45068000	46040000	0	11950000	6368100	21914000	29990000	20702000	26555000	28182000	28842000	34253000	34618000	36847000	43081000	43435000	45792000	30368000	45417000	43029000	14617000	18550000	17734000	21032000	21086000	0	18098000	20187000	22075000	27285000	24229000	0	28771000
tr|A0A8C7CNL2|A0A8C7CNL2_ONCKI;tr|A0A060XDB2|A0A060XDB2_ONCMY;tr|A0A8C7W7D9|A0A8C7W7D9_ONCMY;tr|A0A8C7D168|A0A8C7D168_ONCKI;tr|A0A8C8LR70|A0A8C8LR70_ONCTS;tr|A0A8C8FIN9|A0A8C8FIN9_ONCTS;tr|A0A8C8EZ97|A0A8C8EZ97_ONCTS;tr|A0A060W4G8|A0A060W4G8_ONCMY	0	0	6100600	0	0	0	0	0	0	24126000	21999000	14522000	13723000	15043000	16605000	0	0	0	0	0	0	0	0	0	0	0	0	0	0	0	13968000	13199000	14134000	16398000	18968000	0	0	0	12840000	14377000	10885000	0	0	0	0	32996000	0	19323000	22939000
tr|A0A8C7TKN6|A0A8C7TKN6_ONCMY;tr|Q90YG8|Q90YG8_ONCMY;tr|A0A8C7M9G8|A0A8C7M9G8_ONCKI;tr|F8RP03|F8RP03_ONCMA;tr|A0A8C8I995|A0A8C8I995_ONCTS;tr|A0A8C8I8T9|A0A8C8I8T9_ONCTS;tr|A0A8C7TRW0|A0A8C7TRW0_ONCMY;tr|A0A8C7N010|A0A8C7N010_ONCKI;tr|A0A8C7JMF1|A0A8C7JMF1_ONCKI;tr|A0A8C8LPK9|A0A8C8LPK9_ONCTS;tr|A0A8C7G3W6|A0A8C7G3W6_ONCKI;tr|A0A8C7W6D5|A0A8C7W6D5_ONCMY;tr|A0A060XDL7|A0A060XDL7_ONCMY;tr|A0A060XW0…	0	0	0	0	0	0	0	0	0	0	0	0	0	0	0	0	0	0	35434000	32326000	27342000	0	0	0	0	0	0	0	0	0	0	0	0	0	0	0	0	0	0	0	0	0	0	0	0	0	0	0	0
tr|A0A060XDQ9|A0A060XDQ9_ONCMY;tr|A0A8C7IXR1|A0A8C7IXR1_ONCKI;tr|A0A8C8C7B3|A0A8C8C7B3_ONCTS;tr|A0A8C7MUM8|A0A8C7MUM8_ONCKI;tr|A0A8C8C5D9|A0A8C8C5D9_ONCTS;tr|A0A8C8C4P9|A0A8C8C4P9_ONCTS;tr|A0A8C8C6Y8|A0A8C8C6Y8_ONCTS;tr|A0A060YF84|A0A060YF84_ONCMY;tr|A0A8C7T3L3|A0A8C7T3L3_ONCMY;tr|A0A8C7HG97|A0A8C7HG97_ONCKI	0	0	0	0	0	0	0	0	0	0	0	0	0	0	0	0	0	0	0	0	0	0	0	0	0	0	0	35153000	31323000	35982000	107600000	119120000	110750000	0	0	0	0	11382000	0	19409000	19205000	0	0	0	0	0	0	0	0
tr|A0A8C8JEP2|A0A8C8JEP2_ONCTS;tr|A0A060XDX0|A0A060XDX0_ONCMY;tr|A0A8C8MIF7|A0A8C8MIF7_ONCTS;tr|A0A8C7F877|A0A8C7F877_ONCKI;tr|A0A8C7TUL6|A0A8C7TUL6_ONCMY	0	0	0	0	0	0	0	0	0	0	0	0	0	0	0	0	0	11852000	23470000	30586000	0	0	0	0	0	0	0	0	0	0	0	0	0	0	0	0	0	0	0	0	0	0	0	0	0	13817000	0	0	0
tr|A0A8C7SBL5|A0A8C7SBL5_ONCMY;tr|A0A8C8BXS7|A0A8C8BXS7_ONCTS;tr|A0A8C7G1T7|A0A8C7G1T7_ONCKI;tr|A0A8C8C0Z2|A0A8C8C0Z2_ONCTS;tr|A0A8C7FZ78|A0A8C7FZ78_ONCKI;tr|A0A8C8BS91|A0A8C8BS91_ONCTS;tr|A0A060XNF6|A0A060XNF6_ONCMY;tr|A0A8C8BTQ2|A0A8C8BTQ2_ONCTS;tr|A0A8C7VWL7|A0A8C7VWL7_ONCMY;tr|A0A8C7VBK7|A0A8C7VBK7_ONCMY;tr|A0A8C7KSU0|A0A8C7KSU0_ONCKI;tr|A0A7U3LIQ7|A0A7U3LIQ7_ONCGO;tr|A0A3T0ZCM8|A0A3T0ZCM8_ON…	0	0	0	0	0	0	0	0	0	0	0	0	0	0	0	0	0	0	0	0	0	0	0	0	0	0	0	0	0	0	0	0	0	0	0	0	0	0	0	0	0	34935000	0	0	0	0	0	0	0
tr|A0A8C7T3G2|A0A8C7T3G2_ONCMY;tr|A0A8C7T9C6|A0A8C7T9C6_ONCMY;tr|A0A8C7T3A8|A0A8C7T3A8_ONCMY;tr|A0A8C7T971|A0A8C7T971_ONCMY;tr|A0A8C7SZC7|A0A8C7SZC7_ONCMY;tr|A0A060XEG1|A0A060XEG1_ONCMY;tr|A0A8C7W833|A0A8C7W833_ONCMY	340320000	475780000	638350016	640169984	425590016	553420032	324460000	372520000	329800000	488830016	391200000	481360000	460529984	456100000	480260000	367190016	365510016	277310016	463670016	509390016	684910016	414100000	505710016	380710016	626569984	763369984	712899968	575289984	567219968	584019968	927580032	515380000	598430016	552870016	363809984	635990016	477830016	501280000	539619968	414030016	632200000	7475299840	722680000	611249984	665270016	599619968	588430016	575030016	739529984
tr|A0A8C7JZ19|A0A8C7JZ19_ONCKI;tr|A0A060XET2|A0A060XET2_ONCMY;tr|A0A8C8JD11|A0A8C8JD11_ONCTS;tr|A0A8C7TSI3|A0A8C7TSI3_ONCMY	0	6284600	10890000	0	8801200	0	0	0	0	0	7438500	0	0	0	6119900	0	0	0	66055000	45517000	40430000	0	11448000	12126000	0	0	0	0	0	0	0	0	4268200	4450400	0	0	0	0	0	1796500	0	0	0	1885900	4911200	155210000	83842000	111660000	396740000
tr|A0A8C7HIP8|A0A8C7HIP8_ONCKI;tr|A0A060XEX1|A0A060XEX1_ONCMY;tr|A0A8C8C071|A0A8C8C071_ONCTS;tr|A0A8C8HWX4|A0A8C8HWX4_ONCTS;tr|A0A8C7QG36|A0A8C7QG36_ONCMY;tr|A0A060XVD3|A0A060XVD3_ONCMY;tr|A0A8C7KDS9|A0A8C7KDS9_ONCKI	0	0	0	0	0	0	0	0	0	0	0	0	0	0	0	0	0	0	22137000	22011000	22684000	0	0	0	0	0	0	0	0	0	0	0	0	0	0	0	0	0	0	0	0	0	0	0	0	0	0	0	0
tr|A0A060XEX6|A0A060XEX6_ONCMY;tr|A0A8C7TWJ7|A0A8C7TWJ7_ONCMY;tr|A0A8C7GJB8|A0A8C7GJB8_ONCKI;tr|A0A8C7TIY4|A0A8C7TIY4_ONCMY;tr|A0A8C7GKE2|A0A8C7GKE2_ONCKI;tr|A0A8C7GHK4|A0A8C7GHK4_ONCKI;tr|A0A8C7TU05|A0A8C7TU05_ONCMY;tr|A0A8C7GGN5|A0A8C7GGN5_ONCKI;tr|A0A8C7TY80|A0A8C7TY80_ONCMY;tr|A0A8C7GJS3|A0A8C7GJS3_ONCKI;tr|A0A8C7GJQ8|A0A8C7GJQ8_ONCKI;tr|A0A8C7GHR1|A0A8C7GHR1_ONCKI;tr|A0A8C7GHQ0|A0A8C7GHQ0_ON…	160910000	141520000	125430000	303030016	324740000	339489984	21806000	28109000	17624000	0	0	5446700	0	0	0	222040000	241240000	195410000	41584000	54846000	53597000	147550000	155240000	135500000	51643000	58147000	54032000	81606000	86042000	105990000	120820000	77359000	128220000	56170000	54085000	46257000	60142000	58701000	77496000	64573000	71294000	31894000	73446000	68299000	76532000	0	12308000	7234300	0
tr|A0A8C8C751|A0A8C8C751_ONCTS;tr|A0A8C7L9W4|A0A8C7L9W4_ONCKI;tr|A0A060XEY9|A0A060XEY9_ONCMY;tr|A0A8C7TDV2|A0A8C7TDV2_ONCMY;tr|A0A8C7LDA2|A0A8C7LDA2_ONCKI;tr|A0A060YSB5|A0A060YSB5_ONCMY;tr|A0A8C8IAN7|A0A8C8IAN7_ONCTS;tr|A0A8C7TGG9|A0A8C7TGG9_ONCMY;tr|A0A8C8I2Q3|A0A8C8I2Q3_ONCTS;tr|A0A8C8I2Y4|A0A8C8I2Y4_ONCTS	0	0	23540000	0	17571000	0	0	0	0	0	0	0	0	0	0	0	17337000	0	0	20056000	20965000	61704000	77195000	79056000	0	0	0	16642000	0	21197000	29337000	27089000	22574000	0	0	0	20208000	0	23018000	26184000	24509000	0	0	0	0	0	0	20898000	0
tr|A0A8C7JRQ4|A0A8C7JRQ4_ONCKI;tr|A0A060XF88|A0A060XF88_ONCMY;tr|A0A8C8J9W5|A0A8C8J9W5_ONCTS	0	0	0	0	0	0	0	0	0	33163000	39963000	29766000	181260000	184070000	181570000	0	0	0	50610000	50480000	80459000	0	0	0	24245000	0	0	37738000	36601000	35203000	26658000	35571000	43955000	29795000	31165000	17843000	63236000	57490000	62285000	84321000	64609000	0	0	0	0	130670000	126980000	135950000	0
tr|A0A060XFG5|A0A060XFG5_ONCMY;tr|A0A8C7SV71|A0A8C7SV71_ONCMY;tr|A0A8C8LW20|A0A8C8LW20_ONCTS;tr|A0A8C8LVS7|A0A8C8LVS7_ONCTS;tr|A0A8C7MP27|A0A8C7MP27_ONCKI	126880000	121560000	106930000	171280000	164350000	160240000	140020000	135140000	143400000	204720000	189190000	166680000	199300000	213790000	213540000	247030000	258240000	214940000	81753000	87839000	79410000	89410000	89853000	82712000	165340000	157460000	143910000	160140000	161700000	166930000	216750000	257950000	204150000	232080000	260500000	258490000	137740000	129750000	125160000	177910000	150260000	146350000	123940000	127020000	113550000	157360000	185350000	154030000	183050000
tr|A0A8C8F0X4|A0A8C8F0X4_ONCTS;tr|A0A8C8F1K5|A0A8C8F1K5_ONCTS;tr|A0A8C8LM96|A0A8C8LM96_ONCTS;tr|A0A8C8F0Y9|A0A8C8F0Y9_ONCTS;tr|A0A8C8F0S2|A0A8C8F0S2_ONCTS;tr|A0A8C7KTN1|A0A8C7KTN1_ONCKI;tr|A0A8C8IBQ5|A0A8C8IBQ5_ONCTS;tr|A0A8C7PF70|A0A8C7PF70_ONCMY;tr|A0A8C7FCB9|A0A8C7FCB9_ONCKI;tr|A0A8C8ICK1|A0A8C8ICK1_ONCTS;tr|A0A8C8F1F5|A0A8C8F1F5_ONCTS;tr|A0A8C7JZ30|A0A8C7JZ30_ONCKI;tr|A0A8C7KTQ2|A0A8C7KTQ2_ON…	0	0	0	0	0	0	0	0	0	0	0	0	0	0	0	0	0	0	0	0	2978300	0	0	0	0	0	0	0	0	0	0	0	0	0	0	0	0	0	0	7923000	8991000	0	0	0	0	0	0	0	0
tr|A0A8C8C9X4|A0A8C8C9X4_ONCTS;tr|A0A8C7KNP5|A0A8C7KNP5_ONCKI;tr|A0A060XG86|A0A060XG86_ONCMY;tr|A0A8C8C7N2|A0A8C8C7N2_ONCTS;tr|A0A8C7RVN2|A0A8C7RVN2_ONCMY;tr|A0A8C8EJT6|A0A8C8EJT6_ONCTS;tr|A0A8C8C6W5|A0A8C8C6W5_ONCTS;tr|A0A8C7N6K0|A0A8C7N6K0_ONCKI	0	0	0	0	0	0	9407300	5567000	7444700	18920000	12609000	0	13717000	7480400	13318000	0	11174000	18094000	0	20329000	0	7515700	0	0	0	0	0	0	35198000	26497000	9328300	7585100	45707000	0	0	0	0	0	0	7784700	0	0	0	0	0	0	12563000	0	22544000
tr|A0A060XGA2|A0A060XGA2_ONCMY;tr|A0A8C7QNW4|A0A8C7QNW4_ONCMY;tr|A0A8C7IN62|A0A8C7IN62_ONCKI;tr|A0A8C7J9F4|A0A8C7J9F4_ONCKI;tr|C1BG51|C1BG51_ONCMY;tr|A0A8C8MEF2|A0A8C8MEF2_ONCTS;tr|A0A8C8CM25|A0A8C8CM25_ONCTS;tr|A0A8C7JDH2|A0A8C7JDH2_ONCKI;tr|A0A8C7J3E3|A0A8C7J3E3_ONCKI;tr|A0A8C7IKZ2|A0A8C7IKZ2_ONCKI;tr|A0A060Y904|A0A060Y904_ONCMY;tr|A0A060XLD7|A0A060XLD7_ONCMY;tr|A0A8C7S720|A0A8C7S720_ONCMY;tr|A…	0	0	0	0	0	0	0	0	0	0	16273000	11007000	0	0	0	0	0	0	16278000	11891000	11398000	0	0	0	0	0	0	0	0	7915800	0	0	0	0	0	0	22747000	20589000	13844000	0	27225000	0	0	0	0	24487000	0	22445000	0
tr|A0A060XGI6|A0A060XGI6_ONCMY;tr|A0A8C8IBV8|A0A8C8IBV8_ONCTS;tr|A0A8C7RNB1|A0A8C7RNB1_ONCMY;tr|A0A8C8I2I2|A0A8C8I2I2_ONCTS;tr|A0A8C7DAK5|A0A8C7DAK5_ONCKI;tr|A0A8C8IBS9|A0A8C8IBS9_ONCTS;tr|A0A8C7RJU4|A0A8C7RJU4_ONCMY;tr|A0A8C7DEG1|A0A8C7DEG1_ONCKI	0	0	0	0	0	0	0	0	0	0	0	0	0	0	0	0	0	0	74977000	69153000	57422000	0	0	0	0	0	0	0	0	0	0	23741000	0	0	0	0	0	0	0	0	0	0	0	0	0	0	0	0	0
tr|A0A8C8FSL0|A0A8C8FSL0_ONCTS;tr|A0A8C7RWQ8|A0A8C7RWQ8_ONCMY;tr|A0A8C8JKG7|A0A8C8JKG7_ONCTS;tr|A0A8C8FS32|A0A8C8FS32_ONCTS;tr|A0A8C7RWR8|A0A8C7RWR8_ONCMY;tr|A0A8C7HG52|A0A8C7HG52_ONCKI;tr|A0A8C8JJI4|A0A8C8JJI4_ONCTS;tr|A0A8C7RI87|A0A8C7RI87_ONCMY;tr|A0A8C7KBC6|A0A8C7KBC6_ONCKI;tr|A0A8C8JR34|A0A8C8JR34_ONCTS;tr|A0A8C7RHS8|A0A8C7RHS8_ONCMY;tr|A0A8C7KDK1|A0A8C7KDK1_ONCKI;tr|A0A8C7HIA2|A0A8C7HIA2_ON…	29455000	34692000	31621000	35557000	41412000	33742000	13304000	10161000	20833000	22675000	19115000	26457000	6351800	12360000	0	52781000	36924000	41869000	239310000	170160000	169960000	19434000	31098000	21812000	0	0	17717000	39902000	4621400	44328000	56237000	66550000	25913000	8985200	0	9331700	43875000	52745000	45850000	84903000	80780000	0	9883800	6090300	0	46485000	47332000	24790000	58144000
tr|A0A060XH97|A0A060XH97_ONCMY;tr|A0A8C8C2J3|A0A8C8C2J3_ONCTS;tr|A0A8C7IRH3|A0A8C7IRH3_ONCKI;tr|A0A8C7IQ01|A0A8C7IQ01_ONCKI;tr|A0A8C7VCZ2|A0A8C7VCZ2_ONCMY;tr|A0A8C7IPP6|A0A8C7IPP6_ONCKI	164380000	167060000	168000000	115770000	108730000	110420000	215030000	255740000	229420000	239560000	238260000	223200000	181240000	167910000	163500000	176320000	192090000	187610000	118180000	115980000	121550000	166900000	153720000	175930000	321550016	340729984	343950016	153650000	163820000	187120000	197320000	200670000	161100000	166540000	155300000	150590000	200360000	193740000	191870000	184200000	172040000	0	158770000	143220000	163500000	157750000	163370000	167350000	201660000
tr|A0A8C7D792|A0A8C7D792_ONCKI;tr|A0A8C7TI89|A0A8C7TI89_ONCMY;tr|A0A8C8C586|A0A8C8C586_ONCTS;tr|A0A060XHI3|A0A060XHI3_ONCMY;tr|A0A8C7D9P4|A0A8C7D9P4_ONCKI;tr|A0A8C8C4U9|A0A8C8C4U9_ONCTS;tr|A0A8C8IDY6|A0A8C8IDY6_ONCTS;tr|A0A8C8I739|A0A8C8I739_ONCTS;tr|A0A8C7K5T4|A0A8C7K5T4_ONCKI;tr|A0A8C8IF20|A0A8C8IF20_ONCTS;tr|A0A8C7K1E7|A0A8C7K1E7_ONCKI;tr|A0A8C8I5T2|A0A8C8I5T2_ONCTS;tr|A0A8C7K294|A0A8C7K294_ON…	0	0	14758000	0	0	0	0	0	0	0	0	0	0	0	0	0	0	0	0	0	0	19181000	0	13368000	0	0	0	0	12414000	0	0	0	0	0	0	0	0	0	0	0	0	0	0	0	0	0	0	0	0
tr|A0A060XIZ4|A0A060XIZ4_ONCMY;tr|A0A8C7IU03|A0A8C7IU03_ONCKI;tr|A0A8C7VM50|A0A8C7VM50_ONCMY;tr|A0A8C7QE28|A0A8C7QE28_ONCMY;tr|A0A060YD20|A0A060YD20_ONCMY;tr|A0A8C7Q2I0|A0A8C7Q2I0_ONCMY	0	0	0	0	0	0	0	0	0	0	0	12035000	0	0	0	0	0	0	123170000	124280000	62171000	0	0	0	0	0	0	0	0	0	32177000	0	43964000	0	0	0	0	0	0	0	0	0	0	0	0	0	0	0	0
tr|C1BI90|C1BI90_ONCMY;tr|A0A8C8I8H8|A0A8C8I8H8_ONCTS;tr|A0A8C7TIY3|A0A8C7TIY3_ONCMY;tr|A0A060XJ24|A0A060XJ24_ONCMY;tr|A0A8C7JR12|A0A8C7JR12_ONCKI;tr|A0A8C7WB56|A0A8C7WB56_ONCMY;tr|A0A8C7MZL1|A0A8C7MZL1_ONCKI;tr|A0A8C8I8X0|A0A8C8I8X0_ONCTS;tr|A0A8C7K2H1|A0A8C7K2H1_ONCKI	0	0	0	0	0	0	0	0	0	0	0	0	0	0	0	10604000	12646000	0	0	0	0	41661000	45124000	45724000	0	0	0	0	0	0	0	7066300	0	0	0	0	0	0	6039700	0	0	0	0	0	0	0	0	0	0
tr|A0A8C7V7B0|A0A8C7V7B0_ONCMY;tr|A0A8C7D3D9|A0A8C7D3D9_ONCKI;tr|A0A060XJV0|A0A060XJV0_ONCMY;tr|A0A8C8JXK2|A0A8C8JXK2_ONCTS;tr|A0A8C7V267|A0A8C7V267_ONCMY;tr|A0A8C7KTA6|A0A8C7KTA6_ONCKI;tr|A0A8C7D2B1|A0A8C7D2B1_ONCKI;tr|A0A060XQS0|A0A060XQS0_ONCMY;tr|A0A8C8JVQ8|A0A8C8JVQ8_ONCTS;tr|A0A8C7KVV1|A0A8C7KVV1_ONCKI;tr|A0A8C7TDB5|A0A8C7TDB5_ONCMY;tr|A0A8C8I3Q1|A0A8C8I3Q1_ONCTS;tr|A0A8C7MZ07|A0A8C7MZ07_ON…	0	0	0	0	0	0	19281000	0	0	18953000	0	0	0	0	0	14573000	0	13066000	64495000	58367000	59367000	0	0	0	0	0	0	13023000	16195000	21083000	0	0	13522000	0	0	0	0	0	0	31783000	0	0	0	0	0	0	0	20013000	26698000
tr|A0A060XKA1|A0A060XKA1_ONCMY;tr|A0A8C8J7X5|A0A8C8J7X5_ONCTS;tr|A0A8C7RPL3|A0A8C7RPL3_ONCMY;tr|A0A8C7KMC9|A0A8C7KMC9_ONCKI	1224400000	1124600064	1061299968	1936199936	2198400000	2088999936	865200000	879660032	913310016	721120000	774809984	732080000	817129984	813100032	834360000	898899968	967400000	1030899968	3154599936	2806299904	2801799936	2870299904	2992699904	2801600000	3493700096	3083500032	3319500032	995329984	839609984	817400000	1193799936	1195600000	1163500032	1246599936	1132400000	1151600000	3580199936	4062899968	3868300032	2088000000	2267000064	820649984	2409200128	2604199936	2159399936	801219968	893760000	807550016	599169984
tr|A0A8C7FG36|A0A8C7FG36_ONCKI;tr|A0A060XKP5|A0A060XKP5_ONCMY;tr|A0A8C7FFV3|A0A8C7FFV3_ONCKI;tr|A0A8C8EXS7|A0A8C8EXS7_ONCTS;tr|A0A8C8LLN5|A0A8C8LLN5_ONCTS;tr|A0A8C8EXQ2|A0A8C8EXQ2_ONCTS;tr|A0A8C7NNZ7|A0A8C7NNZ7_ONCMY	0	0	0	0	0	0	0	0	0	0	0	0	0	0	0	0	10218000	0	0	0	0	0	0	0	0	0	0	0	0	30387000	0	0	0	0	0	0	0	0	0	0	0	0	0	0	0	0	0	0	0
tr|A0A8C7PBB8|A0A8C7PBB8_ONCMY;tr|A0A8C8BZY8|A0A8C8BZY8_ONCTS;tr|A0A060XLC4|A0A060XLC4_ONCMY;tr|A0A8C7CXV2|A0A8C7CXV2_ONCKI	0	0	0	0	0	0	0	0	0	0	0	0	0	0	0	0	0	0	0	0	32141000	0	0	0	0	0	0	0	0	0	0	0	0	0	0	0	0	0	0	0	0	0	0	0	0	0	0	0	0
tr|A0A060XLW3|A0A060XLW3_ONCMY;tr|A0A8C7NKB6|A0A8C7NKB6_ONCMY;tr|A0A8C7GIW1|A0A8C7GIW1_ONCKI;tr|A0A8C7NKE3|A0A8C7NKE3_ONCMY;tr|A0A8C7GGK1|A0A8C7GGK1_ONCKI;tr|A0A8C7MBN7|A0A8C7MBN7_ONCKI;tr|A0A8C8D352|A0A8C8D352_ONCTS;tr|A0A8C7GIU1|A0A8C7GIU1_ONCKI;tr|A0A8C8C8X9|A0A8C8C8X9_ONCTS;tr|A0A8C7NK73|A0A8C7NK73_ONCMY;tr|A0A8C8EJV7|A0A8C8EJV7_ONCTS;tr|A0A8C7IJ85|A0A8C7IJ85_ONCKI;tr|A0A8C8C8N1|A0A8C8C8N1_ON…	934800000	941809984	743870016	908220032	945480000	918590016	376060000	376849984	338700000	563280000	589470016	606729984	386900000	387920000	395640000	1164600064	1090899968	1256800000	723619968	713200000	677990016	620140032	721240000	646270016	451460000	417390016	488369984	750899968	775600000	720790016	807459968	834280000	795660032	596800000	573299968	614670016	577320000	561779968	547769984	584569984	593870016	142130000	529800000	518000000	496849984	470180000	462340000	473569984	532729984
tr|A0A8C7GGY8|A0A8C7GGY8_ONCKI;tr|A0A060XLX2|A0A060XLX2_ONCMY;tr|A0A8C7R197|A0A8C7R197_ONCMY;tr|A0A8C8EHL1|A0A8C8EHL1_ONCTS;tr|A0A8C7VSV3|A0A8C7VSV3_ONCMY;tr|A0A8C7GHH1|A0A8C7GHH1_ONCKI;tr|A0A8C8BYE0|A0A8C8BYE0_ONCTS;tr|A0A8C7R1D0|A0A8C7R1D0_ONCMY;tr|A0A8C7GIF4|A0A8C7GIF4_ONCKI;tr|A0A8C7QZ78|A0A8C7QZ78_ONCMY;tr|A0A8C7GII4|A0A8C7GII4_ONCKI;tr|A0A8C7VR95|A0A8C7VR95_ONCMY;tr|A0A8C7GIB2|A0A8C7GIB2_ON…	9275000	9183400	21012000	20502000	22880000	25078000	42061000	36874000	34211000	61574000	52491000	46080000	29585000	44733000	31354000	21932000	23653000	11529000	190480000	206980000	219380000	0	0	8590300	20010000	13530000	15016000	22652000	19265000	13046000	6561000	0	0	10109000	4866200	7601600	24862000	34552000	36672000	32100000	16575000	0	0	13331000	0	55183000	53877000	55522000	31852000
tr|A0A8C8FKU9|A0A8C8FKU9_ONCTS;tr|A9Z0M2|A9Z0M2_ONCMA;tr|A0A8C8H387|A0A8C8H387_ONCTS;tr|A0A8C7U0B4|A0A8C7U0B4_ONCMY;tr|A0A8C7JJA2|A0A8C7JJA2_ONCKI;tr|A0A8C7HGU7|A0A8C7HGU7_ONCKI;tr|A0A060XQQ3|A0A060XQQ3_ONCMY;tr|A0A060XM62|A0A060XM62_ONCMY;tr|A0A8C7U3V7|A0A8C7U3V7_ONCMY;tr|A0A8C7NHR1|A0A8C7NHR1_ONCMY;tr|F8RP01|F8RP01_ONCMA;tr|A0A8C7U099|A0A8C7U099_ONCMY;tr|A0A8C7JFH6|A0A8C7JFH6_ONCKI	0	0	0	0	0	0	0	0	0	0	0	0	0	0	0	0	0	0	50410000	28562000	38843000	0	0	0	0	0	0	0	0	0	0	0	0	0	0	0	0	0	0	0	0	0	0	0	0	0	0	0	0
tr|A0A8C7DS19|A0A8C7DS19_ONCKI;tr|A0A060XMD7|A0A060XMD7_ONCMY;tr|A0A8C8LRT6|A0A8C8LRT6_ONCTS;tr|A0A8C8LS30|A0A8C8LS30_ONCTS;tr|A0A8C7DPB1|A0A8C7DPB1_ONCKI;tr|C1BIF8|C1BIF8_ONCMY	435529984	446460000	436320000	491310016	569670016	493710016	218470000	181580000	230500000	213260000	234700000	212290000	191680000	164810000	193910000	252410000	280340000	181640000	594540032	552169984	570230016	550750016	494390016	670720000	292920000	228700000	244000000	376049984	461820000	456350016	529089984	588870016	650950016	326520000	345200000	297689984	479040000	446100000	475870016	660249984	511310016	440129984	301660000	261550000	311070016	360280000	360609984	368350016	243770000
tr|C1BFS5|C1BFS5_ONCMY;tr|A0A8C8JMT6|A0A8C8JMT6_ONCTS;tr|A0A8C8I7E2|A0A8C8I7E2_ONCTS;tr|A0A8C7MUS5|A0A8C7MUS5_ONCKI;tr|A0A8C7GXQ4|A0A8C7GXQ4_ONCKI;tr|A0A060XPG9|A0A060XPG9_ONCMY;tr|A0A060XMF0|A0A060XMF0_ONCMY;tr|A0A8C7NLK8|A0A8C7NLK8_ONCMY	0	0	0	0	0	0	0	0	0	0	0	0	0	0	0	0	0	0	53151000	52056000	60817000	0	0	0	0	0	0	0	0	0	0	0	0	0	0	0	0	0	0	0	0	0	0	0	0	0	0	0	23148000
tr|A0A8C8CQQ3|A0A8C8CQQ3_ONCTS;tr|A0A8C7H844|A0A8C7H844_ONCKI;tr|A0A060XMI6|A0A060XMI6_ONCMY;tr|A0A8C7HA94|A0A8C7HA94_ONCKI;tr|A0A8C8CGI4|A0A8C8CGI4_ONCTS	0	0	0	0	0	0	182270000	181540000	184040000	0	0	0	103750000	107090000	87332000	0	0	0	206250000	158530000	193840000	852300032	828720000	811680000	41411000	18717000	0	35647000	40677000	30323000	0	0	0	0	0	0	71523000	0	46541000	75391000	71381000	0	0	0	0	46185000	45636000	37584000	28013000
tr|A0A8C7Q9B4|A0A8C7Q9B4_ONCMY;tr|A0A8C7RL20|A0A8C7RL20_ONCMY;tr|A0A8C8CB02|A0A8C8CB02_ONCTS;tr|A0A8C7IM45|A0A8C7IM45_ONCKI;tr|A0A060XMJ1|A0A060XMJ1_ONCMY;tr|A0A8C7CDF4|A0A8C7CDF4_ONCKI;tr|A0A8C8K6H3|A0A8C8K6H3_ONCTS	0	0	0	0	0	0	0	0	0	0	0	0	0	0	0	0	0	0	16933000	34258000	47506000	0	0	0	0	0	0	0	0	0	0	0	0	0	0	0	0	0	0	0	0	0	0	0	0	0	0	0	0
tr|A0A8C8DDH3|A0A8C8DDH3_ONCTS;tr|A0A060XMW3|A0A060XMW3_ONCMY;tr|A0A8C8FSU4|A0A8C8FSU4_ONCTS;tr|A0A8C7V6L0|A0A8C7V6L0_ONCMY	1391399936	1297600000	1447600000	1628199936	1539800064	1682099968	1306300032	1484700032	1421200000	1576600064	1634499968	1457600000	1621600000	1626899968	1724300032	1266499968	1272499968	1389799936	2880600064	3532000000	3111399936	1231699968	1293799936	1213600000	2701700096	2556400128	2680999936	1481400064	1461799936	1488700032	1927200000	1776499968	1666899968	1402800000	1294400000	1299100032	932620032	754840000	869760000	555939968	652240000	1149200000	954819968	909089984	931889984	1344099968	1275600000	1327900032	1067800000
tr|A0A8C7UKT1|A0A8C7UKT1_ONCMY;tr|A0A060XN19|A0A060XN19_ONCMY;tr|A0A8C7UMP9|A0A8C7UMP9_ONCMY;tr|A0A8C7UG77|A0A8C7UG77_ONCMY	7068199936	7146200064	6755200000	9479799808	8693699584	8215199744	7402899968	7084400128	7639699968	8382000128	8745199616	8620800000	3575500032	3898200064	3724600064	8789799936	9029300224	8735699968	3732900096	4492299776	3531300096	6382000128	6104300032	6631799808	9954400256	10807000064	10243000320	5489699840	5877199872	5599099904	7622099968	7055399936	6615799808	6967399936	6876800000	7845700096	5428899840	4929299968	5255099904	6694799872	6864699904	678960000	3551300096	4113900032	4035099904	5215699968	4848399872	5087200256	4430099968
tr|A0A8C7SVU1|A0A8C7SVU1_ONCMY;tr|A0A8C7KA73|A0A8C7KA73_ONCKI;tr|A0A8C8GCF7|A0A8C8GCF7_ONCTS;tr|A0A8C7SPP4|A0A8C7SPP4_ONCMY;tr|A0A8C7CNX7|A0A8C7CNX7_ONCKI;tr|A0A8C7SRW9|A0A8C7SRW9_ONCMY;tr|A0A8C7SSJ4|A0A8C7SSJ4_ONCMY;tr|A0A8C7N4F8|A0A8C7N4F8_ONCKI;tr|A0A8C7SKA3|A0A8C7SKA3_ONCMY;tr|A0A8C8GNH8|A0A8C8GNH8_ONCTS;tr|A0A8C7T3A0|A0A8C7T3A0_ONCMY;tr|C1BGK2|C1BGK2_ONCMY;tr|A0A8C7N8M4|A0A8C7N8M4_ONCKI;tr|A…	0	0	0	0	0	0	0	0	0	0	0	0	0	0	0	0	0	0	120730000	0	0	0	0	0	0	0	0	0	0	0	0	0	0	0	0	0	0	31809000	0	0	0	0	0	0	0	0	0	0	0
tr|A0A060XNH5|A0A060XNH5_ONCMY;tr|A0A8C8D3G9|A0A8C8D3G9_ONCTS;tr|A0A8C8CTN3|A0A8C8CTN3_ONCTS;tr|A0A8C7PDW6|A0A8C7PDW6_ONCMY;tr|A0A8C7MPH3|A0A8C7MPH3_ONCKI	56092000	53392000	70034000	78431000	107500000	140140000	121570000	126510000	104290000	109260000	96088000	151540000	0	74860000	80884000	150810000	160310000	119430000	87309000	93334000	153780000	83099000	84957000	68557000	145510000	156960000	94013000	126900000	154830000	131760000	125840000	86490000	70025000	180730000	180910000	141800000	123510000	113680000	172380000	144060000	138290000	307180000	129010000	153060000	190030000	33126000	72408000	91171000	55940000
tr|A0A8C8G3U5|A0A8C8G3U5_ONCTS;tr|A0A8C7K4M5|A0A8C7K4M5_ONCKI;tr|A0A8C7K3T0|A0A8C7K3T0_ONCKI;tr|A0A8C7WFT0|A0A8C7WFT0_ONCMY;tr|A0A8C8LUV8|A0A8C8LUV8_ONCTS;tr|A0A8C7K4J0|A0A8C7K4J0_ONCKI;tr|A0A060XNJ7|A0A060XNJ7_ONCMY;tr|A0A8C8LUW9|A0A8C8LUW9_ONCTS;tr|A0A8C7USY0|A0A8C7USY0_ONCMY;tr|A0A8C8G1G1|A0A8C8G1G1_ONCTS;tr|A0A8C7UF92|A0A8C7UF92_ONCMY;tr|A0A8C8G1F3|A0A8C8G1F3_ONCTS;tr|A0A8C7UHG5|A0A8C7UHG5_ON…	0	0	0	83293000	87286000	86936000	0	0	0	0	0	0	0	0	0	0	0	0	32968000	37510000	26198000	0	0	0	0	0	0	0	0	0	0	0	0	0	0	0	0	0	0	0	0	0	0	0	0	0	22437000	0	0
tr|A0A8C8EU65|A0A8C8EU65_ONCTS;tr|A0A060XNK3|A0A060XNK3_ONCMY;tr|A0A8C7W2N4|A0A8C7W2N4_ONCMY;tr|A0A8C7IIW9|A0A8C7IIW9_ONCKI;tr|U6C7B8|U6C7B8_ONCMY	625760000	643320000	604000000	773169984	706739968	913910016	720929984	796160000	743449984	223670000	154990000	120500000	140670000	121070000	80897000	114600000	141410000	104290000	1179900032	1010800000	1136600064	927750016	865529984	809129984	1417299968	1683900032	1269299968	207160000	147680000	192610000	219250000	381360000	420070016	255790000	238080000	254180000	787369984	1014200000	1000499968	939580032	1012000000	4520500224	683590016	823200000	843420032	102190000	161130000	126380000	117170000
tr|A0A8C7TWG6|A0A8C7TWG6_ONCMY;tr|A0A8C8FDS5|A0A8C8FDS5_ONCTS;tr|A0A8C7UBC0|A0A8C7UBC0_ONCMY;tr|C1BGZ3|C1BGZ3_ONCMY;tr|A0A8C8II62|A0A8C8II62_ONCTS;tr|A0A8C7MAW4|A0A8C7MAW4_ONCKI;tr|A0A8C7UAG4|A0A8C7UAG4_ONCMY;tr|A0A8C8FFH8|A0A8C8FFH8_ONCTS;tr|A0A8C8FEN2|A0A8C8FEN2_ONCTS;tr|A0A8C7GBS6|A0A8C7GBS6_ONCKI;tr|A0A8C7H5I8|A0A8C7H5I8_ONCKI;tr|A0A8C7MH59|A0A8C7MH59_ONCKI;tr|A0A060XPC4|A0A060XPC4_ONCMY;tr|A…	0	32179000	31339000	14615000	13932000	45878000	0	0	0	17743000	14462000	13701000	7460600	7781600	7600500	29509000	23124000	10832000	38840000	34703000	52107000	23084000	0	0	6486100	19087000	0	12481000	17996000	25494000	27212000	24050000	22403000	0	0	0	25463000	31156000	0	6290200	30598000	0	0	0	0	0	12189000	11858000	12517000
tr|A0A8C8FN70|A0A8C8FN70_ONCTS;tr|A0A8C7VB81|A0A8C7VB81_ONCMY;tr|A0A8C7D4T5|A0A8C7D4T5_ONCKI;tr|A0A060XPI6|A0A060XPI6_ONCMY	426700000	453960000	236060000	275529984	237170000	255600000	419510016	404169984	435230016	164300000	184710000	173980000	507600000	515600000	507270016	235230000	265110000	290649984	366080000	291580000	196760000	144680000	158090000	154730000	390840000	237470000	328240000	228070000	234620000	211340000	482280000	348990016	411889984	290400000	280230016	291140000	587800000	607900032	509390016	398990016	411140000	6397499904	208640000	222530000	166930000	160870000	147290000	208540000	417460000
tr|A0A8C8G2W3|A0A8C8G2W3_ONCTS;tr|A0A8C7JUX4|A0A8C7JUX4_ONCKI;tr|A0A060XQ82|A0A060XQ82_ONCMY;tr|A0A8C8G3P7|A0A8C8G3P7_ONCTS;tr|A0A8C7PU78|A0A8C7PU78_ONCMY;tr|A0A8C7N0K6|A0A8C7N0K6_ONCKI	0	0	0	0	0	0	0	11930000	0	0	0	0	0	0	0	0	0	0	21025000	29320000	0	49268000	46565000	49221000	0	0	0	0	0	0	0	0	0	0	0	0	0	0	0	21782000	0	0	0	0	0	0	0	0	0
tr|A0A8C7DFC8|A0A8C7DFC8_ONCKI;tr|A0A8C7FCQ7|A0A8C7FCQ7_ONCKI;tr|A0A8C7RZB8|A0A8C7RZB8_ONCMY;tr|A0A8C8H1A7|A0A8C8H1A7_ONCTS;tr|A0A8C8H0I0|A0A8C8H0I0_ONCTS;tr|A0A8C8EQ30|A0A8C8EQ30_ONCTS;tr|A0A8C7FCR8|A0A8C7FCR8_ONCKI;tr|A0A8C7DHA5|A0A8C7DHA5_ONCKI;tr|A0A060XWL8|A0A060XWL8_ONCMY;tr|A0A060XQC4|A0A060XQC4_ONCMY;tr|A0A8C7DF73|A0A8C7DF73_ONCKI;tr|A0A8C8D7H6|A0A8C8D7H6_ONCTS;tr|A0A8C7NUA4|A0A8C7NUA4_ON…	39316000	33970000	33071000	26415000	30001000	29634000	22503000	13002000	13947000	0	0	0	20002000	12483000	0	19674000	21039000	16472000	31220000	27272000	23287000	24593000	19785000	23939000	0	12103000	0	23497000	22291000	22651000	20383000	27844000	27748000	16163000	15449000	18648000	0	20867000	23414000	29272000	30129000	0	12175000	14948000	17207000	0	10546000	0	0
tr|A0A8C8HDR1|A0A8C8HDR1_ONCTS;tr|A0A8C8HKH6|A0A8C8HKH6_ONCTS;tr|A0A8C7G1R1|A0A8C7G1R1_ONCKI;tr|A0A060XRN2|A0A060XRN2_ONCMY;tr|A0A8C8HL79|A0A8C8HL79_ONCTS;tr|A0A8C7TR26|A0A8C7TR26_ONCMY;tr|A0A8C7G1X9|A0A8C7G1X9_ONCKI	0	0	15307000	20108000	23932000	18335000	0	0	0	0	0	0	0	0	0	13577000	13091000	0	0	0	14745000	45656000	65831000	62555000	0	0	0	0	12790000	11282000	18643000	21549000	24323000	0	0	0	0	3955500	0	0	19323000	0	0	0	0	0	0	0	0
tr|A0A8C8JP95|A0A8C8JP95_ONCTS;tr|A0A8C7SPH5|A0A8C7SPH5_ONCMY;tr|A0A8C7MKX1|A0A8C7MKX1_ONCKI;tr|A0A8C7HTM3|A0A8C7HTM3_ONCKI;tr|A0A8C7SW39|A0A8C7SW39_ONCMY;tr|A0A8C7HTP5|A0A8C7HTP5_ONCKI;tr|A0A8C7SR11|A0A8C7SR11_ONCMY;tr|A0A8C7MLG2|A0A8C7MLG2_ONCKI;tr|A0A8C7SW89|A0A8C7SW89_ONCMY;tr|A0A8C7HUU8|A0A8C7HUU8_ONCKI;tr|A0A060XSF8|A0A060XSF8_ONCMY;tr|A0A8C7HTY3|A0A8C7HTY3_ONCKI;tr|A0A8C7HQN2|A0A8C7HQN2_ON…	0	0	0	0	0	0	0	0	0	0	0	0	0	0	0	0	0	0	0	0	0	34064000	37374000	36467000	0	0	0	0	0	0	0	0	0	0	0	0	0	0	0	0	0	0	0	0	0	0	0	0	0
tr|Q49B99|Q49B99_ONCMY;tr|A0A8C7CED2|A0A8C7CED2_ONCKI;tr|A0A8C8GW43|A0A8C8GW43_ONCTS;tr|A0A8C7VU64|A0A8C7VU64_ONCMY;tr|A0A8C8M0Q1|A0A8C8M0Q1_ONCTS;tr|A0A8C7CEE5|A0A8C7CEE5_ONCKI;tr|A0A060XSM7|A0A060XSM7_ONCMY;tr|A0A8C7R9H6|A0A8C7R9H6_ONCMY;tr|A0A8C7R5H3|A0A8C7R5H3_ONCMY;tr|D6BL54|D6BL54_ONCNE;tr|D6BL43|D6BL43_ONCTS;tr|A0A8C7W2W6|A0A8C7W2W6_ONCMY;tr|A0A8C7N2Z8|A0A8C7N2Z8_ONCKI;tr|A0A8C7W0S6|A0A8C7…	0	0	0	0	0	0	0	0	0	0	0	0	0	0	0	0	0	0	0	0	7758900	0	0	0	0	0	0	0	0	0	0	0	0	0	0	0	0	0	0	0	0	0	0	0	0	0	0	0	0
tr|A0A8C7MSV2|A0A8C7MSV2_ONCKI;tr|A0A8C8D798|A0A8C8D798_ONCTS;tr|A0A8C7UM78|A0A8C7UM78_ONCMY;tr|A0A8C8D771|A0A8C8D771_ONCTS;tr|A0A8C8D8Q3|A0A8C8D8Q3_ONCTS;tr|A0A8C7MTB4|A0A8C7MTB4_ONCKI;tr|A0A060XT52|A0A060XT52_ONCMY	0	0	0	0	0	0	0	0	0	0	0	0	0	0	0	0	0	0	0	0	0	61271000	65650000	58712000	0	0	0	0	0	0	0	0	0	0	0	0	0	0	0	0	0	0	0	0	0	0	0	0	0
tr|A0A060XTB0|A0A060XTB0_ONCMY;tr|A0A8C7IEP3|A0A8C7IEP3_ONCKI;tr|A0A8C7IMM9|A0A8C7IMM9_ONCKI;tr|A0A8C7IDN3|A0A8C7IDN3_ONCKI;tr|A0A8C7IES3|A0A8C7IES3_ONCKI;tr|A0A8C7M1W6|A0A8C7M1W6_ONCKI;tr|A0A8C7IE06|A0A8C7IE06_ONCKI;tr|A0A8C7IG05|A0A8C7IG05_ONCKI	0	0	0	0	0	0	14035000	20504000	0	0	0	21473000	18902000	0	14525000	0	0	0	21548000	0	0	0	0	0	0	0	26030000	0	0	0	19095000	9426900	0	0	0	0	19508000	20930000	0	21306000	25454000	0	19752000	25150000	25704000	15896000	0	18499000	17560000
tr|A0A060XTF5|A0A060XTF5_ONCMY	26612000	44069000	50439000	47118000	47235000	51613000	20735000	0	36752000	13638000	12645000	11120000	0	0	0	25809000	36279000	47436000	15327000	21853000	17130000	42086000	0	0	33089000	68198000	72092000	0	0	25284000	26776000	10867000	0	18456000	17567000	27786000	26494000	35005000	29508000	38187000	28020000	1812199936	30324000	33253000	40503000	0	0	0	0
tr|A0A8C8C9U8|A0A8C8C9U8_ONCTS;tr|A0A8C7DAJ6|A0A8C7DAJ6_ONCKI;tr|A0A060XTX0|A0A060XTX0_ONCMY	35830000	17620000	23721000	24767000	27473000	0	24984000	26626000	26669000	49991000	53259000	56256000	36523000	35537000	29158000	28765000	0	0	0	0	0	24815000	18007000	20628000	21159000	21685000	0	20960000	24111000	24321000	0	23795000	31002000	0	16587000	0	0	0	17000000	13810000	0	0	32348000	35832000	32994000	33112000	24311000	27506000	23689000
tr|A0A8C8BS61|A0A8C8BS61_ONCTS;tr|A0A8C7G0S0|A0A8C7G0S0_ONCKI;tr|A0A060XV21|A0A060XV21_ONCMY;tr|A0A8C7S9I2|A0A8C7S9I2_ONCMY;tr|A0A8C7S9N0|A0A8C7S9N0_ONCMY	34146000	30038000	38747000	25642000	32290000	28580000	19531000	23206000	0	0	35722000	28410000	26982000	0	0	20770000	27111000	22793000	29865000	30933000	27977000	125070000	95378000	104230000	0	0	0	28441000	31698000	32835000	39391000	39871000	39978000	21123000	27304000	26883000	21029000	21270000	25576000	26280000	27567000	120180000	0	0	0	24568000	23462000	26367000	32152000
tr|A0A060XWP2|A0A060XWP2_ONCMY;tr|A0A8C7R366|A0A8C7R366_ONCMY;tr|A0A8C8CIH9|A0A8C8CIH9_ONCTS;tr|A0A8C7D5H3|A0A8C7D5H3_ONCKI	1036400000	1022800000	973160000	1184099968	1123100032	1132700032	1454599936	1442499968	1406599936	2218299904	2181100032	2065400064	1859699968	1869200000	1931500032	1557500032	1513200000	1527200000	1201799936	1157400064	1219900032	942849984	929820032	932390016	1678499968	1666700032	1769500032	1858400000	1863800064	1729100032	2025200000	1892999936	1952999936	2247500032	2295899904	2227000064	1285400064	1318800000	1250499968	1372800000	1478300032	514230016	1392600064	1386099968	1446000000	1805900032	1813900032	1808700032	1740300032
tr|A0A8C7PXC6|A0A8C7PXC6_ONCMY;tr|C1BFR5|C1BFR5_ONCMY;tr|A0A8C7KRJ8|A0A8C7KRJ8_ONCKI;tr|A0A8C8GFW8|A0A8C8GFW8_ONCTS;tr|A0A8C7PZ35|A0A8C7PZ35_ONCMY;tr|A0A8C7KTP5|A0A8C7KTP5_ONCKI;tr|A0A060XWS5|A0A060XWS5_ONCMY	0	0	0	0	0	0	0	0	0	0	0	0	0	0	0	0	0	0	0	0	0	0	0	0	0	0	0	0	0	0	15510000	16637000	0	0	0	0	0	0	0	0	0	0	0	0	0	0	0	0	0
tr|A0A8C7IN07|A0A8C7IN07_ONCKI;tr|A0A8C8HGE0|A0A8C8HGE0_ONCTS;tr|A0A8C8BR14|A0A8C8BR14_ONCTS;tr|A0A8C7SRR2|A0A8C7SRR2_ONCMY;tr|A0A8C7IL12|A0A8C7IL12_ONCKI;tr|Q2YHL9|Q2YHL9_ONCMY;tr|A0A8C8HA51|A0A8C8HA51_ONCTS;tr|A0A8C8BZN8|A0A8C8BZN8_ONCTS;tr|A0A8C7SRS2|A0A8C7SRS2_ONCMY;tr|A0A8C7IT80|A0A8C7IT80_ONCKI;tr|A0A8C7PIM8|A0A8C7PIM8_ONCMY;tr|A0A8C7PG13|A0A8C7PG13_ONCMY;tr|F8RP07|F8RP07_ONCMA;tr|C1BGQ9|C1…	0	0	0	0	0	0	0	0	0	0	0	0	0	0	0	0	0	0	36795000	38885000	38911000	0	0	0	0	0	0	0	0	0	0	0	0	0	0	0	0	0	0	0	0	0	0	0	0	3798000	0	0	0
tr|C1BHQ0|C1BHQ0_ONCMY;tr|A9Z0M4|A9Z0M4_ONCMA;tr|A0A8C8HDA3|A0A8C8HDA3_ONCTS;tr|A0A060XX22|A0A060XX22_ONCMY;tr|A0A8C8H4X4|A0A8C8H4X4_ONCTS;tr|A0A8C7PMU3|A0A8C7PMU3_ONCMY;tr|A0A8C7JJZ8|A0A8C7JJZ8_ONCKI;tr|A0A8C7JG40|A0A8C7JG40_ONCKI	0	0	0	0	0	0	0	0	0	0	0	0	0	0	0	0	0	0	18334000	15449000	17778000	0	0	0	0	0	0	0	0	0	0	0	0	0	0	0	0	0	0	0	0	0	0	0	0	0	0	0	0
tr|A0A8C7W311|A0A8C7W311_ONCMY;tr|A0A060XX78|A0A060XX78_ONCMY;tr|A0A8C7SF30|A0A8C7SF30_ONCMY	0	0	0	0	0	0	0	0	0	0	0	0	0	0	0	13215000	11477000	0	0	0	0	0	0	0	0	0	0	13722000	16226000	15675000	0	0	0	0	0	0	0	11353000	12098000	0	0	0	0	0	0	0	0	0	0
tr|A0A8C8M7I4|A0A8C8M7I4_ONCTS;tr|A0A8C8M6K3|A0A8C8M6K3_ONCTS;tr|A0A8C8HS94|A0A8C8HS94_ONCTS;tr|A0A060XXJ6|A0A060XXJ6_ONCMY;tr|A0A8C7WGR3|A0A8C7WGR3_ONCMY;tr|A0A8C7MA58|A0A8C7MA58_ONCKI	29290000	23222000	0	0	18328000	22208000	23130000	0	0	29068000	31193000	29302000	34398000	31412000	20879000	0	22039000	26126000	35119000	28433000	0	0	0	0	29750000	15227000	27264000	29319000	26109000	33579000	41550000	24172000	21576000	0	19684000	22179000	0	0	11530000	20590000	15793000	0	0	0	11625000	39215000	41194000	38813000	38490000
tr|A0A8C8CDH3|A0A8C8CDH3_ONCTS;tr|A0A8C7PQG0|A0A8C7PQG0_ONCMY;tr|A0A8C7CTF0|A0A8C7CTF0_ONCKI;tr|A0A8C8CBF2|A0A8C8CBF2_ONCTS;tr|A0A8C7CZI0|A0A8C7CZI0_ONCKI;tr|A0A060XXT1|A0A060XXT1_ONCMY	0	15922000	0	14619000	11031000	12578000	17147000	17351000	17973000	19728000	22849000	21850000	27805000	28562000	27519000	0	6753600	10612000	26808000	25076000	28151000	0	0	0	12246000	13637000	0	18208000	20379000	16097000	0	0	0	0	8658800	0	18805000	24817000	28263000	11826000	14268000	0	14815000	12686000	14476000	33602000	28024000	28582000	31252000
tr|A0A8C7QE43|A0A8C7QE43_ONCMY;tr|A0A060XY17|A0A060XY17_ONCMY;tr|A0A8C7QB44|A0A8C7QB44_ONCMY;tr|A0A8C7QTE7|A0A8C7QTE7_ONCMY;tr|A0A8C8HSL8|A0A8C8HSL8_ONCTS;tr|A0A8C8MBT4|A0A8C8MBT4_ONCTS;tr|A0A8C7F6U5|A0A8C7F6U5_ONCKI;tr|A0A8C7F6U7|A0A8C7F6U7_ONCKI;tr|A0A8C7D7A6|A0A8C7D7A6_ONCKI;tr|A0A8C8MCW4|A0A8C8MCW4_ONCTS;tr|A0A8C8HT69|A0A8C8HT69_ONCTS;tr|A0A8C8IH26|A0A8C8IH26_ONCTS;tr|C1BH84|C1BH84_ONCMY;tr|A…	0	0	0	0	0	0	0	0	0	0	0	0	0	0	0	0	0	0	0	0	0	0	0	1454000	0	0	0	0	0	0	0	0	0	0	0	0	0	0	0	0	0	0	0	0	0	0	0	0	0
tr|A0A8C7UCH3|A0A8C7UCH3_ONCMY;tr|A0A8C7G8A1|A0A8C7G8A1_ONCKI;tr|A0A060XY48|A0A060XY48_ONCMY;tr|A0A8C7WDZ6|A0A8C7WDZ6_ONCMY;tr|A0A8C7N494|A0A8C7N494_ONCKI;tr|A0A8C7UBP4|A0A8C7UBP4_ONCMY;tr|A0A8C7MA56|A0A8C7MA56_ONCKI;tr|A0A8C8FQT9|A0A8C8FQT9_ONCTS;tr|A0A8C8FRK5|A0A8C8FRK5_ONCTS;tr|A0A8C7RHM9|A0A8C7RHM9_ONCMY;tr|A0A8C7S385|A0A8C7S385_ONCMY;tr|A0A8C7VVX0|A0A8C7VVX0_ONCMY;tr|A0A8C8LSE3|A0A8C8LSE3_ON…	57583000	54185000	54491000	48010000	45920000	47656000	51544000	27085000	29478000	52301000	52906000	56902000	33439000	44249000	31267000	39041000	41592000	50166000	44273000	24396000	34779000	39836000	41072000	53069000	49602000	45468000	50060000	39612000	42017000	47481000	37322000	36786000	30921000	37968000	37091000	44932000	44104000	48104000	39211000	60741000	43472000	149370000	43595000	54265000	45399000	36635000	0	0	0
tr|A0A8C7PQ18|A0A8C7PQ18_ONCMY;tr|A0A060XY84|A0A060XY84_ONCMY;tr|A0A8C7QX22|A0A8C7QX22_ONCMY;tr|A0A8C7HY53|A0A8C7HY53_ONCKI;tr|A0A8C8GU74|A0A8C8GU74_ONCTS;tr|A0A8C7JQG6|A0A8C7JQG6_ONCKI;tr|A0A8C7JS62|A0A8C7JS62_ONCKI;tr|A0A8C8M008|A0A8C8M008_ONCTS;tr|A0A060YG42|A0A060YG42_ONCMY;tr|A0A8C7JZP7|A0A8C7JZP7_ONCKI;tr|A0A8C7HY87|A0A8C7HY87_ONCKI;tr|A0A8C7QUW4|A0A8C7QUW4_ONCMY	0	0	0	0	0	0	0	0	0	0	0	0	0	0	0	0	0	0	18997000	8771900	16114000	0	0	0	0	0	0	0	0	0	0	0	0	0	0	0	0	0	0	0	0	0	0	0	0	0	0	0	0
tr|A0A8C8F7C8|A0A8C8F7C8_ONCTS;tr|A0A8C7IE83|A0A8C7IE83_ONCKI;tr|A0A060XZG9|A0A060XZG9_ONCMY;tr|A0A8C7IPZ5|A0A8C7IPZ5_ONCKI;tr|A0A8C8F9K8|A0A8C8F9K8_ONCTS;tr|A0A8C7WJY3|A0A8C7WJY3_ONCMY	27307000	23232000	0	0	0	0	0	14054000	0	0	21341000	53423000	12235000	0	0	27323000	30102000	27950000	141110000	127350000	86804000	0	0	0	13622000	0	0	101750000	53832000	60841000	10726000	0	16164000	0	0	0	19177000	8869900	21211000	20110000	14382000	0	0	10244000	0	27154000	0	35131000	0
tr|A0A8C8LRG3|A0A8C8LRG3_ONCTS;tr|A0A7D5UP70|A0A7D5UP70_ONCMY;tr|A0A060Y0S7|A0A060Y0S7_ONCMY;tr|A0A8C7LH72|A0A8C7LH72_ONCKI;tr|A0A7D5UP32|A0A7D5UP32_ONCMA;tr|A0A8C7LPG4|A0A8C7LPG4_ONCKI	123030000	117340000	99404000	139200000	174030000	181850000	154560000	160550000	157050000	160610000	170360000	160180000	161100000	173730000	182610000	138130000	120050000	117870000	823649984	905440000	851769984	111050000	93618000	93873000	70504000	56936000	47038000	282340000	269260000	256420000	266060000	305929984	329270016	72083000	67487000	80982000	122160000	129490000	115220000	64518000	72539000	241520000	66612000	44180000	53910000	173500000	180530000	189540000	212830000
tr|A0A060Y2D3|A0A060Y2D3_ONCMY;tr|A0A8C7KX32|A0A8C7KX32_ONCKI;tr|A0A8C7NVJ5|A0A8C7NVJ5_ONCMY;tr|A0A8C7NW49|A0A8C7NW49_ONCMY;tr|A0A8C8HNE1|A0A8C8HNE1_ONCTS;tr|A0A8C8HJ92|A0A8C8HJ92_ONCTS	517680000	558649984	486840000	978540032	1053100032	982840000	841249984	814129984	756070016	522089984	542649984	435100000	215290000	210720000	201210000	392960000	355540000	382169984	512950016	496680000	504529984	593270016	549840000	525180000	1090800000	1017500032	963740032	280969984	277769984	273289984	254640000	251910000	242530000	296200000	305220000	319160000	929779968	824200000	874350016	521150016	580430016	136620000	809550016	726280000	714899968	305600000	321529984	341569984	188110000
tr|A0A8C7VS25|A0A8C7VS25_ONCMY;tr|A0A8C7L6X9|A0A8C7L6X9_ONCKI;tr|A0A8C7JC83|A0A8C7JC83_ONCKI;tr|A0A8C8C9D5|A0A8C8C9D5_ONCTS;tr|A0A8C8CBK9|A0A8C8CBK9_ONCTS;tr|A0A8C7WDR7|A0A8C7WDR7_ONCMY;tr|A0A8C7L5R5|A0A8C7L5R5_ONCKI;tr|A0A8C7R590|A0A8C7R590_ONCMY;tr|A0A8C8EI40|A0A8C8EI40_ONCTS;tr|A0A8C7UDX4|A0A8C7UDX4_ONCMY;tr|A0A8C7R766|A0A8C7R766_ONCMY;tr|A0A060Y2S4|A0A060Y2S4_ONCMY;tr|A0A8C7N9V1|A0A8C7N9V1_ON…	0	0	0	0	0	0	0	0	0	0	0	0	0	0	0	0	0	0	0	0	0	0	0	0	0	0	0	0	0	0	4599900	0	0	0	0	0	0	0	0	0	0	0	0	0	0	0	0	0	0
tr|A0A060Y336|A0A060Y336_ONCMY	0	0	0	0	0	0	0	0	0	42100000	47267000	50516000	0	20718000	23527000	13423000	17391000	18123000	0	0	0	0	0	0	0	0	0	29280000	29330000	29650000	24352000	24810000	0	34512000	32084000	28544000	0	0	0	0	0	0	0	0	0	50872000	47499000	57049000	108960000
tr|A0A8C7UG11|A0A8C7UG11_ONCMY;tr|A0A8C7GKQ8|A0A8C7GKQ8_ONCKI;tr|A0A060Y459|A0A060Y459_ONCMY;tr|A0A8C8FJ11|A0A8C8FJ11_ONCTS;tr|A0A8C7U3H1|A0A8C7U3H1_ONCMY	0	0	0	0	0	0	0	0	0	0	0	0	0	0	0	0	0	0	0	0	16202000	0	0	0	0	0	0	0	0	0	0	0	0	0	0	0	0	0	0	0	0	0	0	0	0	0	0	0	0
tr|C1BH46|C1BH46_ONCMY;tr|A0A8C8LVL3|A0A8C8LVL3_ONCTS;tr|A0A8C7DPT8|A0A8C7DPT8_ONCKI;tr|A0A060Y484|A0A060Y484_ONCMY;tr|A0A8C7NGR2|A0A8C7NGR2_ONCMY	27967000	26406000	39846000	0	0	0	30123000	40223000	28825000	0	0	0	0	15954000	0	0	0	0	58979000	59614000	0	0	0	0	0	0	0	23092000	0	0	0	0	0	0	0	0	33126000	31482000	27046000	23941000	24352000	0	16547000	0	0	0	0	0	0
tr|A0A8C7S2J8|A0A8C7S2J8_ONCMY;tr|A0A8C7KPX3|A0A8C7KPX3_ONCKI;tr|A0A060Y523|A0A060Y523_ONCMY;tr|A0A8C8GJP4|A0A8C8GJP4_ONCTS;tr|A0A8C7S6V3|A0A8C7S6V3_ONCMY;tr|A0A8C7KWJ5|A0A8C7KWJ5_ONCKI;tr|C1BHU7|C1BHU7_ONCMY;tr|A0A060VQ64|A0A060VQ64_ONCMY;tr|A0A8C7JAD7|A0A8C7JAD7_ONCKI;tr|A0A8C8JQT0|A0A8C8JQT0_ONCTS;tr|A0A8C7TV01|A0A8C7TV01_ONCMY;tr|A0A8C7JCY7|A0A8C7JCY7_ONCKI	48320000	38544000	33794000	44199000	42789000	42250000	27626000	25587000	30099000	36014000	26355000	28572000	28841000	30327000	25732000	23436000	23228000	0	298569984	294460000	226470000	9518300	23485000	24819000	15540000	0	0	45546000	43940000	47074000	62214000	54727000	56795000	20050000	0	17299000	47469000	49129000	52510000	106150000	106500000	123600000	20967000	19872000	18249000	76730000	71204000	65973000	82318000
tr|A0A8C8FCV0|A0A8C8FCV0_ONCTS;tr|A0A8C7CC94|A0A8C7CC94_ONCKI;tr|A0A8C8D036|A0A8C8D036_ONCTS;tr|A0A8C7FNN0|A0A8C7FNN0_ONCKI;tr|A0A8C7DEL1|A0A8C7DEL1_ONCKI;tr|A0A060Y547|A0A060Y547_ONCMY;tr|Q91201|Q91201_ONCMY;tr|A0A8C7VC15|A0A8C7VC15_ONCMY;tr|A0A8C7QGK6|A0A8C7QGK6_ONCMY;tr|A0A8C7NYV3|A0A8C7NYV3_ONCMY	0	0	0	0	0	0	0	0	0	0	0	32014000	0	0	0	0	0	0	181210000	170740000	203390000	0	0	0	0	0	0	28999000	0	24104000	109820000	71081000	79352000	0	0	0	0	0	0	0	0	0	0	0	0	0	0	0	0
tr|A0A060Y572|A0A060Y572_ONCMY;tr|A0A8C7MJX1|A0A8C7MJX1_ONCKI;tr|A0A8C7GJ99|A0A8C7GJ99_ONCKI;tr|A0A8C7TSG4|A0A8C7TSG4_ONCMY;tr|A0A8C7TSM5|A0A8C7TSM5_ONCMY;tr|A0A8C7HQW3|A0A8C7HQW3_ONCKI;tr|A0A8C7HNN8|A0A8C7HNN8_ONCKI;tr|A0A8C7TT60|A0A8C7TT60_ONCMY;tr|A0A8C7HNF0|A0A8C7HNF0_ONCKI;tr|A0A8C7URS4|A0A8C7URS4_ONCMY;tr|A0A8C7TLW5|A0A8C7TLW5_ONCMY;tr|A0A8C8LNV3|A0A8C8LNV3_ONCTS;tr|A0A8C8F8R2|A0A8C8F8R2_ON…	153820000	177440000	140300000	261250000	296220000	287190016	238870000	284929984	232990000	126660000	117540000	96900000	292960000	244580000	257590000	166340000	181870000	136490000	291300000	300860000	322769984	2561999872	2760199936	2446299904	152020000	181030000	167140000	213150000	198240000	201170000	428900000	433889984	428110016	152300000	127820000	109570000	266630000	274790016	248090000	302320000	311169984	316140000	115430000	143330000	140470000	151460000	129050000	153010000	67800000
tr|A0A8C7JV67|A0A8C7JV67_ONCKI;tr|A0A8C8FH36|A0A8C8FH36_ONCTS;tr|A0A060Y577|A0A060Y577_ONCMY;tr|A0A8C7KBT2|A0A8C7KBT2_ONCKI;tr|A0A8C7KEP4|A0A8C7KEP4_ONCKI;tr|A0A8C7R0F9|A0A8C7R0F9_ONCMY;tr|A0A8C7RA90|A0A8C7RA90_ONCMY;tr|A0A8C7PLH4|A0A8C7PLH4_ONCMY;tr|A0A8C7VHN8|A0A8C7VHN8_ONCMY;tr|A0A8C7PJM3|A0A8C7PJM3_ONCMY;tr|A0A8C7RDX3|A0A8C7RDX3_ONCMY	0	0	0	0	0	0	0	0	0	0	0	0	0	0	0	0	0	0	44250000	42626000	28684000	0	0	0	0	0	0	0	0	0	0	0	0	0	0	0	0	0	0	0	0	0	0	0	0	0	0	0	24930000
tr|A0A060Y594|A0A060Y594_ONCMY;tr|A0A8C7GXS5|A0A8C7GXS5_ONCKI;tr|A0A8C7W2J1|A0A8C7W2J1_ONCMY;tr|A0A8C7GY36|A0A8C7GY36_ONCKI	64576000	0	0	0	0	0	0	56763000	0	0	0	0	0	0	0	65069000	0	0	55392000	50625000	0	54713000	0	55458000	0	0	0	0	0	0	0	0	0	0	59651000	0	0	0	0	0	0	0	0	0	0	0	0	0	0
tr|A0A060Y5Z9|A0A060Y5Z9_ONCMY;tr|A0A8C7U7E4|A0A8C7U7E4_ONCMY;tr|A0A8C7UDY8|A0A8C7UDY8_ONCMY;tr|A0A8C8D892|A0A8C8D892_ONCTS;tr|A0A8C7G592|A0A8C7G592_ONCKI	1081100032	1038400000	966099968	991609984	1047800000	1022800000	1195600000	1142099968	1189699968	849980032	783059968	879089984	740760000	671400000	694049984	856710016	817030016	858200000	1117100032	1033100032	883740032	653849984	717550016	716600000	1428899968	1327900032	1386000000	757379968	726630016	728310016	758419968	684089984	705260032	798489984	841209984	727049984	1708800000	1505200000	1513799936	1015400000	998339968	186150000	1091399936	1089600000	1084300032	664510016	691420032	603459968	673670016
tr|A0A8C7Q5F9|A0A8C7Q5F9_ONCMY;tr|A0A8C7GIM7|A0A8C7GIM7_ONCKI;tr|A0A060Y6M1|A0A060Y6M1_ONCMY;tr|A0A8C7Q5V3|A0A8C7Q5V3_ONCMY;tr|A0A8C7GLP3|A0A8C7GLP3_ONCKI;tr|A0A8C7Q6I3|A0A8C7Q6I3_ONCMY;tr|A0A8C7Q2M5|A0A8C7Q2M5_ONCMY;tr|A0A8C8CIK1|A0A8C8CIK1_ONCTS;tr|A0A8C8CJY8|A0A8C8CJY8_ONCTS;tr|A0A8C7GLD1|A0A8C7GLD1_ONCKI;tr|A0A8C8EM81|A0A8C8EM81_ONCTS;tr|A0A8C8ELV2|A0A8C8ELV2_ONCTS	315609984	330369984	281550016	337230016	389630016	356000000	173280000	154450000	189470000	249520000	277260000	245660000	167220000	170350000	162980000	341489984	349489984	361380000	253970000	206620000	202710000	316060000	325320000	298200000	224720000	220200000	268470016	301920000	313670016	306689984	398540000	361449984	353080000	325900000	375620000	347780000	273720000	273560000	262410000	266590000	265830000	0	158360000	195350000	198750000	193310000	172860000	180800000	225280000
tr|A0A8C8GHZ9|A0A8C8GHZ9_ONCTS;tr|A0A8C7FP92|A0A8C7FP92_ONCKI;tr|A0A060Y6R4|A0A060Y6R4_ONCMY	0	0	0	0	0	0	0	0	0	0	0	0	0	0	0	0	0	0	0	0	29713000	0	0	0	0	0	0	0	0	0	0	0	0	0	0	0	0	0	0	0	0	0	0	0	0	0	0	0	0
tr|A0A8C8HD99|A0A8C8HD99_ONCTS;tr|A0A8C7Q5Z4|A0A8C7Q5Z4_ONCMY;tr|A0A8C7VK57|A0A8C7VK57_ONCMY;tr|A0A8C7GYM0|A0A8C7GYM0_ONCKI;tr|A0A8C8GP73|A0A8C8GP73_ONCTS;tr|A0A8C7PSV8|A0A8C7PSV8_ONCMY;tr|A0A8C7N0D0|A0A8C7N0D0_ONCKI;tr|C1BIC5|C1BIC5_ONCMY;tr|C1BFE9|C1BFE9_ONCMY;tr|A0A8C8GNC1|A0A8C8GNC1_ONCTS;tr|A0A8C8GLK7|A0A8C8GLK7_ONCTS;tr|A0A8C7PTG0|A0A8C7PTG0_ONCMY;tr|A0A8C7N0D4|A0A8C7N0D4_ONCKI;tr|A0A8C7GYR…	0	0	0	0	0	0	0	0	0	0	0	0	0	0	0	0	0	0	41181000	36387000	27928000	0	0	0	0	0	0	0	0	0	0	0	0	0	0	0	0	0	0	0	0	0	0	0	0	0	0	0	14458000
tr|A0A060Y6S9|A0A060Y6S9_ONCMY;tr|A0A8C8EKC5|A0A8C8EKC5_ONCTS;tr|A0A8C7CQA6|A0A8C7CQA6_ONCKI;tr|A0A8C8HXG1|A0A8C8HXG1_ONCTS;tr|A0A060XD83|A0A060XD83_ONCMY;tr|A0A8C7MZC8|A0A8C7MZC8_ONCKI	23990000	24178000	27413000	30426000	25190000	29941000	29351000	28477000	31726000	27859000	22615000	0	32746000	36864000	35621000	26198000	27697000	19913000	283889984	273180000	315110016	43794000	27792000	25881000	27251000	22094000	23147000	27767000	30464000	34469000	47154000	37634000	38990000	0	13054000	0	42035000	39908000	31944000	26313000	27188000	0	16663000	15079000	0	58140000	64352000	158590000	216640000
tr|A0A060Y6W1|A0A060Y6W1_ONCMY;tr|A0A8C7SRQ4|A0A8C7SRQ4_ONCMY;tr|A0A8C7SSR5|A0A8C7SSR5_ONCMY;tr|A0A8C7W574|A0A8C7W574_ONCMY;tr|A0A8C7W2X5|A0A8C7W2X5_ONCMY;tr|A0A8C7GHJ5|A0A8C7GHJ5_ONCKI;tr|A0A8C8C7P2|A0A8C8C7P2_ONCTS;tr|A0A8C7GCK7|A0A8C7GCK7_ONCKI;tr|A0A8C8CDC6|A0A8C8CDC6_ONCTS;tr|A0A8C8CFY5|A0A8C8CFY5_ONCTS;tr|A0A8C8CFZ7|A0A8C8CFZ7_ONCTS	54438000	36339000	63058000	103860000	104310000	121900000	63952000	67414000	60097000	8033500	0	0	36327000	44131000	54720000	6384400	9671200	9434500	56458000	54080000	94383000	449940000	445420000	413990016	12154000	9951700	16941000	25201000	24883000	21690000	73967000	50781000	55428000	5978400	8236300	9259100	47080000	37289000	37079000	52263000	39539000	0	30929000	32033000	31411000	38548000	39811000	35647000	43061000
tr|A0A060Y757|A0A060Y757_ONCMY	270400000	253530000	306860000	722609984	637670016	814140032	283390016	313620000	365320000	957939968	780360000	898870016	988230016	1144000000	1013500032	335470016	300070016	320400000	748009984	1065100032	1389600000	1167299968	1073400000	1028200000	614910016	525110016	617500032	1893900032	1832199936	1878499968	6430900224	6032600064	5894199808	207290000	184050000	140880000	2263099904	2683699968	2530299904	735169984	629270016	1130400000	412550016	347980000	284649984	381230016	381409984	367740000	665960000
tr|A0A8C7Q9Y1|A0A8C7Q9Y1_ONCMY;tr|A9Z0N3|A9Z0N3_ONCMA;tr|A0A8C8LPE7|A0A8C8LPE7_ONCTS;tr|A0A060Y7C6|A0A060Y7C6_ONCMY;tr|A0A8C7QBK9|A0A8C7QBK9_ONCMY;tr|A0A8C7FUW6|A0A8C7FUW6_ONCKI;tr|A0A8C8HAE7|A0A8C8HAE7_ONCTS;tr|A0A8C7QB90|A0A8C7QB90_ONCMY;tr|A0A8C7FVK3|A0A8C7FVK3_ONCKI;tr|A0A8C7CTE2|A0A8C7CTE2_ONCKI;tr|A0A8C8M2L5|A0A8C8M2L5_ONCTS;tr|A0A8C7P9G1|A0A8C7P9G1_ONCMY	0	0	0	0	0	0	0	0	0	0	0	0	0	0	0	0	0	0	58533000	53076000	70661000	0	0	0	0	0	0	0	0	0	0	23399000	0	0	0	0	0	0	0	0	0	0	0	0	0	0	0	0	38036000
tr|A0A8C8H148|A0A8C8H148_ONCTS;tr|A0A8C7MLC1|A0A8C7MLC1_ONCKI;tr|A0A8C7MLT5|A0A8C7MLT5_ONCKI;tr|A0A8C8M1T0|A0A8C8M1T0_ONCTS;tr|A0A060Y7G2|A0A060Y7G2_ONCMY;tr|A0A060Z1Z8|A0A060Z1Z8_ONCMY;tr|A0A8C7LDN1|A0A8C7LDN1_ONCKI;tr|A0A8C7RH94|A0A8C7RH94_ONCMY;tr|A0A8C8JXH6|A0A8C8JXH6_ONCTS;tr|A0A8C7TAD0|A0A8C7TAD0_ONCMY;tr|A0A8C8HC93|A0A8C8HC93_ONCTS;tr|A0A8C7UXE4|A0A8C7UXE4_ONCMY;tr|A0A8C8HZB9|A0A8C8HZB9_ON…	0	0	0	0	0	0	0	0	0	0	0	0	0	0	0	0	0	0	0	0	0	0	0	0	0	0	0	0	0	0	0	0	4895300	0	0	0	0	0	0	0	0	0	0	0	0	0	0	0	0
tr|A0A060Y7K1|A0A060Y7K1_ONCMY	4688300	8210400	4083900	2682600	5491400	3851000	2067200	2255700	0	19714000	14346000	10560000	8626300	2724300	2462700	2430400	3531800	2148000	129350000	115380000	101730000	26741000	17028000	23487000	6860200	0	7952200	136730000	131490000	164280000	552099968	425260000	539820032	0	0	0	73387000	92542000	65621000	8586900	17134000	0	3220900	3410500	4973200	0	0	0	0
tr|A0A8C7CVJ4|A0A8C7CVJ4_ONCKI;tr|Q7ZT81|Q7ZT81_ONCMY;tr|A0A8C8HT23|A0A8C8HT23_ONCTS;tr|A0A8C7CUH3|A0A8C7CUH3_ONCKI;tr|A0A060Y7T8|A0A060Y7T8_ONCMY;tr|A0A8C7VQB9|A0A8C7VQB9_ONCMY;tr|A0A8C7I3T9|A0A8C7I3T9_ONCKI;tr|A0A060WWK5|A0A060WWK5_ONCMY;tr|Q68CI3|Q68CI3_ONCMY	0	0	0	0	0	0	0	0	0	0	0	0	0	0	0	13479000	11794000	14906000	0	0	0	0	0	0	0	0	0	0	0	0	0	0	0	0	0	0	0	0	0	0	0	0	0	0	0	0	0	0	0
tr|A0A8C7DJG2|A0A8C7DJG2_ONCKI;tr|A0A8C8EXN1|A0A8C8EXN1_ONCTS;tr|A0A8C7DGR2|A0A8C7DGR2_ONCKI;tr|A0A060Y8H0|A0A060Y8H0_ONCMY;tr|A0A8C7RB54|A0A8C7RB54_ONCMY;tr|A0A8C8GIR2|A0A8C8GIR2_ONCTS;tr|A0A8C7CUA2|A0A8C7CUA2_ONCKI;tr|A0A8C7F2C0|A0A8C7F2C0_ONCKI;tr|A0A8C7CPZ1|A0A8C7CPZ1_ONCKI;tr|A0A8C8I2S3|A0A8C8I2S3_ONCTS;tr|A0A8C8IA40|A0A8C8IA40_ONCTS;tr|A0A8C8I950|A0A8C8I950_ONCTS;tr|A0A8C7SUK5|A0A8C7SUK5_ON…	0	0	7046200	0	30366000	27099000	0	0	0	0	0	0	0	0	0	0	0	0	13977000	20975000	0	0	0	0	0	0	0	0	0	0	0	0	0	0	0	0	0	0	0	0	0	0	0	0	0	13568000	17332000	15773000	40895000
tr|A0A8C8K2X5|A0A8C8K2X5_ONCTS;tr|A0A8C8JXE4|A0A8C8JXE4_ONCTS;tr|A0A8C8K1C0|A0A8C8K1C0_ONCTS;tr|A0A8C7S1F3|A0A8C7S1F3_ONCMY;tr|A0A8C7RYM9|A0A8C7RYM9_ONCMY;tr|A0A8C8CI07|A0A8C8CI07_ONCTS;tr|A0A8C7VZH1|A0A8C7VZH1_ONCMY;tr|A0A8C8JTP2|A0A8C8JTP2_ONCTS;tr|A0A8C7DM07|A0A8C7DM07_ONCKI;tr|A0A8C7RYH6|A0A8C7RYH6_ONCMY;tr|A0A8C8CGS7|A0A8C8CGS7_ONCTS;tr|A0A8C8JTM5|A0A8C8JTM5_ONCTS;tr|A0A8C7VXP4|A0A8C7VXP4_ON…	0	0	0	0	0	0	51596000	42989000	43481000	0	0	0	20850000	18000000	17258000	0	0	0	0	0	0	14154000	16533000	14254000	0	0	0	0	0	0	0	0	0	0	0	0	0	0	0	0	0	0	0	0	0	0	0	0	0
tr|C1BHF2|C1BHF2_ONCMY;tr|A0A060YAT7|A0A060YAT7_ONCMY;tr|A0A8C8GXH1|A0A8C8GXH1_ONCTS;tr|A0A8C7GA69|A0A8C7GA69_ONCKI;tr|A0A8C7W9W7|A0A8C7W9W7_ONCMY;tr|A0A8C8M0N1|A0A8C8M0N1_ONCTS;tr|A0A8C7TCU7|A0A8C7TCU7_ONCMY;tr|A0A8C7G8H1|A0A8C7G8H1_ONCKI	0	0	0	0	0	0	0	0	0	11705000	12663000	9229800	9981700	0	0	0	0	0	34941000	31062000	27209000	10172000	0	8816100	0	0	0	9055900	10187000	11411000	0	0	11334000	0	0	0	7025900	0	0	5558700	0	0	0	0	0	27612000	18848000	16028000	69828000
tr|A0A8C8H0H0|A0A8C8H0H0_ONCTS;tr|A0A8C8GWB1|A0A8C8GWB1_ONCTS;tr|A0A8C7TTI1|A0A8C7TTI1_ONCMY;tr|C1BHR5|C1BHR5_ONCMY;tr|C1BGH1|C1BGH1_ONCMY;tr|C1BFF7|C1BFF7_ONCMY;tr|C1BF21|C1BF21_ONCMY;tr|A0A8C8C4I0|A0A8C8C4I0_ONCTS;tr|A0A8C7CP84|A0A8C7CP84_ONCKI;tr|A0A8C7UCZ1|A0A8C7UCZ1_ONCMY;tr|A0A8C8BVZ7|A0A8C8BVZ7_ONCTS;tr|A0A8C7TPH6|A0A8C7TPH6_ONCMY;tr|A0A060YAY2|A0A060YAY2_ONCMY;tr|A0A8C7UCZ8|A0A8C7UCZ8_ONC…	0	0	0	0	0	0	0	0	0	0	0	0	0	0	0	0	0	0	21310000	22778000	22754000	0	0	0	0	0	0	0	0	0	0	0	0	0	0	0	0	0	0	0	0	0	0	0	0	0	0	0	0
tr|A0A8C7NU23|A0A8C7NU23_ONCMY;tr|A0A8C7VC81|A0A8C7VC81_ONCMY;tr|A0A8C7NUR0|A0A8C7NUR0_ONCMY;tr|A0A8C7NYJ1|A0A8C7NYJ1_ONCMY;tr|A0A8C7NTY7|A0A8C7NTY7_ONCMY;tr|A0A8C7P0X0|A0A8C7P0X0_ONCMY;tr|A0A8C7D5G0|A0A8C7D5G0_ONCKI;tr|A0A8C7CHT9|A0A8C7CHT9_ONCKI;tr|A0A8C8CD66|A0A8C8CD66_ONCTS;tr|A0A8C7D307|A0A8C7D307_ONCKI;tr|A0A8C7CM73|A0A8C7CM73_ONCKI;tr|A0A060YBI5|A0A060YBI5_ONCMY;tr|A0A8C7F184|A0A8C7F184_ON…	72369000	50084000	56287000	70135000	71419000	64059000	31175000	38799000	32340000	0	38166000	31802000	0	22313000	0	98591000	99086000	97208000	87794000	65333000	71730000	53277000	66463000	61606000	55821000	45824000	68095000	55959000	67125000	69377000	54788000	80203000	67382000	58147000	49152000	57619000	81169000	81406000	82560000	76409000	127160000	0	54065000	50521000	51426000	28851000	40788000	0	0
tr|A0A8C7FTT0|A0A8C7FTT0_ONCKI;tr|A0A060YBZ9|A0A060YBZ9_ONCMY;tr|A0A8C8CZG7|A0A8C8CZG7_ONCTS;tr|A0A8C8D2Z7|A0A8C8D2Z7_ONCTS;tr|A0A8C7L8D6|A0A8C7L8D6_ONCKI;tr|A0A8C8CZP0|A0A8C8CZP0_ONCTS;tr|A0A8C7P6D1|A0A8C7P6D1_ONCMY;tr|A0A060XTE2|A0A060XTE2_ONCMY;tr|A0A8C8IC47|A0A8C8IC47_ONCTS;tr|A0A8C7NDJ9|A0A8C7NDJ9_ONCMY;tr|A0A8C7L5Q3|A0A8C7L5Q3_ONCKI;tr|A0A8C8JHB1|A0A8C8JHB1_ONCTS;tr|A0A8C7V9I2|A0A8C7V9I2_ON…	29770000	0	0	0	39693000	0	0	8725900	22442000	31255000	26482000	26533000	0	0	0	15098000	0	0	103560000	131030000	136660000	35238000	28497000	32931000	0	35260000	21786000	27845000	28750000	24442000	35597000	65314000	60563000	0	0	0	38838000	0	39449000	0	0	0	0	0	0	50235000	44112000	51361000	71155000
tr|A0A060YCA6|A0A060YCA6_ONCMY;tr|A0A8C7UQ25|A0A8C7UQ25_ONCMY;tr|A0A8C7WGD6|A0A8C7WGD6_ONCMY;tr|A0A8C7UXA2|A0A8C7UXA2_ONCMY;tr|A0A8C8K0Y6|A0A8C8K0Y6_ONCTS;tr|A0A8C7MSC9|A0A8C7MSC9_ONCKI;tr|A0A8C7ILI0|A0A8C7ILI0_ONCKI;tr|A0A8C7MSD5|A0A8C7MSD5_ONCKI	71916000	0	55954000	76402000	52894000	80261000	65608000	64014000	77536000	45434000	69517000	75251000	47711000	34748000	44136000	81951000	102080000	107550000	0	0	0	0	51143000	47954000	77329000	103630000	80226000	53761000	83223000	67155000	42993000	0	61619000	124280000	124320000	174700000	0	47213000	83662000	65093000	47763000	125890000	90919000	88116000	93478000	54006000	34561000	0	52821000
tr|A0A8C7KKK9|A0A8C7KKK9_ONCKI;tr|A0A8C7K9D0|A0A8C7K9D0_ONCKI;tr|A0A060YCQ8|A0A060YCQ8_ONCMY;tr|A0A8C7UNE7|A0A8C7UNE7_ONCMY;tr|A0A8C7JNN8|A0A8C7JNN8_ONCKI;tr|A0A8C7QND9|A0A8C7QND9_ONCMY	0	0	25595000	20525000	0	0	0	25483000	0	27105000	29087000	23239000	29542000	31041000	28793000	18977000	0	24593000	0	0	29502000	0	0	0	32012000	27414000	27930000	26469000	0	28093000	32666000	38205000	0	49630000	55537000	57594000	25746000	26597000	30491000	18657000	15578000	0	22391000	24756000	0	24253000	22314000	17513000	21296000
tr|A0A1C4HDA3|A0A1C4HDA3_ONCMY;tr|A0A060YD65|A0A060YD65_ONCMY;tr|A0A8C7TPJ0|A0A8C7TPJ0_ONCMY;tr|Q9DFE7|Q9DFE7_ONCMY;tr|A0A8C7FRR1|A0A8C7FRR1_ONCKI;tr|A0A8C7FT39|A0A8C7FT39_ONCKI;tr|A0A8C7FT11|A0A8C7FT11_ONCKI;tr|I7KJK9|I7KJK9_ONCMY	121840000	119400000	114440000	0	23358000	22545000	85124000	83419000	35928000	33643000	0	0	81080000	0	0	68248000	63886000	83224000	139620000	125490000	135370000	91572000	101640000	93035000	43282000	27040000	0	24314000	0	0	0	0	0	0	0	0	363950016	386910016	407769984	98522000	95720000	42293000	371710016	385390016	374470016	0	0	0	0
tr|A0A8C7KZ21|A0A8C7KZ21_ONCKI;tr|A0A8C8HPA9|A0A8C8HPA9_ONCTS;tr|A0A060YDC3|A0A060YDC3_ONCMY;tr|A0A8C8HNC8|A0A8C8HNC8_ONCTS;tr|A0A8C7KVJ4|A0A8C7KVJ4_ONCKI;tr|A0A8C8HW82|A0A8C8HW82_ONCTS;tr|A0A8C7N8H8|A0A8C7N8H8_ONCKI;tr|A0A8C7SP92|A0A8C7SP92_ONCMY;tr|A0A8C8HNM6|A0A8C8HNM6_ONCTS;tr|A0A8C8M5T0|A0A8C8M5T0_ONCTS	0	0	0	0	0	0	0	0	0	0	0	0	0	0	0	0	0	0	24077000	21474000	16650000	0	0	0	0	0	0	0	0	0	0	0	7198700	0	0	0	0	0	0	0	0	0	0	0	0	9395900	0	16557000	15654000
tr|A0A8C8IJ63|A0A8C8IJ63_ONCTS;tr|A0A8C7GGX6|A0A8C7GGX6_ONCKI;tr|A0A060YM71|A0A060YM71_ONCMY;tr|A0A060YDT1|A0A060YDT1_ONCMY;tr|A0A8C8FDK4|A0A8C8FDK4_ONCTS;tr|A0A8C7DCV4|A0A8C7DCV4_ONCKI;tr|A0A8C7PIL1|A0A8C7PIL1_ONCMY;tr|A0A8C7DEF0|A0A8C7DEF0_ONCKI	47513000	44159000	44697000	87931000	74127000	77682000	30273000	29430000	29493000	76721000	67901000	78375000	74708000	80589000	69060000	0	27786000	32954000	176970000	186660000	177280000	74690000	73882000	66523000	47655000	42478000	31499000	138540000	189210000	157180000	257300000	189610000	229420000	0	0	0	192100000	183360000	195390000	84037000	82408000	0	33437000	34154000	23920000	41402000	35413000	39980000	79123000
tr|A0A060YDZ6|A0A060YDZ6_ONCMY;tr|A0A8C8EVJ5|A0A8C8EVJ5_ONCTS;tr|A0A8C7SAG8|A0A8C7SAG8_ONCMY;tr|A0A8C8EVU6|A0A8C8EVU6_ONCTS;tr|A0A8C7SG26|A0A8C7SG26_ONCMY;tr|A0A8C7JSI5|A0A8C7JSI5_ONCKI	280569984	314849984	318400000	374580000	364100000	311680000	160420000	163060000	192490000	497220000	478070016	460910016	478430016	471160000	463150016	232190000	219510000	212500000	513630016	515790016	508230016	243930000	244340000	247040000	377049984	378760000	382700000	296569984	310980000	349720000	545369984	582710016	579289984	515720000	468030016	526809984	392160000	414720000	373689984	353000000	299969984	278580000	305320000	329449984	341089984	1374099968	1534000000	1488300032	2010599936
tr|A0A060YE03|A0A060YE03_ONCMY;tr|A0A8C8GJP8|A0A8C8GJP8_ONCTS;tr|A0A8C7VNF0|A0A8C7VNF0_ONCMY;tr|A0A8C7MGB7|A0A8C7MGB7_ONCKI;tr|A0A8C8GDL2|A0A8C8GDL2_ONCTS;tr|A0A8C8GGS0|A0A8C8GGS0_ONCTS;tr|A0A8C7H263|A0A8C7H263_ONCKI;tr|A0A8C8GGL3|A0A8C8GGL3_ONCTS;tr|A0A8C8D679|A0A8C8D679_ONCTS;tr|A0A8C8JUP4|A0A8C8JUP4_ONCTS;tr|A0A8C8GF41|A0A8C8GF41_ONCTS;tr|A0A8C7H0W1|A0A8C7H0W1_ONCKI;tr|A0A8C8MM69|A0A8C8MM69_ON…	0	0	0	0	0	0	0	0	0	0	0	0	0	0	0	0	0	0	0	0	0	0	0	0	0	0	0	0	0	0	0	0	0	0	0	0	0	0	0	70693000	122900000	572329984	0	0	0	0	0	0	0
tr|A0A8C7T093|A0A8C7T093_ONCMY;tr|A0A8C7JTN8|A0A8C7JTN8_ONCKI;tr|A0A8C8MGL2|A0A8C8MGL2_ONCTS;tr|A0A8C7MED2|A0A8C7MED2_ONCKI;tr|A0A8C7K1X6|A0A8C7K1X6_ONCKI;tr|A0A8C7T464|A0A8C7T464_ONCMY;tr|A0A8C8MGK6|A0A8C8MGK6_ONCTS;tr|A0A8C8EFT2|A0A8C8EFT2_ONCTS;tr|A0A8C7T6P6|A0A8C7T6P6_ONCMY;tr|A0A8C8J850|A0A8C8J850_ONCTS;tr|A0A060YVS8|A0A060YVS8_ONCMY;tr|A0A8C7SV58|A0A8C7SV58_ONCMY;tr|A0A060YE83|A0A060YE83_ON…	0	0	0	0	0	0	0	0	0	0	0	0	0	0	0	0	0	0	94864000	92144000	83003000	0	0	0	0	0	0	0	0	0	0	0	0	0	0	0	0	0	0	0	0	0	0	0	0	0	0	0	43525000
tr|A0A8C7NYH0|A0A8C7NYH0_ONCMY;tr|A0A8C7P056|A0A8C7P056_ONCMY;tr|A0A8C8MD89|A0A8C8MD89_ONCTS;tr|A0A8C7P1M2|A0A8C7P1M2_ONCMY;tr|A0A8C7P045|A0A8C7P045_ONCMY;tr|A0A8C8ILP8|A0A8C8ILP8_ONCTS;tr|A0A8C7IUD9|A0A8C7IUD9_ONCKI;tr|A0A8C8JDH9|A0A8C8JDH9_ONCTS;tr|A0A8C7P1C6|A0A8C7P1C6_ONCMY;tr|C1BEG9|C1BEG9_ONCMY;tr|A0A8C8IT97|A0A8C8IT97_ONCTS;tr|A0A8C8IJ82|A0A8C8IJ82_ONCTS;tr|A0A8C7VDM7|A0A8C7VDM7_ONCMY;tr|A…	0	0	0	0	0	0	0	0	0	0	0	0	0	0	0	0	0	0	64806000	61790000	62461000	0	0	0	0	0	0	0	0	0	0	0	0	0	0	0	0	0	0	0	0	15293000	0	0	0	0	0	0	0
tr|A0A8C7UM10|A0A8C7UM10_ONCMY;tr|A0A060YG41|A0A060YG41_ONCMY	2797700096	2762800128	2615600128	1814800000	1847800064	1626899968	1524800000	1656000000	1548499968	180920000	153390000	146890000	73382000	71255000	77280000	1487600000	1568899968	1530700032	651880000	644179968	602680000	947710016	898569984	950320000	1280999936	1137299968	1138200064	838249984	842920000	768739968	837340032	1079000064	996150016	906030016	754929984	917360000	1257400064	1313299968	1588700032	1740600064	1832899968	49650000	1463699968	1685699968	1626400000	55885000	0	60677000	0
tr|A0A8C8H4Q3|A0A8C8H4Q3_ONCTS;tr|A0A8C8CN65|A0A8C8CN65_ONCTS;tr|A0A8C7TFD7|A0A8C7TFD7_ONCMY;tr|A0A8C7S327|A0A8C7S327_ONCMY;tr|A0A8C7LE22|A0A8C7LE22_ONCKI;tr|A0A8C7DG53|A0A8C7DG53_ONCKI;tr|A0A8C7L3W1|A0A8C7L3W1_ONCKI;tr|A0A8C7L3V4|A0A8C7L3V4_ONCKI;tr|A0A8C7LI07|A0A8C7LI07_ONCKI;tr|A0A060YGY4|A0A060YGY4_ONCMY;tr|A0A8C7S7M4|A0A8C7S7M4_ONCMY;tr|A0A8C7W0S1|A0A8C7W0S1_ONCMY;tr|A0A060YTF2|A0A060YTF2_ON…	0	0	0	0	0	0	0	0	0	0	0	0	0	0	0	0	0	0	32912000	30955000	43580000	0	0	0	0	0	0	0	0	0	0	0	0	0	0	0	0	0	0	9101900	10226000	0	0	0	0	0	0	0	0
tr|A0A060YH37|A0A060YH37_ONCMY	130010000	139690000	136420000	115870000	103300000	105280000	125460000	126960000	130610000	157130000	136810000	149760000	314060000	323080000	361950016	174080000	185490000	212710000	157390000	139600000	180580000	77825000	74817000	71815000	193440000	193500000	174230000	340249984	290590016	296089984	89461000	93475000	123750000	155670000	176710000	179260000	276960000	267190000	248750000	277040000	249360000	139230000	1255600000	1084999936	1161400064	114520000	116210000	122930000	261470000
tr|A0A8C7WG46|A0A8C7WG46_ONCMY;tr|A0A8C7UMJ5|A0A8C7UMJ5_ONCMY;tr|A0A8C8JUG9|A0A8C8JUG9_ONCTS;tr|A0A8C8K004|A0A8C8K004_ONCTS;tr|A0A8C7UVZ1|A0A8C7UVZ1_ONCMY;tr|A0A8C8JQN8|A0A8C8JQN8_ONCTS;tr|A0A8C7KI65|A0A8C7KI65_ONCKI;tr|A0A060YIA7|A0A060YIA7_ONCMY;tr|A0A8C7UQG0|A0A8C7UQG0_ONCMY;tr|A0A8C8JR66|A0A8C8JR66_ONCTS	0	0	0	0	0	0	0	0	0	0	0	0	0	0	0	0	0	0	0	0	0	0	0	0	0	0	0	20052000	24172000	18174000	0	0	0	0	0	0	0	0	0	0	0	0	0	0	0	0	0	0	0
tr|A0A060YJC0|A0A060YJC0_ONCMY;tr|A0A8C8J470|A0A8C8J470_ONCTS;tr|A0A8C7TDV1|A0A8C7TDV1_ONCMY;tr|A0A8C7NUQ1|A0A8C7NUQ1_ONCMY;tr|A0A8C7FN16|A0A8C7FN16_ONCKI;tr|A0A8C8J133|A0A8C8J133_ONCTS;tr|A0A8C7N7B7|A0A8C7N7B7_ONCKI;tr|A0A8C8J3M1|A0A8C8J3M1_ONCTS;tr|A0A8C7TCI8|A0A8C7TCI8_ONCMY;tr|A0A8C7KWQ2|A0A8C7KWQ2_ONCKI;tr|A0A8C7KWV2|A0A8C7KWV2_ONCKI;tr|A9Z0M7|A9Z0M7_ONCMA;tr|A0A8C7T7M2|A0A8C7T7M2_ONCMY;tr|A…	0	0	0	0	0	0	0	0	0	0	0	12772000	0	0	0	0	0	0	21478000	27102000	18687000	0	0	0	0	0	0	0	0	0	0	0	0	0	0	0	0	0	0	0	0	0	0	0	0	0	0	0	23737000
tr|A0A8C7VML2|A0A8C7VML2_ONCMY;tr|A0A8C8ISJ3|A0A8C8ISJ3_ONCTS;tr|A0A8C7LTV6|A0A8C7LTV6_ONCMY;tr|A0A8C7G7T3|A0A8C7G7T3_ONCKI;tr|A0A8C7Q9U9|A0A8C7Q9U9_ONCMY;tr|A0A8C7Q8R7|A0A8C7Q8R7_ONCMY;tr|A0A8C7Q9U8|A0A8C7Q9U8_ONCMY;tr|A0A8C8IHU4|A0A8C8IHU4_ONCTS;tr|A0A8C7G9X4|A0A8C7G9X4_ONCKI;tr|A0A060YJD3|A0A060YJD3_ONCMY;tr|A0A8C7NFS2|A0A8C7NFS2_ONCMY;tr|A0A8C8IJ13|A0A8C8IJ13_ONCTS;tr|A0A8C7G6U9|A0A8C7G6U9_ON…	57231000	54396000	53193000	55620000	44444000	45738000	0	23594000	19437000	28493000	27944000	25688000	11854000	14632000	15533000	37482000	35402000	26629000	0	33363000	0	30358000	29831000	23267000	13486000	25294000	0	36250000	28738000	28256000	32433000	34778000	27679000	13583000	0	0	38374000	36412000	50503000	61540000	52479000	0	21658000	23097000	21081000	0	41891000	41623000	26152000
tr|A0A8C8BSJ6|A0A8C8BSJ6_ONCTS;tr|A0A060YJP0|A0A060YJP0_ONCMY;tr|A0A8C7GBK8|A0A8C7GBK8_ONCKI;tr|A0A8C7Q776|A0A8C7Q776_ONCMY	66393000	66765000	69578000	63731000	61590000	53332000	105990000	104260000	98152000	74066000	86219000	85911000	62678000	59795000	70927000	54061000	66444000	58545000	64382000	71502000	93165000	63960000	65698000	53729000	65451000	62143000	69661000	48131000	50441000	39661000	59277000	62531000	59691000	61141000	62711000	52425000	51683000	65858000	69014000	39748000	57286000	0	57496000	50221000	41089000	43890000	64939000	57637000	45327000
tr|A0A8C8HFQ2|A0A8C8HFQ2_ONCTS;tr|A0A8C7L269|A0A8C7L269_ONCKI;tr|A0A060YLD3|A0A060YLD3_ONCMY;tr|A0A8C8HLR1|A0A8C8HLR1_ONCTS;tr|A0A8C7RRJ6|A0A8C7RRJ6_ONCMY;tr|A0A8C7KTJ8|A0A8C7KTJ8_ONCKI;tr|A0A8C7VX68|A0A8C7VX68_ONCMY;tr|A0A8C8HGF1|A0A8C8HGF1_ONCTS;tr|A0A8C7FNC9|A0A8C7FNC9_ONCKI;tr|A0A060WVQ0|A0A060WVQ0_ONCMY;tr|A0A8C8LW09|A0A8C8LW09_ONCTS;tr|A0A8C7FNN2|A0A8C7FNN2_ONCKI;tr|A0A8C7VFZ9|A0A8C7VFZ9_ON…	42302000	30517000	28237000	149290000	152730000	146750000	0	0	0	15812000	0	17724000	0	0	15495000	0	0	0	89827000	103630000	88546000	0	0	0	0	0	0	0	0	0	0	0	0	0	0	0	0	0	0	0	0	0	0	0	0	58855000	67257000	44967000	138010000
tr|A0A8C8GC39|A0A8C8GC39_ONCTS;tr|A0A8C7L504|A0A8C7L504_ONCKI;tr|A0A8C7CDI4|A0A8C7CDI4_ONCKI;tr|A0A060YNQ8|A0A060YNQ8_ONCMY;tr|A0A8C7NL52|A0A8C7NL52_ONCMY;tr|A0A8C7V303|A0A8C7V303_ONCMY;tr|A0A8C7NL16|A0A8C7NL16_ONCMY	0	0	0	0	0	0	0	11024000	13145000	23941000	22749000	22029000	27303000	0	26213000	0	0	0	43826000	38270000	33725000	18268000	21028000	20716000	0	0	0	0	0	17097000	18552000	14736000	20580000	0	0	0	22993000	22844000	23291000	19294000	21369000	0	0	0	0	54611000	57613000	60096000	49270000
tr|C1BHC3|C1BHC3_ONCMY;tr|A0A8C8F7U3|A0A8C8F7U3_ONCTS;tr|A0A8C7TG76|A0A8C7TG76_ONCMY;tr|A0A8C7FXW1|A0A8C7FXW1_ONCKI;tr|A0A060YR00|A0A060YR00_ONCMY;tr|A0A8C8C1M9|A0A8C8C1M9_ONCTS;tr|A0A8C7WA57|A0A8C7WA57_ONCMY;tr|A0A8C7H064|A0A8C7H064_ONCKI;tr|A0A060YNV8|A0A060YNV8_ONCMY;tr|A0A8C8C888|A0A8C8C888_ONCTS;tr|C1BGJ0|C1BGJ0_ONCMY	0	0	0	0	9458800	0	0	0	0	0	0	0	0	0	0	0	0	0	24210000	0	23241000	11034000	7362200	0	0	0	0	0	0	0	0	0	0	0	0	0	0	0	0	0	0	0	0	0	0	0	0	0	0
tr|A0A8C7G291|A0A8C7G291_ONCKI;tr|A0A8C8CKK3|A0A8C8CKK3_ONCTS;tr|A0A8C7MKK3|A0A8C7MKK3_ONCKI;tr|A0A8C8C486|A0A8C8C486_ONCTS;tr|A0A8C7QEN0|A0A8C7QEN0_ONCMY;tr|A0A8C7MKJ8|A0A8C7MKJ8_ONCKI;tr|A0A8C8CKJ4|A0A8C8CKJ4_ONCTS;tr|A0A8C7M9A3|A0A8C7M9A3_ONCKI;tr|A0A8C8CGS6|A0A8C8CGS6_ONCTS;tr|A0A8C7G259|A0A8C7G259_ONCKI;tr|A0A8C7QFR4|A0A8C7QFR4_ONCMY;tr|A0A8C8EHK5|A0A8C8EHK5_ONCTS;tr|A0A8C7M8W7|A0A8C7M8W7_ON…	17480000	16725000	16014000	18299000	17822000	18255000	19002000	20983000	20517000	0	0	0	0	0	0	17190000	14091000	0	21528000	18715000	20251000	16507000	17167000	15418000	0	12854000	13543000	11484000	0	0	23330000	0	22710000	0	0	0	10400000	13233000	11697000	13780000	13197000	0	0	0	0	0	0	0	0
tr|A0A8C8JGM2|A0A8C8JGM2_ONCTS;tr|A0A8C7FLF8|A0A8C7FLF8_ONCKI;tr|A0A060YRB5|A0A060YRB5_ONCMY;tr|A0A8C8J9H3|A0A8C8J9H3_ONCTS;tr|A0A8C8J4L9|A0A8C8J4L9_ONCTS;tr|A0A8C8MGK0|A0A8C8MGK0_ONCTS;tr|A0A8C7MSK7|A0A8C7MSK7_ONCKI;tr|A0A8C7IP51|A0A8C7IP51_ONCKI;tr|A0A8C7SGP4|A0A8C7SGP4_ONCMY;tr|A0A8C7W1Y5|A0A8C7W1Y5_ONCMY	0	0	0	0	0	0	0	0	0	11467000	11600000	0	0	0	0	0	0	0	0	16369000	0	0	0	0	0	0	0	0	0	0	0	0	0	0	0	0	0	0	0	0	6152000	0	0	0	0	0	0	0	0
tr|A0A8C8HXT8|A0A8C8HXT8_ONCTS;tr|A0A8C7H4K2|A0A8C7H4K2_ONCKI;tr|A0A060YRH9|A0A060YRH9_ONCMY;tr|A0A8C7VRS5|A0A8C7VRS5_ONCMY;tr|A0A8C8HVV1|A0A8C8HVV1_ONCTS;tr|A0A8C7H4L4|A0A8C7H4L4_ONCKI	737219968	758910016	917670016	744240000	671080000	737369984	703320000	685560000	635049984	991190016	1063900032	990790016	1001900032	979240000	976049984	995520000	922739968	874950016	792920000	706369984	703129984	553630016	490670016	500830016	780329984	753489984	852310016	940920000	878899968	883169984	677340032	757009984	871369984	808040000	825680000	917820032	678030016	624129984	567779968	833430016	756049984	239640000	674009984	688590016	705969984	928790016	1040499968	1106800000	969889984
tr|C1BI19|C1BI19_ONCMY;tr|C1BGR0|C1BGR0_ONCMY;tr|A0A8C8I3Q7|A0A8C8I3Q7_ONCTS;tr|A0A8C7IMJ1|A0A8C7IMJ1_ONCKI;tr|A0A060YRV1|A0A060YRV1_ONCMY	0	0	0	0	0	0	0	0	0	0	0	0	0	0	0	0	0	0	0	0	0	0	0	0	0	0	0	0	0	0	0	0	0	0	0	0	0	0	0	0	0	0	0	0	0	0	0	0	0
tr|A0A060YST0|A0A060YST0_ONCMY	94969000	74362000	88738000	0	0	0	0	0	0	0	0	0	0	0	0	455409984	478470016	513760000	12127000	0	12983000	47572000	46922000	52675000	0	15568000	8120100	36786000	36584000	28413000	0	0	0	14024000	0	0	17751000	9952900	0	29413000	26258000	0	83510000	77031000	96703000	0	0	0	0
tr|A0A8C7FFN8|A0A8C7FFN8_ONCKI;tr|A0A060YT52|A0A060YT52_ONCMY;tr|A0A8C7T5M6|A0A8C7T5M6_ONCMY;tr|A0A8C8J2V5|A0A8C8J2V5_ONCTS;tr|A0A8C8ELM2|A0A8C8ELM2_ONCTS;tr|A0A8C7VAX7|A0A8C7VAX7_ONCMY;tr|A0A8C7DG30|A0A8C7DG30_ONCKI;tr|C1BGS1|C1BGS1_ONCMY;tr|A0A8C7T1K5|A0A8C7T1K5_ONCMY;tr|A0A8C7NQS8|A0A8C7NQS8_ONCMY;tr|C1BGC9|C1BGC9_ONCMY;tr|A0A8C7NQX3|A0A8C7NQX3_ONCMY;tr|A0A8C7NRP9|A0A8C7NRP9_ONCMY;tr|A0A060W29…	24736000	0	10268000	50933000	56677000	34725000	0	0	0	25223000	23848000	24851000	0	0	16631000	33535000	39343000	30729000	35029000	30341000	31360000	102450000	153890000	166370000	0	0	10929000	30393000	33104000	37054000	49769000	44048000	44041000	10614000	0	19894000	30847000	29859000	34974000	45948000	41941000	0	12944000	0	0	16677000	13776000	12248000	26132000
tr|A0A8C7U9Y2|A0A8C7U9Y2_ONCMY;tr|A0A060YT85|A0A060YT85_ONCMY;tr|A0A8C8FL82|A0A8C8FL82_ONCTS;tr|A0A8C7J6D4|A0A8C7J6D4_ONCKI;tr|A0A8C7PYQ2|A0A8C7PYQ2_ONCMY;tr|A0A8C7WDL9|A0A8C7WDL9_ONCMY;tr|A0A8C8D4U8|A0A8C8D4U8_ONCTS;tr|A0A8C7IS56|A0A8C7IS56_ONCKI;tr|A0A8C8FM18|A0A8C8FM18_ONCTS;tr|A0A8C7U7Y1|A0A8C7U7Y1_ONCMY;tr|A0A8C7IY04|A0A8C7IY04_ONCKI;tr|A0A8C7VKW6|A0A8C7VKW6_ONCMY;tr|A0A8C7IZV2|A0A8C7IZV2_ON…	0	0	0	0	0	0	0	0	0	0	0	0	0	0	0	0	0	0	0	0	0	33734000	35996000	35158000	0	0	0	0	0	0	0	0	0	0	0	0	0	0	0	0	0	0	0	0	0	0	0	0	0
tr|A0A8C7Q1M1|A0A8C7Q1M1_ONCMY;tr|A0A060YTY3|A0A060YTY3_ONCMY;tr|A0A8C7JFU7|A0A8C7JFU7_ONCKI;tr|A0A8C8F5T7|A0A8C8F5T7_ONCTS	1429299968	1598599936	1438599936	876550016	853920000	1038400000	1459299968	1496300032	1578200064	1777900032	2019699968	2004099968	1213400064	1346200064	1229299968	999740032	1108899968	1162800000	1448099968	1383000064	1551399936	1911800064	1624199936	1657799936	1303200000	1166000000	1450400000	1813100032	2052099968	2414700032	1816800000	1846099968	1727900032	2184600064	2344399872	2492000000	1320899968	1248499968	1262099968	1450599936	1322200064	31938000896	1640199936	1385500032	1410200064	1673699968	1875399936	1907299968	1210200064
tr|A0A8C8JVJ9|A0A8C8JVJ9_ONCTS;tr|A0A8C7NJP4|A0A8C7NJP4_ONCMY;tr|A0A8C7K828|A0A8C7K828_ONCKI;tr|A0A060YU26|A0A060YU26_ONCMY	994990016	1077400064	1216199936	320560000	0	0	834880000	607779968	893240000	554560000	575169984	500790016	0	159070000	0	0	0	0	137960000	143770000	162780000	0	511369984	712110016	595049984	252900000	1054700032	0	0	377580000	0	480240000	489350016	1220499968	1262300032	1118700032	562320000	860449984	689409984	619240000	556809984	770449984	0	322640000	301270016	874499968	864390016	892950016	0
tr|A0A8C7RTI2|A0A8C7RTI2_ONCMY;tr|A0A060YU50|A0A060YU50_ONCMY	296700000	326640000	235720000	107140000	167480000	168800000	257490000	283900000	264330000	179090000	164200000	187720000	328369984	294329984	350900000	422160000	467780000	459670016	336110016	302840000	408310016	187340000	211300000	212930000	261480000	240160000	276510016	420480000	388649984	393070016	452280000	484680000	488089984	490009984	513860000	568489984	326300000	297980000	304510016	386340000	361360000	68075000	172430000	207060000	192930000	258610000	123560000	211500000	132670000
tr|A0A8C7R8C6|A0A8C7R8C6_ONCMY;tr|A0A8C7R948|A0A8C7R948_ONCMY;tr|A0A8C8IFW9|A0A8C8IFW9_ONCTS;tr|A0A8C7R764|A0A8C7R764_ONCMY;tr|A0A8C7PAX0|A0A8C7PAX0_ONCMY;tr|A0A8C8CHF4|A0A8C8CHF4_ONCTS;tr|A0A8C7JP96|A0A8C7JP96_ONCKI;tr|A0A8C7IFR7|A0A8C7IFR7_ONCKI;tr|A0A8C8MG32|A0A8C8MG32_ONCTS;tr|A0A8C7JKG6|A0A8C7JKG6_ONCKI;tr|A0A8C7IMS6|A0A8C7IMS6_ONCKI;tr|A0A8C8IGY9|A0A8C8IGY9_ONCTS;tr|A0A8C7R9M9|A0A8C7R9M9_ON…	0	0	0	0	0	0	0	0	0	0	0	0	0	0	0	0	0	0	30501000	22206000	16853000	0	0	0	0	0	0	0	0	0	0	0	0	0	0	0	0	0	0	0	0	0	0	0	0	0	0	0	0
tr|A0A8C7M5C9|A0A8C7M5C9_ONCMY;tr|C4B4C5|C4B4C5_ONCMY;tr|A0A8C7M0M3|A0A8C7M0M3_ONCMY;tr|A0A060YWV7|A0A060YWV7_ONCMY	14920999936	14467000320	13822000128	18630000640	18875000832	19971999744	21762000896	20491999232	21479999488	17880000512	19574999040	19867000832	19527000064	21077000192	20091000832	15324000256	14231000064	14168999936	18165000192	15283000320	20053000192	16085999616	14899000320	16424999936	19392999424	19808999424	20497999872	16170999808	15543000064	15379999744	14858000384	15770000384	16350000128	19769999360	20018999296	20630999040	17727000576	16229000192	15717999616	14855999488	15002000384	12750999552	20106000384	19310999552	21091000320	19633000448	19562999808	19568001024	25186000896
tr|A0A8C7SKZ5|A0A8C7SKZ5_ONCMY;tr|A0A060YZ61|A0A060YZ61_ONCMY;tr|A0A8C7W3L1|A0A8C7W3L1_ONCMY;tr|A0A8C7IY94|A0A8C7IY94_ONCKI;tr|A0A8C7J1T2|A0A8C7J1T2_ONCKI;tr|A0A8C7J1U3|A0A8C7J1U3_ONCKI;tr|A0A8C7MTT4|A0A8C7MTT4_ONCKI;tr|A0A8C7KE09|A0A8C7KE09_ONCKI;tr|A0A8C7N3T8|A0A8C7N3T8_ONCKI;tr|A0A8C7W1E8|A0A8C7W1E8_ONCMY;tr|A0A8C8M0M5|A0A8C8M0M5_ONCTS	0	0	0	0	0	0	0	8301000	10545000	8968200	0	0	0	9060400	0	0	0	0	26495000	44399000	37864000	0	0	0	0	0	0	11718000	0	0	13575000	11614000	16749000	0	0	0	9307200	9647300	0	7281700	7412800	0	0	0	0	0	13180000	0	0
tr|A0A8C7FMT6|A0A8C7FMT6_ONCKI;tr|A0A060YZE9|A0A060YZE9_ONCMY;tr|A0A8C8DCV6|A0A8C8DCV6_ONCTS;tr|A0A8C7M426|A0A8C7M426_ONCMY;tr|A0A8C7LML4|A0A8C7LML4_ONCMY;tr|A0A8C8K8W1|A0A8C8K8W1_ONCTS;tr|A0A8C8D516|A0A8C8D516_ONCTS;tr|A0A8C7FMX1|A0A8C7FMX1_ONCKI;tr|A0A8C7FLJ0|A0A8C7FLJ0_ONCKI;tr|A0A8C8D5Z6|A0A8C8D5Z6_ONCTS;tr|A0A8C8DDD3|A0A8C8DDD3_ONCTS;tr|A0A8C7M137|A0A8C7M137_ONCMY;tr|A0A8C7VX55|A0A8C7VX55_ON…	0	0	0	0	0	0	0	0	0	0	0	0	0	0	0	0	0	0	29003000	25293000	22942000	0	0	0	0	0	0	0	0	0	0	0	0	0	0	0	0	0	0	0	0	0	0	0	0	0	0	0	26408000
tr|A0A060Z1T2|A0A060Z1T2_ONCMY;tr|A0A8C8J4Q3|A0A8C8J4Q3_ONCTS;tr|A0A8C7WGN2|A0A8C7WGN2_ONCMY;tr|A0A8C7CQ24|A0A8C7CQ24_ONCKI	1198000000	1017000000	1086599936	474120000	490420000	467540000	169840000	139530000	151030000	0	0	0	0	0	0	222150000	187270000	220990000	71308000	75352000	54212000	41914000	47986000	58141000	132320000	124010000	137910000	85231000	72216000	71226000	93946000	92074000	106580000	176000000	185830000	194880000	189510000	212150000	218590000	122960000	111380000	0	210800000	198760000	228030000	0	0	0	0
tr|A0A060Z3K3|A0A060Z3K3_ONCMY;tr|A0A8C8ISD5|A0A8C8ISD5_ONCTS	39812000	33907000	46194000	0	27176000	30416000	0	0	0	0	0	0	13777000	12987000	0	0	21054000	0	0	0	0	0	0	0	18916000	27235000	0	0	0	0	0	0	0	0	0	0	0	0	0	0	0	0	0	0	0	33136000	38003000	36232000	18090000
tr|A0A060Z3Q6|A0A060Z3Q6_ONCMY;tr|A0A8C8H542|A0A8C8H542_ONCTS;tr|A0A8C7VLQ5|A0A8C7VLQ5_ONCMY	0	0	0	0	0	21796000	0	0	0	35954000	19996000	0	88468000	96839000	66265000	0	0	0	70683000	52931000	62389000	0	0	0	39027000	40511000	36464000	77710000	101870000	75418000	0	16162000	0	0	0	28500000	45925000	38035000	31415000	79638000	91068000	0	88999000	129700000	131680000	35458000	48593000	36130000	45051000
tr|A0A8C8GMQ2|A0A8C8GMQ2_ONCTS;tr|A0A8C8I769|A0A8C8I769_ONCTS;tr|A0A8C8IF93|A0A8C8IF93_ONCTS;tr|A0A8C8GNT2|A0A8C8GNT2_ONCTS;tr|A0A8C7KJ35|A0A8C7KJ35_ONCKI;tr|A0A060Z4Y5|A0A060Z4Y5_ONCMY	0	0	0	0	0	0	0	0	0	0	0	0	0	0	0	0	0	0	32698000	29983000	36048000	0	0	0	0	0	0	0	0	0	0	0	0	0	0	0	0	0	0	0	0	0	0	0	0	0	0	0	0
tr|A0A060Z7F0|A0A060Z7F0_ONCMY	0	0	15659000	0	0	0	0	35860000	31018000	21956000	0	20797000	0	0	0	0	0	0	23817000	28656000	15669000	38104000	37908000	35213000	49704000	39825000	46086000	0	0	12718000	0	0	0	0	0	0	0	25088000	18265000	40392000	23332000	0	35342000	25283000	24480000	0	0	0	0
tr|A0A060ZAQ8|A0A060ZAQ8_ONCMY	0	0	38533000	0	0	38409000	0	27759000	0	0	62440000	69029000	0	55401000	36342000	58332000	51951000	58474000	0	0	51629000	0	0	0	0	0	30001000	64998000	71898000	76308000	100360000	125690000	105080000	37583000	79095000	86813000	26931000	0	0	0	0	0	0	0	0	0	0	0	0
tr|A0A060ZDQ0|A0A060ZDQ0_ONCMY	0	0	0	366710016	314870016	347849984	617580032	618960000	633600000	827790016	807209984	781329984	0	0	0	0	0	0	0	0	0	443560000	386449984	489340000	427660000	444000000	530569984	0	0	0	215320000	220120000	185630000	575820032	647580032	672830016	75079000	65116000	78025000	332320000	393880000	211240000	201760000	184060000	228880000	0	0	0	0
tr|A0A060ZE03|A0A060ZE03_ONCMY;tr|A0A8C7WA79|A0A8C7WA79_ONCMY;tr|A0A8C8C222|A0A8C8C222_ONCTS;tr|A0A8C8EIA9|A0A8C8EIA9_ONCTS;tr|A0A8C7H036|A0A8C7H036_ONCKI;tr|A0A8C7W7S8|A0A8C7W7S8_ONCMY;tr|A0A8C7MG52|A0A8C7MG52_ONCKI;tr|Q9YGD9|Q9YGD9_ONCMY;tr|A0A8C8C0F1|A0A8C8C0F1_ONCTS;tr|A0A8C7TK28|A0A8C7TK28_ONCMY;tr|A0A8C8F935|A0A8C8F935_ONCTS;tr|A0A8C8F750|A0A8C8F750_ONCTS;tr|A0A8C7FXY8|A0A8C7FXY8_ONCKI;tr|A…	0	0	23724000	0	0	0	0	0	0	15649000	0	0	0	0	0	0	0	0	44572000	38443000	55636000	0	0	0	19482000	21995000	9777100	11745000	15579000	13817000	0	0	0	0	0	9286200	41918000	57268000	34251000	62378000	59119000	0	17695000	15740000	0	34690000	49773000	37642000	0
tr|Q8JJ66|Q8JJ66_ONCMY;tr|A0A8C7RVX9|A0A8C7RVX9_ONCMY;tr|A0A060ZFQ0|A0A060ZFQ0_ONCMY;tr|A0A8C8FYY6|A0A8C8FYY6_ONCTS	718049984	707470016	736929984	845910016	840129984	723240000	829569984	783859968	772060032	0	352169984	345310016	475460000	489609984	457240000	771240000	721350016	712480000	383169984	384060000	435000000	274089984	297580000	332929984	638659968	614540032	490260000	412920000	464640000	452760000	0	343089984	322009984	341020000	328360000	357820000	0	372040000	391230016	0	302729984	26717000	416640000	469249984	440849984	250560000	224160000	247390000	226230000
tr|A0A8C7P770|A0A8C7P770_ONCMY;tr|A0A060ZR21|A0A060ZR21_ONCMY	104010000	112550000	161880000	56047000	64707000	0	27934000	0	33715000	77488000	74264000	76410000	25962000	34163000	32959000	158250000	158260000	0	0	15103000	0	82346000	76011000	0	411960000	449670016	389590016	179380000	166850000	162910000	149230000	117010000	128490000	185880000	0	224310000	42695000	0	40973000	49100000	48619000	0	30942000	30709000	32840000	183860000	158640000	168190000	71587000
tr|A0A061A7B4|A0A061A7B4_ONCMY	378300000	0	603550016	0	0	0	481260000	640110016	489100000	1010400000	1141600000	1069500032	972790016	0	1057800000	0	0	583950016	671329984	865710016	321830016	220450000	370780000	0	1323000064	980070016	846060032	1137900032	1160600064	1251600000	533030016	529929984	620240000	1288700032	674700032	1083299968	1929600000	1200300032	1343900032	1826300032	2067600000	0	2316800000	3712000000	3494700032	842569984	717600000	829769984	1573799936
tr|A0A8C7QT79|A0A8C7QT79_ONCMY;tr|A0A068QLT0|A0A068QLT0_ONCMY;tr|A0A8C8G839|A0A8C8G839_ONCTS;tr|A0A8C7H228|A0A8C7H228_ONCKI;tr|A0A060VXJ3|A0A060VXJ3_ONCMY	0	0	0	0	0	0	0	0	0	47830000	0	0	0	0	0	0	0	0	0	26122000	0	0	0	0	0	0	0	0	0	0	0	0	0	0	0	0	0	0	0	0	0	0	0	0	0	13203000	0	0	0
tr|A0A291RBM8|A0A291RBM8_ONCMA;tr|A0A8C7JB64|A0A8C7JB64_ONCKI;tr|A0A8C8J765|A0A8C8J765_ONCTS;tr|A0A8C7J812|A0A8C7J812_ONCKI;tr|G9HXN8|G9HXN8_ONCMY;tr|A0A8C8J8J8|A0A8C8J8J8_ONCTS;tr|A0A8C7JD64|A0A8C7JD64_ONCKI	23425000	18991000	0	23899000	20072000	0	0	0	0	0	0	0	0	0	0	12796000	13725000	0	296820000	309550016	199230000	0	0	0	0	0	0	0	12569000	0	9731000	0	0	0	0	0	0	0	0	0	0	0	0	0	0	0	0	0	0
tr|A0A2Z5TE19|A0A2Z5TE19_ONCCL;tr|Q9I9M8|Q9I9M8_ONCMY;tr|A0A8C7SU96|A0A8C7SU96_ONCMY;tr|A0A8C7W5U4|A0A8C7W5U4_ONCMY;tr|B0YPD0|B0YPD0_ONCMA;tr|A0A060ZAY2|A0A060ZAY2_ONCMY	0	0	6558200	2555500	0	0	0	0	0	1964300032	1423600000	1844000000	4115300096	4402400256	4271300096	375630016	291700000	326550016	0	0	0	0	0	0	0	0	0	330820000	308489984	330470016	187710000	170620000	189530000	495520000	439809984	427289984	66739000	0	18625000	0	0	55807000	0	3432900	0	6080200192	5680600064	6691700224	4997100032
tr|A0A2Z5TMS0|A0A2Z5TMS0_ONCCL;tr|Q9I9M7|Q9I9M7_ONCMY	7851800	8626100	9404600	41355000	16281000	0	0	0	0	11681000448	12028000256	12247000064	19367000064	19643000832	19768000512	667400000	658630016	599600000	0	815370	0	0	0	0	19327000	2177700	0	5940899840	5036800000	4488300032	4225700096	4156000000	3954500096	3249600000	3190899968	3308400128	54861000	20255000	11367000	8356000	19289000	481120000	38130000	22632000	29043000	25344999424	23684999168	24536000512	20508000256
tr|A0A411P1A7|A0A411P1A7_ONCKE	745830016	757769984	675000000	1001100032	950769984	945270016	741539968	707640000	701880000	1244999936	1183299968	1279800064	941580032	952579968	1014600000	990280000	921420032	933329984	555980032	507820000	561699968	522830016	570659968	573790016	859489984	832480000	947089984	686320000	682910016	684680000	891609984	893609984	850280000	862540032	827710016	841160000	754579968	721680000	722390016	596849984	637939968	64562000	519760000	560329984	564520000	1146899968	1230000000	1253600000	1096700032
tr|A0A8C7EYA7|A0A8C7EYA7_ONCKI;tr|A0A8C8K140|A0A8C8K140_ONCTS;tr|A0A8C8M8K9|A0A8C8M8K9_ONCTS;tr|A0A8C8I303|A0A8C8I303_ONCTS;tr|A0A8C7C6S1|A0A8C7C6S1_ONCKI;tr|A0A8C7C1H9|A0A8C7C1H9_ONCKI;tr|A0A8C7LZ30|A0A8C7LZ30_ONCKI;tr|A0A8C8K2Y6|A0A8C8K2Y6_ONCTS;tr|A0A8C8JZ78|A0A8C8JZ78_ONCTS;tr|A0A8C7FCV1|A0A8C7FCV1_ONCKI;tr|A0A8C7FCI5|A0A8C7FCI5_ONCKI;tr|A0A8C8JSR6|A0A8C8JSR6_ONCTS;tr|A0A8C7V545|A0A8C7V545_ON…	0	0	0	0	0	0	0	0	0	0	0	0	16505000	0	16728000	0	0	0	63809000	66032000	56629000	0	0	0	0	0	0	0	0	0	30505000	18888000	27055000	0	0	0	0	0	0	0	0	0	0	0	0	0	21332000	18491000	24145000
tr|A0A8C7EYT8|A0A8C7EYT8_ONCKI;tr|A0A8C7C9K7|A0A8C7C9K7_ONCKI;tr|A0A8C7CAG1|A0A8C7CAG1_ONCKI;tr|A0A8C7C3Y6|A0A8C7C3Y6_ONCKI;tr|A0A8C7C6S2|A0A8C7C6S2_ONCKI;tr|A0A8C7CLG7|A0A8C7CLG7_ONCKI;tr|A0A8C7C9N5|A0A8C7C9N5_ONCKI;tr|A0A8C7C9H0|A0A8C7C9H0_ONCKI;tr|A0A8C7C3T7|A0A8C7C3T7_ONCKI;tr|A0A8C8HCT8|A0A8C8HCT8_ONCTS;tr|A0A8C8HB76|A0A8C8HB76_ONCTS;tr|A0A8C7R686|A0A8C7R686_ONCMY;tr|A0A8C7R460|A0A8C7R460_ON…	0	15372000	0	0	0	0	0	0	0	0	0	0	0	0	0	0	0	0	46261000	28184000	40528000	0	0	12032000	0	0	0	0	0	0	0	0	0	0	0	0	0	0	0	0	0	0	0	0	0	0	0	0	0
tr|A0A8C8LXD8|A0A8C8LXD8_ONCTS;tr|A0A8C7NFP6|A0A8C7NFP6_ONCMY;tr|A0A8C7LWH7|A0A8C7LWH7_ONCMY;tr|A0A8C7C5D0|A0A8C7C5D0_ONCKI;tr|A0A8C7MJK3|A0A8C7MJK3_ONCKI	8587599872	7778800128	7002500096	7000500224	6973000192	6627700224	4856800256	4779800064	4804100096	1536800000	1559299968	1587100032	1077200000	1017299968	967459968	6500499968	6230099968	6544500224	2829700096	3051500032	2724300032	5703300096	5928000000	5848600064	5076199936	4981899776	5163800064	4077799936	4040999936	3806099968	5928900096	5387100160	4900400128	6034100224	6399799808	6405499904	2063200000	2006899968	1889500032	1717299968	1684999936	619609984	3169700096	3287500032	3031099904	1354300032	1464400000	1236700032	1012600000
tr|A0A8C8GF72|A0A8C8GF72_ONCTS;tr|A0A8C7C9F0|A0A8C7C9F0_ONCKI;tr|A0A060WYY3|A0A060WYY3_ONCMY;tr|A0A8C8GIP3|A0A8C8GIP3_ONCTS;tr|A0A8C7RL94|A0A8C7RL94_ONCMY;tr|A0A8C7CJ37|A0A8C7CJ37_ONCKI;tr|A0A8C8GH70|A0A8C8GH70_ONCTS;tr|A0A8C7RL15|A0A8C7RL15_ONCMY;tr|A0A8C7C9N2|A0A8C7C9N2_ONCKI;tr|A0A8C8GHG3|A0A8C8GHG3_ONCTS	270750016	270160000	225920000	545760000	509889984	569100032	436750016	438369984	473080000	1328199936	1341799936	1332999936	452340000	405600000	427230016	555030016	609110016	608630016	339409984	292420000	298520000	326310016	368380000	323220000	515129984	531649984	497040000	494720000	510880000	504409984	803529984	803929984	771160000	408049984	465830016	470100000	367270016	367720000	389990016	465520000	444150016	183200000	288929984	321680000	343790016	351969984	326640000	363889984	274070016
tr|A0A8C7LEZ5|A0A8C7LEZ5_ONCMY;tr|A0A8C8GCL3|A0A8C8GCL3_ONCTS;tr|A0A8C7JN67|A0A8C7JN67_ONCKI;tr|A0A8C7MYK0|A0A8C7MYK0_ONCKI;tr|A0A8C7CBR4|A0A8C7CBR4_ONCKI;tr|A0A8C7MYJ2|A0A8C7MYJ2_ONCKI;tr|A0A8C7LKI2|A0A8C7LKI2_ONCMY;tr|A0A8C7LF05|A0A8C7LF05_ONCMY;tr|A0A8C7CKX9|A0A8C7CKX9_ONCKI;tr|A0A8C7CHR8|A0A8C7CHR8_ONCKI;tr|A0A8C7JLK0|A0A8C7JLK0_ONCKI;tr|A0A8C8GBI7|A0A8C8GBI7_ONCTS;tr|A0A8C7MZA8|A0A8C7MZA8_ON…	0	0	0	0	0	0	0	0	0	0	0	0	0	0	0	0	0	0	0	1280300	0	0	0	0	0	0	0	0	0	0	0	0	0	0	0	0	0	0	0	0	0	0	0	0	0	0	0	0	0
tr|A0A8C8LVB6|A0A8C8LVB6_ONCTS;tr|A0A8C7U0G3|A0A8C7U0G3_ONCMY;tr|A0A8C8G710|A0A8C8G710_ONCTS;tr|A0A8C8GAL3|A0A8C8GAL3_ONCTS;tr|A0A8C7UE49|A0A8C7UE49_ONCMY;tr|A0A8C7CDK7|A0A8C7CDK7_ONCKI;tr|Q5DW63|Q5DW63_ONCMY;tr|A0A8C8IHW6|A0A8C8IHW6_ONCTS;tr|A0A8C7CDC4|A0A8C7CDC4_ONCKI;tr|A0A8C8G8K5|A0A8C8G8K5_ONCTS;tr|A0A8C7TYW7|A0A8C7TYW7_ONCMY;tr|A0A8C7WCU4|A0A8C7WCU4_ONCMY;tr|A0A8C8IQP2|A0A8C8IQP2_ONCTS;tr|A…	197670000	218680000	205870000	213660000	220100000	196220000	141120000	156330000	153120000	143010000	145950000	141100000	149640000	141560000	136480000	132330000	147010000	139410000	498209984	557089984	519449984	269940000	279920000	269260000	63105000	60638000	38770000	196630000	214420000	234000000	222850000	228660000	228480000	118570000	140350000	154950000	208250000	224770000	225290000	292680000	277960000	172910000	109940000	109300000	123920000	199610000	198690000	174180000	162690000
tr|A0A8C7CDZ2|A0A8C7CDZ2_ONCKI;tr|A0A8C7W3H2|A0A8C7W3H2_ONCMY;tr|A0A8C7SRZ5|A0A8C7SRZ5_ONCMY;tr|A0A060YSF5|A0A060YSF5_ONCMY;tr|A0A8C8C9D6|A0A8C8C9D6_ONCTS;tr|A0A8C7STZ6|A0A8C7STZ6_ONCMY;tr|A0A8C7SSF8|A0A8C7SSF8_ONCMY	0	0	0	6827300	0	0	0	0	0	834769984	818310016	892630016	356940000	350780000	330180000	66140000	69301000	78465000	19307000	28578000	17898000	24756000	47403000	48598000	106470000	73136000	107270000	0	0	9105900	582120000	618769984	589809984	43569000	0	0	0	0	0	0	28859000	0	31507000	32574000	45766000	205140000	197740000	203130000	194120000
tr|A0A8C7CE21|A0A8C7CE21_ONCKI;tr|A0A8C8J7Y7|A0A8C8J7Y7_ONCTS;tr|A0A8C7CI13|A0A8C7CI13_ONCKI;tr|A0A8C7V3N9|A0A8C7V3N9_ONCMY;tr|A0A8C7UUU9|A0A8C7UUU9_ONCMY;tr|A0A8C7F0E1|A0A8C7F0E1_ONCKI;tr|A0A8C7CSP8|A0A8C7CSP8_ONCKI;tr|A0A8C8FHJ2|A0A8C8FHJ2_ONCTS;tr|A0A8C7UWD9|A0A8C7UWD9_ONCMY;tr|A0A8C7RWE1|A0A8C7RWE1_ONCMY;tr|A0A8C7CI31|A0A8C7CI31_ONCKI;tr|A0A8C7UKU8|A0A8C7UKU8_ONCMY;tr|A0A8C7D048|A0A8C7D048_ON…	0	0	0	0	0	0	0	0	0	0	0	0	0	0	0	0	0	0	0	0	0	0	0	0	16519000	18994000	0	0	0	56860000	0	0	0	0	0	0	0	0	0	0	0	0	0	0	0	0	0	0	0
tr|A0A8C7CEX0|A0A8C7CEX0_ONCKI;tr|A0A060XRT7|A0A060XRT7_ONCMY;tr|A0A8C7VT13|A0A8C7VT13_ONCMY;tr|A0A8C7VSZ8|A0A8C7VSZ8_ONCMY;tr|A0A8C8IRJ9|A0A8C8IRJ9_ONCTS;tr|A0A8C8CVD9|A0A8C8CVD9_ONCTS;tr|A0A8C8CWF3|A0A8C8CWF3_ONCTS;tr|A0A8C8CWC1|A0A8C8CWC1_ONCTS;tr|A0A8C8IRH4|A0A8C8IRH4_ONCTS;tr|A0A8C8IQJ6|A0A8C8IQJ6_ONCTS;tr|A0A8C7CEG7|A0A8C7CEG7_ONCKI;tr|A0A8C8EP80|A0A8C8EP80_ONCTS;tr|A0A8C7CVI9|A0A8C7CVI9_ON…	0	0	0	0	0	0	0	0	0	0	0	0	0	0	0	33287000	37818000	0	0	0	0	0	0	0	0	0	0	37236000	38571000	41017000	0	0	0	0	0	0	0	0	0	0	0	0	0	0	0	0	0	0	0
tr|A0A8C7CGI6|A0A8C7CGI6_ONCKI;tr|A0A8C7CVK3|A0A8C7CVK3_ONCKI;tr|A0A8C7CVE9|A0A8C7CVE9_ONCKI;tr|A0A8C7CJU1|A0A8C7CJU1_ONCKI;tr|A0A060W1M5|A0A060W1M5_ONCMY;tr|A0A8C7NDY0|A0A8C7NDY0_ONCMY;tr|A0A8C7CVQ5|A0A8C7CVQ5_ONCKI;tr|A0A8C7LU92|A0A8C7LU92_ONCMY;tr|A0A8C7LM18|A0A8C7LM18_ONCMY;tr|A0A8C7LP87|A0A8C7LP87_ONCMY;tr|A0A8C7CNX5|A0A8C7CNX5_ONCKI;tr|A0A8C8LK20|A0A8C8LK20_ONCTS;tr|A0A8C7LUB0|A0A8C7LUB0_ON…	56547000	48045000	61899000	72820000	64486000	58226000	165030000	151330000	180450000	1487900	14827000	0	121330000	120500000	119300000	32014000	35980000	31670000	193200000	198000000	226280000	1483699968	1309600000	1451299968	33831000	6802000	38997000	53133000	45029000	48202000	81869000	96874000	84936000	42796000	37181000	41452000	91743000	77312000	84430000	110390000	99721000	71283000	44210000	45590000	42483000	32066000	0	21866000	36448000
tr|A0A8C7CHT3|A0A8C7CHT3_ONCKI;tr|A0A8C7CI35|A0A8C7CI35_ONCKI	17858000	0	0	0	0	0	0	24195000	0	22101000	0	0	59841000	54945000	54669000	0	17046000	0	83702000	161260000	94201000	0	0	0	41437000	32958000	0	0	0	0	0	0	23792000	0	24318000	0	66812000	56002000	43744000	48051000	44276000	0	21443000	45292000	0	190440000	166040000	181640000	151390000
tr|A0A8C7CPQ3|A0A8C7CPQ3_ONCKI;tr|A0A8C7CY29|A0A8C7CY29_ONCKI;tr|A0A8C7UMR2|A0A8C7UMR2_ONCMY;tr|Q9W635|Q9W635_ONCMY;tr|A0A8C7R617|A0A8C7R617_ONCMY;tr|A0A8C7CJ27|A0A8C7CJ27_ONCKI;tr|A0A8C7I027|A0A8C7I027_ONCKI;tr|A0A8C7HZJ0|A0A8C7HZJ0_ONCKI;tr|A0A8C7R0U4|A0A8C7R0U4_ONCMY;tr|A0A8C7R3N6|A0A8C7R3N6_ONCMY;tr|A0A8C7HZL1|A0A8C7HZL1_ONCKI;tr|A0A8C7HX81|A0A8C7HX81_ONCKI;tr|A0A8C7F1Q9|A0A8C7F1Q9_ONCKI;tr|A…	164530000	151780000	145250000	157200000	172370000	149700000	144440000	159050000	147000000	190470000	201180000	210210000	150640000	182420000	163520000	171330000	155110000	166580000	187370000	148990000	163790000	116580000	127390000	118170000	178520000	191200000	232950000	159960000	200310000	162950000	181180000	165280000	156690000	150430000	180260000	155700000	139030000	152960000	152640000	125290000	137430000	0	54533000	85767000	75716000	276780000	292270016	295169984	223810000
tr|A0A8C8H4Y7|A0A8C8H4Y7_ONCTS;tr|A0A8C7CMB3|A0A8C7CMB3_ONCKI;tr|A0A8C7D2B4|A0A8C7D2B4_ONCKI;tr|A0A060YNT5|A0A060YNT5_ONCMY;tr|P79899|P79899_ONCMY	74196000	98980000	117720000	111440000	143300000	108950000	103020000	120780000	129880000	60808000	41536000	42047000	0	0	0	78595000	81997000	81682000	94443000	108010000	88841000	62476000	83770000	87354000	140540000	130220000	143380000	61492000	62596000	53234000	98540000	96754000	94560000	65835000	77634000	81925000	126790000	165240000	185210000	218530000	212220000	542910016	91749000	85118000	97274000	32534000	0	0	0
tr|A0A8C7CMP2|A0A8C7CMP2_ONCKI;tr|A0A8C7SLJ4|A0A8C7SLJ4_ONCMY;tr|A0A8C7SJD2|A0A8C7SJD2_ONCMY;tr|A0A8C7SL21|A0A8C7SL21_ONCMY;tr|A0A8C7SPI7|A0A8C7SPI7_ONCMY;tr|A0A8C7W1Z6|A0A8C7W1Z6_ONCMY;tr|A0A8C7SPH3|A0A8C7SPH3_ONCMY	0	0	0	0	0	0	22171000	21838000	31702000	0	0	0	0	0	0	0	0	0	44626000	40627000	25955000	23683000	26210000	26124000	0	0	0	0	0	0	0	0	0	0	0	0	0	0	0	0	0	0	0	0	0	0	0	0	0
tr|C1BGE9|C1BGE9_ONCMY;tr|C1BGA6|C1BGA6_ONCMY;tr|A0A8C8EKC3|A0A8C8EKC3_ONCTS;tr|A0A8C7PUI3|A0A8C7PUI3_ONCMY;tr|A0A8C7CQ18|A0A8C7CQ18_ONCKI	17131000	14102000	0	20712000	0	23396000	0	0	0	0	0	0	0	0	21384000	0	0	0	28869000	20750000	28757000	17432000	0	0	0	0	0	0	11956000	0	0	0	0	0	0	0	0	0	0	0	0	0	0	0	0	0	0	0	0
tr|W8W0X1|W8W0X1_ONCMY;tr|H9AZT5|H9AZT5_ONCKI;tr|A0A8C7QHI3|A0A8C7QHI3_ONCMY;tr|A0A8C7CQ55|A0A8C7CQ55_ONCKI;tr|A0A060XXR7|A0A060XXR7_ONCMY	0	0	18464000	14803000	0	0	0	23283000	0	55878000	46179000	45969000	98218000	86126000	93429000	0	0	0	129670000	119630000	103740000	0	0	0	0	27014000	0	34848000	44624000	38718000	113810000	92373000	96202000	46166000	42600000	45625000	56199000	37488000	34694000	64994000	89000000	0	22121000	0	0	134580000	125630000	130360000	37658000
tr|A0A8C7CQA3|A0A8C7CQA3_ONCKI;tr|A0A8C7CYU6|A0A8C7CYU6_ONCKI;tr|A0A8C7CQ80|A0A8C7CQ80_ONCKI;tr|A0A8C8C093|A0A8C8C093_ONCTS;tr|A0A8C7VL45|A0A8C7VL45_ONCMY;tr|A0A8C7CQ64|A0A8C7CQ64_ONCKI;tr|A0A8C7Q496|A0A8C7Q496_ONCMY;tr|A0A8C8EH52|A0A8C8EH52_ONCTS;tr|A0A8C7Q3E8|A0A8C7Q3E8_ONCMY	0	0	0	0	0	0	0	0	0	0	0	0	0	0	0	0	0	0	0	0	0	0	0	0	0	0	0	0	0	0	22150000	0	18860000	0	0	0	0	0	0	0	0	0	0	0	0	0	0	0	0
tr|A0A8C7CQE4|A0A8C7CQE4_ONCKI;tr|A0A8C8JHY7|A0A8C8JHY7_ONCTS;tr|A0A060YQ01|A0A060YQ01_ONCMY;tr|A0A060XMU7|A0A060XMU7_ONCMY;tr|A0A8C8JIA5|A0A8C8JIA5_ONCTS;tr|A0A8C8JKY9|A0A8C8JKY9_ONCTS;tr|A0A8C7H3B6|A0A8C7H3B6_ONCKI;tr|A0A8C8F6B0|A0A8C8F6B0_ONCTS	0	14570000	0	0	7854700	0	0	0	0	25991000	22509000	27739000	26149000	26664000	31867000	16021000	0	0	0	0	0	0	0	0	15650000	13943000	17171000	22745000	18288000	16484000	27799000	25301000	26405000	24082000	0	0	0	0	15246000	0	0	0	17720000	0	0	0	23835000	0	0
tr|A0A8C7CQI4|A0A8C7CQI4_ONCKI	0	0	0	0	0	0	0	0	0	0	0	0	0	0	107480000	0	0	0	0	0	0	0	0	0	0	0	42910000	0	0	0	0	0	0	0	0	0	0	0	0	0	0	0	125240000	126720000	121490000	0	0	0	0
tr|A0A8C8FIK0|A0A8C8FIK0_ONCTS;tr|A0A8C7CQV8|A0A8C7CQV8_ONCKI;tr|A0A8C8FHD4|A0A8C8FHD4_ONCTS;tr|A0A8C8LQN7|A0A8C8LQN7_ONCTS;tr|A0A8C7V2K8|A0A8C7V2K8_ONCMY;tr|A0A8C7DBE8|A0A8C7DBE8_ONCKI;tr|A0A8C7WL87|A0A8C7WL87_ONCMY;tr|A0A8C8HSI7|A0A8C8HSI7_ONCTS;tr|A0A8C8HK39|A0A8C8HK39_ONCTS;tr|A0A060X7Y3|A0A060X7Y3_ONCMY;tr|A0A8C7F6U9|A0A8C7F6U9_ONCKI;tr|A0A8C7DT25|A0A8C7DT25_ONCKI;tr|A0A060WR30|A0A060WR30_ON…	0	0	0	0	0	0	0	0	0	0	0	0	0	0	0	0	0	0	15815000	13714000	10872000	0	0	0	0	0	0	0	0	0	0	0	0	0	0	0	0	0	0	0	0	0	0	0	0	0	0	0	0
tr|A0A8C7CT15|A0A8C7CT15_ONCKI;tr|A0A8C7CS41|A0A8C7CS41_ONCKI;tr|A0A8C7CM56|A0A8C7CM56_ONCKI;tr|A0A8C7CTG9|A0A8C7CTG9_ONCKI;tr|A0A8C7F2C9|A0A8C7F2C9_ONCKI;tr|A0A8C7CW10|A0A8C7CW10_ONCKI;tr|A0A8C7CMA5|A0A8C7CMA5_ONCKI;tr|A0A8C7D5P5|A0A8C7D5P5_ONCKI;tr|A0A8C7CTE9|A0A8C7CTE9_ONCKI;tr|A0A8C7CM82|A0A8C7CM82_ONCKI	12352000000	12570000384	13475000320	12833000448	13745000448	13413999616	10090999808	10115999744	9926700032	9323700224	9138100224	9499100160	9291700224	9146800128	9405899776	17312999424	17045999616	16956999680	10419000320	11139000320	10670999552	8679799808	9208200192	8744899584	10474000384	10362000384	10012000256	13189999616	13066999808	13248000000	14563000320	14103000064	15082999808	10917000192	11080999936	11308999680	10776999936	10945999872	11210000384	11184000000	11680000000	13159000064	14321999872	13930000384	13845000192	10773000192	10926000128	11068999680	9480099840
tr|A0A8C7UHI9|A0A8C7UHI9_ONCMY;tr|A0A8C7RSZ1|A0A8C7RSZ1_ONCMY;tr|C1BF07|C1BF07_ONCMY;tr|A0A8C8HC88|A0A8C8HC88_ONCTS;tr|A0A8C7F9A1|A0A8C7F9A1_ONCKI;tr|A0A8C8FW13|A0A8C8FW13_ONCTS;tr|A0A8C7UQA0|A0A8C7UQA0_ONCMY;tr|A0A8C7CT98|A0A8C7CT98_ONCKI;tr|A0A8C8JDE4|A0A8C8JDE4_ONCTS;tr|A0A8C8CNH3|A0A8C8CNH3_ONCTS;tr|A0A8C8FYZ7|A0A8C8FYZ7_ONCTS;tr|A0A8C7RR86|A0A8C7RR86_ONCMY;tr|A0A8C8LTV9|A0A8C8LTV9_ONCTS;tr|A…	0	0	0	0	0	0	0	0	0	0	0	0	0	0	0	0	0	0	21926000	27418000	23770000	0	0	0	0	0	0	13579000	0	0	0	0	0	0	0	0	0	0	0	95212000	88091000	0	0	0	0	0	0	0	0
tr|A0A8C8BUA3|A0A8C8BUA3_ONCTS;tr|A0A8C7CU90|A0A8C7CU90_ONCKI;tr|A0A8C8BRH1|A0A8C8BRH1_ONCTS;tr|A0A060WJ48|A0A060WJ48_ONCMY;tr|A0A8C7Q0G0|A0A8C7Q0G0_ONCMY;tr|A0A8C7Q2H5|A0A8C7Q2H5_ONCMY;tr|A0A8C7VJF2|A0A8C7VJF2_ONCMY	72348000	73133000	63405000	66290000	75062000	67808000	121630000	116720000	129640000	154480000	147420000	114770000	145460000	149820000	158110000	62080000	56898000	61779000	161700000	140490000	133490000	59188000	67408000	55164000	134340000	116820000	145060000	65387000	77776000	78965000	108050000	88087000	91888000	54199000	63864000	80234000	140910000	150100000	142750000	82500000	69499000	18443000	79656000	114300000	124970000	107030000	143940000	159480000	254480000
tr|A0A8C7F3W1|A0A8C7F3W1_ONCKI;tr|A0A8C8IDG6|A0A8C8IDG6_ONCTS;tr|A0A8C8I6D3|A0A8C8I6D3_ONCTS;tr|A0A8C8M929|A0A8C8M929_ONCTS;tr|A0A8C8ICU5|A0A8C8ICU5_ONCTS;tr|A0A8C7F447|A0A8C7F447_ONCKI;tr|A0A8C8I4T9|A0A8C8I4T9_ONCTS;tr|A0A8C8I524|A0A8C8I524_ONCTS;tr|A0A8C8IBU2|A0A8C8IBU2_ONCTS;tr|A0A8C8I591|A0A8C8I591_ONCTS;tr|A0A8C7CUL6|A0A8C7CUL6_ONCKI;tr|A0A8C8M931|A0A8C8M931_ONCTS;tr|A0A8C7TUN4|A0A8C7TUN4_ON…	30178000	28998000	26098000	32589000	30015000	35491000	13717000	13188000	16892000	15243000	17064000	18602000	10754000	0	11977000	32206000	34313000	39128000	56007000	35527000	38115000	25459000	26618000	23620000	12984000	10842000	0	19916000	22993000	19601000	26035000	28536000	32371000	22634000	20949000	26409000	23302000	28044000	25939000	23252000	23659000	0	0	14517000	15772000	21037000	27632000	23017000	35093000
tr|A0A8C7CUQ7|A0A8C7CUQ7_ONCKI;tr|A0A8C7F2Y9|A0A8C7F2Y9_ONCKI;tr|A0A8C7VHM7|A0A8C7VHM7_ONCMY;tr|A0A060X865|A0A060X865_ONCMY	32959000	30270000	39179000	20943000	36596000	26248000	25490000	25587000	21211000	41268000	45917000	44157000	0	24601000	27779000	24007000	21160000	18978000	0	0	18045000	22848000	29248000	21488000	0	53387000	0	24532000	0	21847000	45691000	37338000	28546000	0	15422000	11571000	24873000	26707000	0	55574000	39000000	0	31742000	40187000	40675000	50675000	45168000	46907000	61744000
tr|A0A8C7CV85|A0A8C7CV85_ONCKI;tr|A0A8C7CWV1|A0A8C7CWV1_ONCKI;tr|A0A8C7F3C4|A0A8C7F3C4_ONCKI;tr|A0A8C7F3I3|A0A8C7F3I3_ONCKI;tr|A0A8C7CYV3|A0A8C7CYV3_ONCKI;tr|A0A8C7CY21|A0A8C7CY21_ONCKI;tr|A0A8C7DB22|A0A8C7DB22_ONCKI	27958999040	27696001024	24447000576	28137000960	28626999296	28818999296	37437001728	36965998592	37610000384	29839998976	29873000448	31185999872	23037999104	21944999936	22218999808	24027000832	23609999360	24572000256	28920000512	26531000320	27822000128	26566000640	27894999040	27691999232	34759000064	34244999168	33969000448	24644999168	23842000896	24479000576	29934000128	33287999488	32735000576	26221000704	26620999680	27993999360	30731999232	31452000256	30136999936	26823999488	27431999488	7943399936	29052000256	31183998976	31723999232	21810999296	22396000256	22144000000	26025000960
tr|A0A8C7PVJ4|A0A8C7PVJ4_ONCMY;tr|A0A8C7PTM2|A0A8C7PTM2_ONCMY;tr|A0A8C8FZY3|A0A8C8FZY3_ONCTS;tr|A0A8C7CWP2|A0A8C7CWP2_ONCKI;tr|A0A8C8FWF8|A0A8C8FWF8_ONCTS;tr|A0A8C7CWJ2|A0A8C7CWJ2_ONCKI;tr|A0A8C7CP09|A0A8C7CP09_ONCKI;tr|A0A8C7D482|A0A8C7D482_ONCKI;tr|A0A8C7CU72|A0A8C7CU72_ONCKI;tr|A0A8C7PUJ7|A0A8C7PUJ7_ONCMY;tr|A0A8C7PUF5|A0A8C7PUF5_ONCMY;tr|A0A8C7PT54|A0A8C7PT54_ONCMY;tr|A0A8C8FZZ9|A0A8C8FZZ9_ON…	56341000	48320000	41560000	61323000	62887000	59014000	52286000	59109000	55349000	93210000	79344000	95660000	74165000	52730000	52928000	55076000	62964000	58929000	47219000	75146000	50219000	57110000	59293000	54149000	61392000	71855000	81495000	41185000	43503000	38615000	62253000	62538000	73929000	53092000	71482000	68726000	74817000	62342000	61177000	55651000	66900000	0	51031000	56697000	39181000	58214000	52568000	62357000	98386000
tr|A0A8C8LRN5|A0A8C8LRN5_ONCTS;tr|A0A8C7CXY3|A0A8C7CXY3_ONCKI;tr|A0A8C7N0C4|A0A8C7N0C4_ONCKI;tr|A0A8C8FLC3|A0A8C8FLC3_ONCTS;tr|A0A8C7F3V2|A0A8C7F3V2_ONCKI;tr|C1BGB5|C1BGB5_ONCMY;tr|A9Z0N5|A9Z0N5_ONCMA;tr|A0A8C7JX17|A0A8C7JX17_ONCKI;tr|A0A8C7NLY6|A0A8C7NLY6_ONCMY;tr|A0A8C7F3V0|A0A8C7F3V0_ONCKI;tr|A0A8C7PHY0|A0A8C7PHY0_ONCMY;tr|A0A060YZH5|A0A060YZH5_ONCMY;tr|A0A8C7JUK2|A0A8C7JUK2_ONCKI;tr|A0A8C7NLN…	0	0	0	0	0	0	0	0	0	0	0	0	0	0	0	0	0	0	0	33826000	54925000	0	0	0	0	0	0	0	0	0	0	0	0	0	0	0	0	0	0	0	0	0	0	0	0	0	0	0	0
tr|A0A8C7CYE4|A0A8C7CYE4_ONCKI;tr|A0A8C7UXD5|A0A8C7UXD5_ONCMY;tr|A0A060YFF0|A0A060YFF0_ONCMY	22258000	21805000	15198000	19373000	20925000	0	26123000	30643000	24987000	28658000	25001000	32797000	21990000	17796000	15091000	28179000	27980000	32328000	24870000	26328000	13644000	11830000	25734000	0	23019000	21332000	19998000	28366000	27762000	22367000	28611000	22825000	24044000	31201000	0	22522000	16835000	17365000	0	0	19258000	0	15078000	24074000	21077000	0	0	0	0
tr|A0A8C8JU29|A0A8C8JU29_ONCTS;tr|A0A8C8JR67|A0A8C8JR67_ONCTS;tr|A0A8C7DIY5|A0A8C7DIY5_ONCKI;tr|A0A8C8JR85|A0A8C8JR85_ONCTS;tr|A0A8C7D709|A0A8C7D709_ONCKI;tr|A0A8C8JU16|A0A8C8JU16_ONCTS;tr|A0A8C8JR56|A0A8C8JR56_ONCTS;tr|A0A8C7DIP5|A0A8C7DIP5_ONCKI;tr|A0A8C7D0Q4|A0A8C7D0Q4_ONCKI;tr|A0A8C8K075|A0A8C8K075_ONCTS;tr|A0A8C7F4Z6|A0A8C7F4Z6_ONCKI;tr|A0A8C7DIT5|A0A8C7DIT5_ONCKI;tr|A0A8C7CZZ4|A0A8C7CZZ4_ON…	9016900	9353500	0	0	8865000	11940000	0	6085000	5678500	6460200	5114400	0	0	0	3031400	0	7551600	0	18165000	19673000	15184000	0	0	0	0	4962600	3744200	0	7853700	0	8842500	13360000	0	0	0	0	11965000	13780000	12491000	0	11851000	0	0	6101400	4776300	0	0	8998400	16354000
tr|A0A8C8CCD0|A0A8C8CCD0_ONCTS;tr|C1BHY0|C1BHY0_ONCMY;tr|C1BGA1|C1BGA1_ONCMY;tr|A0A8C8CFH4|A0A8C8CFH4_ONCTS;tr|A0A8C7D4H3|A0A8C7D4H3_ONCKI;tr|A0A8C7PHJ6|A0A8C7PHJ6_ONCMY;tr|A0A8C7D0W5|A0A8C7D0W5_ONCKI	0	0	0	7644400	11510000	13395000	0	8043900	0	0	6711800	0	0	0	0	0	5942100	0	17503000	16911000	15885000	0	0	0	0	0	0	0	0	0	0	0	0	0	0	0	0	0	0	0	0	0	0	0	0	0	0	0	0
tr|Q90ZF1|Q90ZF1_ONCMY;tr|A0A8C7D1E3|A0A8C7D1E3_ONCKI;tr|A0A8C7DEF5|A0A8C7DEF5_ONCKI;tr|A0A8C7CW55|A0A8C7CW55_ONCKI;tr|A0A8C7CVL8|A0A8C7CVL8_ONCKI;tr|A0A8C7GP94|A0A8C7GP94_ONCKI;tr|A0A8C7CWA9|A0A8C7CWA9_ONCKI;tr|A0A8C7MDE0|A0A8C7MDE0_ONCKI;tr|A0A8C7NSQ8|A0A8C7NSQ8_ONCMY;tr|A0A8C7CVL6|A0A8C7CVL6_ONCKI;tr|A0A8C7GSR8|A0A8C7GSR8_ONCKI;tr|A0A8C8ID39|A0A8C8ID39_ONCTS;tr|A0A8C7D1M6|A0A8C7D1M6_ONCKI;tr|A…	282100000	321470016	352480000	301150016	302150016	290769984	2335200000	2313400064	2329400064	83543000	67840000	101560000	1234099968	1161500032	1198899968	89831000	79950000	51076000	1975900032	1652300032	2178899968	3374099968	3417100032	3240300032	193370000	177240000	134870000	246350000	203870000	219640000	176540000	177770000	164960000	63961000	30459000	17919000	1120899968	1088400000	1109600000	535990016	483680000	849260032	93945000	120260000	110110000	278230016	265430000	307950016	579009984
tr|A0A8C7D2P4|A0A8C7D2P4_ONCKI;tr|L7QI27|L7QI27_ONCKI	55932000	52810000	48065000	39900000	38330000	36981000	16463000	17153000	17480000	0	14148000	0	0	0	0	49244000	47254000	44382000	29734000	26735000	24351000	24184000	26090000	0	10888000	0	0	24125000	26013000	29185000	30512000	0	29979000	27883000	26184000	28184000	18931000	0	22635000	25388000	23456000	0	0	0	15070000	23468000	19795000	22101000	24608000
tr|A0A8C7IVB7|A0A8C7IVB7_ONCKI;tr|A0A8C7T7F9|A0A8C7T7F9_ONCMY;tr|A0A8C7JLA5|A0A8C7JLA5_ONCKI;tr|A0A8C7K832|A0A8C7K832_ONCKI;tr|A0A8C7JN37|A0A8C7JN37_ONCKI;tr|A0A8C7N314|A0A8C7N314_ONCKI;tr|A0A8C7MGN4|A0A8C7MGN4_ONCKI;tr|A0A8C7JR45|A0A8C7JR45_ONCKI;tr|A0A8C7JE48|A0A8C7JE48_ONCKI;tr|A0A8C7J401|A0A8C7J401_ONCKI;tr|A0A8C7IZH4|A0A8C7IZH4_ONCKI;tr|A0A8C7IQQ2|A0A8C7IQQ2_ONCKI;tr|A0A8C7I826|A0A8C7I826_ON…	44719000	18759000	20052000	0	43334000	0	91392000	92893000	83514000	153970000	166260000	171010000	105430000	120580000	139610000	111340000	85315000	84973000	325100000	363409984	478380000	28588000	0	0	51802000	62189000	54160000	0	0	0	537070016	683769984	601340032	0	0	61507000	58777000	53620000	48413000	37259000	34028000	33245000	0	0	23334000	12006000	0	15540000	43705000
tr|A0A8C8ENJ7|A0A8C8ENJ7_ONCTS;tr|A0A8C8CVP5|A0A8C8CVP5_ONCTS;tr|A0A8C8D0M5|A0A8C8D0M5_ONCTS;tr|A0A8C8CZU3|A0A8C8CZU3_ONCTS;tr|A0A8C7D5I0|A0A8C7D5I0_ONCKI;tr|A0A060W9J7|A0A060W9J7_ONCMY;tr|A0A8C7U2S7|A0A8C7U2S7_ONCMY;tr|A0A8C8CZV4|A0A8C8CZV4_ONCTS;tr|Q910B9|Q910B9_ONCMY;tr|A0A8C7TW65|A0A8C7TW65_ONCMY;tr|O93486|O93486_ONCMY	0	0	0	0	0	0	0	0	0	0	0	0	0	0	0	0	0	0	111210000	110160000	84020000	0	0	0	0	0	0	0	0	0	0	0	0	0	0	0	0	0	0	0	0	0	0	0	0	0	28823000	0	0
tr|I3VKF6|I3VKF6_ONCKI;tr|Q3I346|Q3I346_ONCMY;tr|F4ZBX0|F4ZBX0_ONCTS;tr|A0A8C7D6D3|A0A8C7D6D3_ONCKI	25050000	24326000	22968000	0	0	0	34921000	31925000	30707000	0	0	0	0	0	0	0	0	0	0	0	38115000	0	26910000	29874000	0	35197000	40858000	0	0	0	0	0	0	0	0	0	24913000	27784000	25017000	32390000	26464000	0	29428000	24558000	30654000	0	0	0	0
tr|A0A8C7F6H2|A0A8C7F6H2_ONCKI;tr|A0A8C7D6E2|A0A8C7D6E2_ONCKI;tr|A0A8C7D912|A0A8C7D912_ONCKI;tr|A0A8C7DFF3|A0A8C7DFF3_ONCKI;tr|A0A8C7DNW4|A0A8C7DNW4_ONCKI;tr|A0A8C7DD35|A0A8C7DD35_ONCKI	237510000	229580000	218450000	303369984	325340000	307060000	765200000	748310016	748830016	118100000	78453000	98524000	635289984	625320000	611889984	99066000	100730000	83441000	794489984	802400000	644739968	5275599872	5672300032	5854099968	279420000	212610000	236510000	283710016	288540000	307489984	444390016	407680000	372840000	234340000	221500000	240440000	727609984	727120000	734780032	971369984	1015600000	261070000	352910016	320390016	308630016	394969984	315620000	371260000	61633000
tr|A0A8C7D8L4|A0A8C7D8L4_ONCKI;tr|A0A8C8IC90|A0A8C8IC90_ONCTS;tr|A0A8C7M3X6|A0A8C7M3X6_ONCMY;tr|A0A8C8I5Q8|A0A8C8I5Q8_ONCTS;tr|A0A8C7NF35|A0A8C7NF35_ONCMY;tr|A0A8C7DCT2|A0A8C7DCT2_ONCKI;tr|A0A8C7LVD4|A0A8C7LVD4_ONCMY;tr|A0A060W1J9|A0A060W1J9_ONCMY;tr|A0A8C8MA64|A0A8C8MA64_ONCTS;tr|A0A8C7DAT9|A0A8C7DAT9_ONCKI;tr|A0A8C8I5Q5|A0A8C8I5Q5_ONCTS;tr|A0A8C8I677|A0A8C8I677_ONCTS;tr|A0A8C7D9Z9|A0A8C7D9Z9_ON…	0	0	0	0	0	0	13376000	0	12760000	0	0	0	0	0	0	0	0	0	0	0	0	91751000	113390000	117300000	0	0	0	0	0	0	0	0	0	0	0	0	0	0	0	0	0	0	0	0	0	0	0	0	0
tr|A0A8C7IDY2|A0A8C7IDY2_ONCKI;tr|A0A8C7DDV6|A0A8C7DDV6_ONCKI;tr|A0A8C7D8Z2|A0A8C7D8Z2_ONCKI;tr|A0A8C8D2B9|A0A8C8D2B9_ONCTS;tr|A0A8C8D1A2|A0A8C8D1A2_ONCTS;tr|A0A8C7IB00|A0A8C7IB00_ONCKI;tr|A0A8C8CSM7|A0A8C8CSM7_ONCTS;tr|A0A8C8C262|A0A8C8C262_ONCTS;tr|A0A8C7IE31|A0A8C7IE31_ONCKI;tr|A0A8C7DRL6|A0A8C7DRL6_ONCKI;tr|A0A8C7ICX1|A0A8C7ICX1_ONCKI;tr|A0A8C8D0M0|A0A8C8D0M0_ONCTS;tr|A0A8C8D0L5|A0A8C8D0L5_ON…	49208000	46423000	43234000	50232000	50333000	45143000	37720000	38459000	33796000	34592000	0	36100000	33385000	0	0	39825000	50314000	48448000	232460000	228410000	116470000	33320000	39560000	33485000	0	8579700	0	0	31168000	14040000	51148000	49774000	58277000	0	0	15358000	43749000	42730000	50997000	36545000	38327000	0	22869000	25049000	0	46947000	29509000	47099000	0
tr|A0A8C8F021|A0A8C8F021_ONCTS;tr|A0A8C7D9K1|A0A8C7D9K1_ONCKI;tr|A0A8C7QVM3|A0A8C7QVM3_ONCMY;tr|A0A060YBS4|A0A060YBS4_ONCMY	108750000	135200000	105670000	169790000	149360000	163940000	263900000	262220000	303710016	269550016	199300000	267880000	217010000	227900000	288270016	122800000	161500000	124670000	272489984	220810000	225770000	133020000	155870000	153460000	206970000	320880000	303729984	181010000	274980000	250130000	356900000	236820000	350249984	310089984	274100000	236370000	224710000	160920000	258810000	179510000	174460000	193820000	185090000	183910000	211680000	122790000	142220000	151960000	109270000
tr|A0A8C7DCK6|A0A8C7DCK6_ONCKI;tr|A0A8C7WGS0|A0A8C7WGS0_ONCMY;tr|A0A8C8MJI2|A0A8C8MJI2_ONCTS;tr|A0A8C7WGS2|A0A8C7WGS2_ONCMY;tr|A0A060XA59|A0A060XA59_ONCMY;tr|A0A8C8GJF4|A0A8C8GJF4_ONCTS;tr|A0A8C8JK19|A0A8C8JK19_ONCTS;tr|A0A8C7UQM4|A0A8C7UQM4_ONCMY;tr|A0A8C8GM31|A0A8C8GM31_ONCTS	857000000	828430016	849230016	873049984	866640000	868099968	4012999936	4027200000	4358000128	399190016	417289984	378460000	2639800064	2699099904	2775800064	562769984	575150016	579009984	2600399872	2414799872	2395899904	13715999744	14483999744	15077999616	571520000	566200000	545849984	1182800000	1106899968	1178400000	1307900032	1246800000	1263000064	827390016	844819968	864040000	1810000000	1728499968	1796099968	2010300032	2045900032	3570899968	678440000	721400000	725980032	871769984	737400000	684710016	333540000
tr|A0A8C8M0Y1|A0A8C8M0Y1_ONCTS;tr|A0A8C7DCS6|A0A8C7DCS6_ONCKI;tr|A0A060XAR7|A0A060XAR7_ONCMY;tr|A0A8C7VIS4|A0A8C7VIS4_ONCMY;tr|A0A8C7UDS5|A0A8C7UDS5_ONCMY;tr|A0A8C7U785|A0A8C7U785_ONCMY;tr|A0A8C7UNE2|A0A8C7UNE2_ONCMY;tr|A0A060XVA1|A0A060XVA1_ONCMY;tr|A0A8C8IQ35|A0A8C8IQ35_ONCTS;tr|A0A8C7I1F9|A0A8C7I1F9_ONCKI	0	0	0	0	0	0	0	0	0	0	0	0	0	0	0	0	0	0	0	0	0	0	0	0	0	0	0	0	0	0	0	0	0	4945800	0	0	0	0	0	0	0	0	0	0	0	0	0	0	0
tr|A0A8C8LTU0|A0A8C8LTU0_ONCTS;tr|A0A8C7DEY1|A0A8C7DEY1_ONCKI;tr|A0A8C7PUL4|A0A8C7PUL4_ONCMY;tr|A0A060W824|A0A060W824_ONCMY	39791000	35313000	28172000	38049000	34841000	40205000	39786000	35890000	39035000	7903500	22651000	24753000	26696000	31004000	26106000	39934000	42153000	38265000	42751000	29836000	28966000	30433000	30810000	34605000	42350000	42312000	40637000	49257000	47557000	41589000	41220000	48093000	52101000	45336000	45377000	47241000	35869000	36741000	41588000	42328000	38476000	0	50439000	49559000	45520000	28365000	31356000	31323000	27682000
tr|A0A8C8IBF1|A0A8C8IBF1_ONCTS;tr|A0A8C8I474|A0A8C8I474_ONCTS;tr|A0A8C7DXN2|A0A8C7DXN2_ONCKI;tr|A0A8C7F8I9|A0A8C7F8I9_ONCKI;tr|A0A8C8IC86|A0A8C8IC86_ONCTS;tr|A0A8C8I1E0|A0A8C8I1E0_ONCTS;tr|A0A8C7DJU1|A0A8C7DJU1_ONCKI;tr|A0A8C7DX40|A0A8C7DX40_ONCKI;tr|A0A8C8I0Z6|A0A8C8I0Z6_ONCTS;tr|A0A8C7DQ62|A0A8C7DQ62_ONCKI;tr|A0A8C8I3N1|A0A8C8I3N1_ONCTS;tr|A0A8C8IC16|A0A8C8IC16_ONCTS;tr|A0A8C8I2A2|A0A8C8I2A2_ON…	0	0	0	0	0	0	0	0	0	0	0	0	0	0	0	0	0	0	0	0	0	53520000	43883000	39225000	0	0	0	0	0	0	0	0	0	0	0	0	0	0	0	0	0	0	0	0	0	0	0	0	0
tr|C1BHB8|C1BHB8_ONCMY;tr|C1BFR6|C1BFR6_ONCMY;tr|A0A8C8H0Y1|A0A8C8H0Y1_ONCTS;tr|A0A8C7FD77|A0A8C7FD77_ONCKI;tr|A0A8C8D5R7|A0A8C8D5R7_ONCTS;tr|A0A8C8D5Q5|A0A8C8D5Q5_ONCTS;tr|A0A8C8D7I7|A0A8C8D7I7_ONCTS;tr|A0A8C7FDM8|A0A8C7FDM8_ONCKI;tr|A0A8C8CYM4|A0A8C8CYM4_ONCTS;tr|A0A8C7FDB9|A0A8C7FDB9_ONCKI;tr|A0A8C7NSK7|A0A8C7NSK7_ONCMY;tr|A0A8C8H044|A0A8C8H044_ONCTS;tr|A0A8C7NSJ9|A0A8C7NSJ9_ONCMY;tr|A0A8C7DHL…	0	0	24079000	6942900	6063700	14882000	0	0	0	0	0	0	0	0	0	0	12550000	0	0	12104000	14054000	0	0	0	0	0	0	0	0	0	0	0	0	6426300	0	0	0	0	0	4366300	6057600	0	5744000	0	0	0	0	0	0
tr|F8RP06|F8RP06_ONCMA;tr|C1BG08|C1BG08_ONCMY;tr|C1BEL7|C1BEL7_ONCMY;tr|A0A8C8HSR7|A0A8C8HSR7_ONCTS;tr|A0A8C7DI30|A0A8C7DI30_ONCKI;tr|A0A8C7TZH0|A0A8C7TZH0_ONCMY;tr|A0A8C7TK76|A0A8C7TK76_ONCMY;tr|A0A8C8HS77|A0A8C8HS77_ONCTS;tr|A0A8C7DMR5|A0A8C7DMR5_ONCKI;tr|A0A8C7PGM0|A0A8C7PGM0_ONCMY;tr|A0A8C7PIN4|A0A8C7PIN4_ONCMY;tr|A0A8C7TSV4|A0A8C7TSV4_ONCMY;tr|A0A8C7W9K0|A0A8C7W9K0_ONCMY;tr|A0A8C7TPP3|A0A8C7…	0	0	0	0	0	0	0	0	0	0	0	0	0	0	0	0	0	0	0	0	0	0	0	0	0	0	0	0	0	0	0	1484000	0	0	0	0	0	0	0	0	0	0	0	0	0	0	0	0	0
tr|A0A8C7DI99|A0A8C7DI99_ONCKI;tr|A0A8C7DGG6|A0A8C7DGG6_ONCKI;tr|A0A8C7DK44|A0A8C7DK44_ONCKI;tr|A0A8C7DKN0|A0A8C7DKN0_ONCKI;tr|A0A8C7F8G2|A0A8C7F8G2_ONCKI;tr|A0A8C7DXH1|A0A8C7DXH1_ONCKI	61758000	77274000	69175000	46576000	50474000	0	16001000	0	0	19450000	26763000	0	0	0	0	76685000	58194000	79071000	40658000	42444000	40486000	32086000	38402000	40248000	0	0	0	56308000	48854000	46431000	13696000	50624000	0	0	0	0	98175000	95267000	0	42247000	63622000	0	0	0	0	66360000	55309000	51917000	0
tr|A0A8C8FCQ1|A0A8C8FCQ1_ONCTS;tr|A0A8C7DJ24|A0A8C7DJ24_ONCKI;tr|A0A8C7DJY1|A0A8C7DJY1_ONCKI;tr|A0A8C7DKC2|A0A8C7DKC2_ONCKI;tr|A0A8C7DLN6|A0A8C7DLN6_ONCKI;tr|A0A8C8HL66|A0A8C8HL66_ONCTS;tr|A0A8C8LPE6|A0A8C8LPE6_ONCTS;tr|A0A8C8FDV4|A0A8C8FDV4_ONCTS;tr|A0A8C7DLK3|A0A8C7DLK3_ONCKI;tr|A0A8C7RCA6|A0A8C7RCA6_ONCMY;tr|A0A8C7DIM3|A0A8C7DIM3_ONCKI;tr|A0A8C7DGE0|A0A8C7DGE0_ONCKI;tr|A0A8C8FDT1|A0A8C8FDT1_ON…	1478599936	1385799936	1270499968	1272600064	1487200000	1342200064	1275600000	1247000064	1263699968	1846400000	1836899968	1903399936	1404300032	1364099968	1398099968	1574099968	1577400064	1684300032	784780032	722099968	649420032	1093400064	1249900032	1199000064	1409699968	1473699968	1577699968	1357500032	1358099968	1381799936	1597799936	1599299968	1591299968	1734800000	1852899968	1738599936	848329984	907960000	877929984	771340032	746840000	543020032	788380032	872920000	830990016	1005400000	993939968	1015900032	1233799936
tr|A0A8C7DM98|A0A8C7DM98_ONCKI;tr|A0A8C8EXJ3|A0A8C8EXJ3_ONCTS;tr|A0A8C7DMQ4|A0A8C7DMQ4_ONCKI;tr|A0A8C7R864|A0A8C7R864_ONCMY;tr|A0A8C8EX72|A0A8C8EX72_ONCTS;tr|A0A8C7R9W2|A0A8C7R9W2_ONCMY;tr|A0A8C7E038|A0A8C7E038_ONCKI;tr|A0A8C8EXR3|A0A8C8EXR3_ONCTS;tr|A0A8C8GF31|A0A8C8GF31_ONCTS;tr|A0A8C7DN56|A0A8C7DN56_ONCKI;tr|A0A8C7RAD3|A0A8C7RAD3_ONCMY;tr|A0A8C7DTQ9|A0A8C7DTQ9_ONCKI;tr|A0A8C8GHE5|A0A8C8GHE5_ON…	10722000	0	35621000	31686000	26114000	0	0	15898000	0	0	0	0	0	0	0	0	0	0	0	0	13112000	20045000	0	0	0	0	0	0	0	0	0	0	0	0	0	0	0	0	0	0	0	0	0	0	0	0	0	0	0
tr|A0A8C7DMD8|A0A8C7DMD8_ONCKI;tr|C1BGG7|C1BGG7_ONCMY;tr|A0A8C7TFC9|A0A8C7TFC9_ONCMY;tr|A0A8C8LS20|A0A8C8LS20_ONCTS	0	0	0	0	0	0	0	0	0	0	0	0	0	0	0	0	0	0	0	0	18431000	0	0	0	0	0	0	0	0	0	0	0	0	0	0	0	0	0	0	0	0	0	0	0	0	0	0	0	0
tr|A0A8C7DMH9|A0A8C7DMH9_ONCKI;tr|A0A8C7T6Z6|A0A8C7T6Z6_ONCMY;tr|A0A8C8JBN4|A0A8C8JBN4_ONCTS;tr|A0A8C8MFD6|A0A8C8MFD6_ONCTS;tr|A0A8C7DCD2|A0A8C7DCD2_ONCKI;tr|A0A8C7DD88|A0A8C7DD88_ONCKI;tr|A0A8C7DP03|A0A8C7DP03_ONCKI;tr|A0A8C7DCS3|A0A8C7DCS3_ONCKI;tr|A0A8C7DGJ1|A0A8C7DGJ1_ONCKI;tr|A0A8C7DR28|A0A8C7DR28_ONCKI;tr|A0A8C7DQ98|A0A8C7DQ98_ONCKI;tr|A0A8C7DE69|A0A8C7DE69_ONCKI;tr|A0A8C7T6U4|A0A8C7T6U4_ON…	325040000	309590016	317270016	494030016	479440000	453670016	301040000	299209984	308520000	249810000	255840000	284560000	264120000	271030016	255800000	263430000	257810000	217910000	282300000	291049984	316910016	242890000	246350000	252660000	428630016	390329984	354560000	289529984	305900000	306420000	210210000	240350000	217520000	287990016	271070016	311540000	282440000	276270016	285760000	331780000	322609984	138650000	290510016	252470000	280790016	319500000	312230016	301369984	230880000
tr|A0A8C8I7V5|A0A8C8I7V5_ONCTS;tr|A0A8C7DNS2|A0A8C7DNS2_ONCKI;tr|C1BHT6|C1BHT6_ONCMY;tr|C1BHK0|C1BHK0_ONCMY;tr|A0A8C7PTS5|A0A8C7PTS5_ONCMY;tr|A0A060VZ55|A0A060VZ55_ONCMY;tr|C1BGU6|C1BGU6_ONCMY;tr|A0A8C7DQQ5|A0A8C7DQQ5_ONCKI;tr|A0A8C8I7D2|A0A8C8I7D2_ONCTS;tr|A0A8C7PQT6|A0A8C7PQT6_ONCMY	97961000	99071000	76028000	106310000	111010000	99586000	87462000	86431000	77660000	127250000	109320000	107690000	74625000	65043000	61049000	77767000	83391000	95799000	258050000	256330000	256530000	55550000	56975000	61644000	97007000	86970000	93751000	50432000	48748000	49308000	96543000	80723000	98264000	65322000	62236000	56906000	43337000	42640000	44365000	47061000	42260000	0	32241000	23152000	22852000	98756000	95564000	98981000	100950000
tr|A0A8C7VWM0|A0A8C7VWM0_ONCMY;tr|A0A8C7RSV5|A0A8C7RSV5_ONCMY;tr|A0A8C8JK62|A0A8C8JK62_ONCTS;tr|A0A8C7RT91|A0A8C7RT91_ONCMY;tr|A0A8C8JZS4|A0A8C8JZS4_ONCTS;tr|A0A8C7RSN8|A0A8C7RSN8_ONCMY;tr|A0A8C7VWJ4|A0A8C7VWJ4_ONCMY;tr|A0A8C7RTD6|A0A8C7RTD6_ONCMY;tr|A0A8C7VWG8|A0A8C7VWG8_ONCMY;tr|A0A8C7LQJ0|A0A8C7LQJ0_ONCKI;tr|A0A8C7RQT8|A0A8C7RQT8_ONCMY;tr|A0A8C7NBP7|A0A8C7NBP7_ONCKI;tr|A0A8C8JIF2|A0A8C8JIF2_ON…	0	0	0	0	0	0	0	0	0	0	0	0	0	0	0	0	0	0	0	0	0	0	0	0	0	0	0	0	0	0	0	0	0	0	0	0	0	0	0	0	0	0	0	0	0	0	0	0	0
tr|A0A8C7DSN6|A0A8C7DSN6_ONCKI;tr|A0A8C7DSP6|A0A8C7DSP6_ONCKI;tr|A0A8C7DUT5|A0A8C7DUT5_ONCKI;tr|A0A8C7DRA5|A0A8C7DRA5_ONCKI;tr|A0A8C7FAG1|A0A8C7FAG1_ONCKI;tr|A0A8C7FAE4|A0A8C7FAE4_ONCKI;tr|A0A8C7DVM6|A0A8C7DVM6_ONCKI;tr|A0A8C7FAL3|A0A8C7FAL3_ONCKI;tr|A0A8C7FBJ4|A0A8C7FBJ4_ONCKI;tr|A0A8C7FB63|A0A8C7FB63_ONCKI	0	0	0	15697000	17082000	12849000	56660000	51775000	63059000	22022000	11829000	19160000	40239000	41287000	35645000	23682000	23822000	29439000	51308000	65401000	82880000	23773000	21843000	25905000	0	0	0	205680000	218430000	221720000	22828000	15616000	29115000	0	0	0	0	0	0	9273200	17326000	0	7718400	0	16910000	0	0	0	11671000
tr|A0A8C7DU41|A0A8C7DU41_ONCKI;tr|A0A8C7DZ95|A0A8C7DZ95_ONCKI;tr|A0A8C7DRI0|A0A8C7DRI0_ONCKI;tr|A0A8C7F8U0|A0A8C7F8U0_ONCKI;tr|A0A8C8EX57|A0A8C8EX57_ONCTS	0	0	0	0	0	0	0	0	0	0	0	0	0	0	0	0	0	0	200280000	178450000	203100000	0	0	0	0	0	0	0	0	0	0	0	0	0	0	0	0	0	0	0	0	0	0	0	0	0	0	0	0
tr|A0A8C7F928|A0A8C7F928_ONCKI;tr|A0A8C7DRT1|A0A8C7DRT1_ONCKI	0	0	0	3153900032	3512699904	3534899968	2519500032	2483099904	2520499968	16218000	7258300	0	0	0	0	538750016	537000000	438510016	1836099968	2543200000	1924099968	783080000	715360000	782440000	1208099968	1316300032	1199200000	173080000	156830000	174630000	78701000	86369000	82380000	204310000	229320000	201110000	2069900032	2183699968	2244800000	1063299968	1079299968	953880000	1432099968	1459600000	1508499968	5231500	0	0	0
tr|A0A8C8H2Y3|A0A8C8H2Y3_ONCTS;tr|A0A8C8BS88|A0A8C8BS88_ONCTS;tr|A0A8C7QJY0|A0A8C7QJY0_ONCMY;tr|A0A8C7QJB9|A0A8C7QJB9_ONCMY;tr|A0A8C7K5U8|A0A8C7K5U8_ONCKI;tr|A0A8C7DV66|A0A8C7DV66_ONCKI;tr|A0A8C7VMP6|A0A8C7VMP6_ONCMY;tr|A0A8C7K405|A0A8C7K405_ONCKI;tr|A0A8C7K864|A0A8C7K864_ONCKI;tr|A0A8C8BS75|A0A8C8BS75_ONCTS;tr|A0A8C7QDR5|A0A8C7QDR5_ONCMY;tr|A0A8C8H7R8|A0A8C8H7R8_ONCTS;tr|A0A8C8BSQ9|A0A8C8BSQ9_ON…	15438000	30009000	38828000	89714000	83739000	83694000	129120000	126310000	138050000	134940000	118540000	118890000	103280000	121530000	119160000	10401000	20136000	0	633150016	656000000	648200000	8149300	0	2932400	0	0	0	121740000	102500000	129040000	166800000	128520000	142020000	4105500	0	0	95650000	88954000	121850000	73621000	111330000	0	61282000	0	49929000	295670016	332369984	308129984	396969984
tr|W5S0H9|W5S0H9_ONCMY;tr|A0A8C8LKZ3|A0A8C8LKZ3_ONCTS;tr|A0A8C7FAD6|A0A8C7FAD6_ONCKI;tr|A0A8C8EV17|A0A8C8EV17_ONCTS;tr|A0A8C7DW90|A0A8C7DW90_ONCKI;tr|C1BEN8|C1BEN8_ONCMY;tr|A0A8C7HAH2|A0A8C7HAH2_ONCKI;tr|A0A8C7SPS7|A0A8C7SPS7_ONCMY;tr|A0A060WCT5|A0A060WCT5_ONCMY;tr|A0A8C8G8W9|A0A8C8G8W9_ONCTS;tr|A0A8C7FAF8|A0A8C7FAF8_ONCKI;tr|A0A8C8G4T9|A0A8C8G4T9_ONCTS;tr|A0A8C7SPR8|A0A8C7SPR8_ONCMY;tr|A0A8C7FAF…	0	0	0	19346000	30223000	0	17727000	0	15944000	26797000	26851000	25485000	20261000	25470000	20656000	23408000	0	11671000	239120000	188750000	235750000	0	21413000	0	0	0	0	44158000	35132000	51929000	65360000	27376000	43963000	0	0	0	27041000	0	27813000	29081000	52770000	0	0	0	0	22099000	28407000	23793000	30226000
tr|A0A8C7F0K5|A0A8C7F0K5_ONCKI;tr|A0A8C7CIS4|A0A8C7CIS4_ONCKI;tr|A0A8C7CJ59|A0A8C7CJ59_ONCKI;tr|A0A8C7CJ69|A0A8C7CJ69_ONCKI;tr|A0A8C7W382|A0A8C7W382_ONCMY;tr|A0A8C7SGJ5|A0A8C7SGJ5_ONCMY	95057000	91574000	73526000	102470000	94673000	109220000	82272000	91434000	87196000	122620000	121450000	119230000	28158000	40622000	35099000	455240000	449089984	460969984	104640000	95805000	98292000	183290000	195660000	185300000	67537000	65549000	74473000	186840000	187960000	189180000	109210000	94374000	97390000	87825000	99572000	112960000	107510000	116020000	122210000	137020000	126620000	28392000	97977000	117540000	103300000	131720000	116390000	114620000	116800000
tr|A0A8C7F1F0|A0A8C7F1F0_ONCKI;tr|A0A8C7F1P6|A0A8C7F1P6_ONCKI;tr|A0A8C8MK50|A0A8C8MK50_ONCTS;tr|A0A8C8MLG3|A0A8C8MLG3_ONCTS;tr|A0A8C7CM45|A0A8C7CM45_ONCKI;tr|A0A060X960|A0A060X960_ONCMY;tr|A0A8C7QFG3|A0A8C7QFG3_ONCMY;tr|A0A8C7VM66|A0A8C7VM66_ONCMY	3635500032	3891000064	3983000064	3467099904	3229499904	3503600128	2874200064	2696000000	2941900032	1723500032	1645400064	1812800000	1873200000	1892999936	1795900032	2055299968	2067399936	2103100032	2163500032	2229600000	2077500032	2693600000	2471800064	2483200000	3210400000	3131200000	3351300096	1772600064	1654099968	1631699968	2629299968	2342899968	2049600000	2308100096	2387899904	2057100032	2178400000	2247500032	2019000064	2256100096	2229499904	746620032	2597400064	2332199936	2614099968	1327699968	1358499968	1488199936	1280800000
tr|A0A8C7F564|A0A8C7F564_ONCKI;tr|A0A8C8HSM8|A0A8C8HSM8_ONCTS;tr|A0A8C7WAT4|A0A8C7WAT4_ONCMY;tr|A0A8C7D5H4|A0A8C7D5H4_ONCKI;tr|A0A060Z324|A0A060Z324_ONCMY;tr|A0A8C8M6T2|A0A8C8M6T2_ONCTS	0	0	7881700	0	0	0	17160000	0	26345000	24365000	0	0	0	0	20735000	0	0	0	25527000	23150000	24853000	0	0	0	26147000	20981000	21589000	12805000	13406000	12128000	0	0	17144000	0	0	0	26740000	26365000	27275000	13769000	14479000	0	20673000	25828000	14894000	0	0	0	0
tr|A0A8C7F6F4|A0A8C7F6F4_ONCKI;tr|A0A8C8IFX0|A0A8C8IFX0_ONCTS;tr|A0A060XAV6|A0A060XAV6_ONCMY	40944000	48629000	47700000	42848000	60346000	35188000	121860000	93410000	73897000	26515000	32134000	33910000	40695000	30371000	37979000	24047000	23136000	21238000	89784000	91698000	72293000	45242000	50327000	46684000	21109000	24609000	0	0	8722400	8823900	0	0	0	95409000	86119000	114770000	0	24246000	24424000	15020000	0	0	25281000	0	19831000	37685000	44839000	39986000	65530000
tr|A0A8C7F9R3|A0A8C7F9R3_ONCKI;tr|A0A8C7DP64|A0A8C7DP64_ONCKI;tr|A0A8C7DT44|A0A8C7DT44_ONCKI;tr|A0A8C7DZX4|A0A8C7DZX4_ONCKI;tr|A0A8C7DZM3|A0A8C7DZM3_ONCKI;tr|A0A8C7DVL7|A0A8C7DVL7_ONCKI;tr|A0A8C7DRP6|A0A8C7DRP6_ONCKI	9825599488	9346299904	10040999936	9735199744	9823299584	10097999872	14684999680	14551000064	15091000320	12750000128	12490000384	12753000448	15153000448	14849000448	15080999936	18688999424	20534999040	19023998976	7356299776	8041500160	7972700160	12480000000	11735000064	11952000000	11752999936	12195999744	11079000064	13207000064	12376000512	12974999552	14613000192	13767000064	14661999616	17029000192	17202999296	17343000576	10106999808	10161999872	10024999936	8596100096	9199899648	3112800000	12561999872	13272000512	12803999744	14455000064	15596000256	15493000192	13781999616
tr|A0A8C7FAR9|A0A8C7FAR9_ONCKI;tr|A0A8C7P9C0|A0A8C7P9C0_ONCMY;tr|C1BGZ7|C1BGZ7_ONCMY;tr|C1BGA3|C1BGA3_ONCMY;tr|A0A8C7FAR7|A0A8C7FAR7_ONCKI;tr|A0A8C8FST6|A0A8C8FST6_ONCTS;tr|A0A8C7VKB5|A0A8C7VKB5_ONCMY;tr|A0A8C7K2S5|A0A8C7K2S5_ONCKI;tr|A0A8C7PBH4|A0A8C7PBH4_ONCMY;tr|A0A060XII7|A0A060XII7_ONCMY;tr|A0A8C7P9G3|A0A8C7P9G3_ONCMY	0	0	0	0	0	0	0	0	0	0	0	0	0	0	0	0	0	0	71727000	55676000	59145000	0	0	0	0	0	0	0	0	0	0	0	0	0	0	0	0	0	0	0	0	0	0	0	0	0	0	0	0
tr|B0FFJ3|B0FFJ3_ONCMA;tr|A0A8C8CTF1|A0A8C8CTF1_ONCTS;tr|A0A8C7FC23|A0A8C7FC23_ONCKI	271560000	237670000	257030000	172130000	159600000	143160000	463060000	424120000	430529984	695920000	714460032	722070016	152670000	167030000	139920000	353040000	331870016	357780000	144630000	216530000	93176000	83245000	80068000	83884000	289660000	269600000	247150000	413080000	366150016	362889984	336680000	271080000	327340000	271849984	252600000	239690000	167530000	197300000	193750000	199230000	190270000	0	246750000	227060000	269369984	126340000	116990000	129310000	96051000
tr|A0A8C7FC68|A0A8C7FC68_ONCKI;tr|A0A8C7TDL1|A0A8C7TDL1_ONCMY;tr|A0A8C7W8P7|A0A8C7W8P7_ONCMY;tr|A0A8C8FN91|A0A8C8FN91_ONCTS;tr|A0A8C8FMT8|A0A8C8FMT8_ONCTS;tr|A0A8C8FNC2|A0A8C8FNC2_ONCTS	354200000	338150016	376720000	341329984	385620000	402420000	43565000	45563000	38107000	34472000	41944000	38427000	30166000	42100000	25672000	335670016	325390016	342060000	95840000	97739000	67973000	157640000	152810000	176170000	56305000	66791000	68437000	137410000	117910000	130630000	115690000	90955000	92772000	58624000	65875000	71792000	99931000	103880000	96678000	58177000	74066000	0	66808000	60586000	70760000	49224000	56653000	55750000	78297000
tr|A0A8C7FE92|A0A8C7FE92_ONCKI;tr|A0A8C7T4W4|A0A8C7T4W4_ONCMY;tr|A0A8C7M259|A0A8C7M259_ONCKI;tr|A0A8C7T3F5|A0A8C7T3F5_ONCMY;tr|A0A8C7T1C1|A0A8C7T1C1_ONCMY;tr|A0A8C7T474|A0A8C7T474_ONCMY;tr|A0A8C8D2A2|A0A8C8D2A2_ONCTS;tr|A0A8C7FFD3|A0A8C7FFD3_ONCKI;tr|A0A8C7FF35|A0A8C7FF35_ONCKI;tr|A0A060Z0N7|A0A060Z0N7_ONCMY	1339900032	1393900032	1426800000	1155200000	1300199936	1249500032	1049699968	1092700032	1084899968	690320000	660800000	649400000	675800000	698990016	729500032	1001299968	1052800000	1065900032	880819968	941480000	918700032	861169984	889390016	869160000	572579968	533150016	590920000	586280000	551040000	567529984	510830016	475449984	499710016	1179299968	1296300032	1207699968	617209984	584220032	609169984	627020032	559920000	363230016	558099968	580480000	570630016	660830016	649750016	644160000	744350016
tr|A0A8C8HY19|A0A8C8HY19_ONCTS;tr|A0A8C8HXG0|A0A8C8HXG0_ONCTS;tr|A0A8C8I531|A0A8C8I531_ONCTS;tr|A0A8C7FFG2|A0A8C7FFG2_ONCKI;tr|A0A8C8M7J3|A0A8C8M7J3_ONCTS;tr|A0A8C7M2I3|A0A8C7M2I3_ONCKI;tr|A0A8C7M2G9|A0A8C7M2G9_ONCKI;tr|A0A8C7UNY6|A0A8C7UNY6_ONCMY;tr|A0A8C7FF84|A0A8C7FF84_ONCKI;tr|A0A060YXS6|A0A060YXS6_ONCMY;tr|A0A8C7URQ8|A0A8C7URQ8_ONCMY;tr|A0A8C7KRK6|A0A8C7KRK6_ONCKI;tr|A0A8C7RYU7|A0A8C7RYU7_ON…	24084000	23741000	0	0	29373000	24820000	28677000	0	0	0	16583000	0	21932000	17012000	17743000	20133000	20167000	24557000	19061000	0	0	0	0	0	0	14604000	0	15154000	15961000	19970000	32748000	43777000	22513000	0	32268000	28759000	15446000	16570000	0	0	0	0	0	0	0	31358000	29908000	30423000	0
tr|A0A8C7FI43|A0A8C7FI43_ONCKI	1899000064	2268999936	1700999936	1512899968	1358599936	1359699968	2376499968	2455300096	2287300096	2196000000	1886400000	2102400000	1562099968	1646899968	1576499968	1781299968	1974200064	1785500032	2498299904	3282599936	1572700032	1807500032	1821400064	1766099968	2807000064	2510700032	2212900096	1185400064	1178899968	1099000064	1931699968	1680400000	1795900032	1821600000	2060300032	1824999936	3386400000	3014599936	2926500096	2567200000	2956199936	9325599744	2638000128	2909299968	2802200064	2517100032	3017400064	2795099904	2282099968
tr|C1BG96|C1BG96_ONCMY;tr|C1BFS0|C1BFS0_ONCMY;tr|C1BFM3|C1BFM3_ONCMY;tr|A0A8C7FIV7|A0A8C7FIV7_ONCKI;tr|C1BGC6|C1BGC6_ONCMY;tr|A0A8C8C583|A0A8C8C583_ONCTS;tr|A0A8C8EJH9|A0A8C8EJH9_ONCTS;tr|C1BFA2|C1BFA2_ONCMY;tr|A0A8C8I840|A0A8C8I840_ONCTS;tr|A0A8C7FIM7|A0A8C7FIM7_ONCKI	0	23943000	0	53426000	40414000	48122000	17009000	0	0	91681000	72492000	83291000	73347000	60931000	74172000	0	18885000	0	109580000	96253000	109080000	51194000	43793000	45230000	29485000	7760800	0	202540000	220480000	221340000	658680000	641350016	655760000	0	0	0	143250000	154960000	149140000	45560000	38158000	0	25431000	27061000	18166000	0	13864000	0	0
tr|A0A8C8CK63|A0A8C8CK63_ONCTS;tr|A0A8C8CHX4|A0A8C8CHX4_ONCTS;tr|A0A8C8CIE7|A0A8C8CIE7_ONCTS;tr|A0A8C7FIX9|A0A8C7FIX9_ONCKI;tr|A0A8C7FJ02|A0A8C7FJ02_ONCKI;tr|A0A8C7NFZ5|A0A8C7NFZ5_ONCMY;tr|A0A8C7M230|A0A8C7M230_ONCMY	0	22901000	13313000	10959000	9743300	0	0	0	0	0	0	0	0	0	0	0	0	0	0	10166000	0	0	0	0	0	9852200	0	0	11177000	0	0	0	0	0	0	0	0	10382000	11738000	15244000	18189000	0	0	0	0	0	0	0	0
tr|A0A8C7FKX9|A0A8C7FKX9_ONCKI;tr|A0A8C7QB87|A0A8C7QB87_ONCMY;tr|A0A8C8CHI3|A0A8C8CHI3_ONCTS	1568999936	1715100032	2101200000	1450400000	1285600000	1552199936	1569200000	1648400000	1517299968	1779299968	1771200000	1731299968	851699968	939360000	952060032	1299600000	1236400000	1138099968	944920000	957859968	1314599936	2087900032	1824700032	1940099968	2448699904	2514800128	2420000000	2347399936	2336000000	2162099968	1693600000	1818400000	2010700032	2244100096	2302599936	2047699968	1151500032	1240300032	1347100032	1179600000	1150499968	574460032	1811000064	1774200064	1791200000	2343399936	2456199936	2288199936	1257299968
tr|A0A8C7FMG0|A0A8C7FMG0_ONCKI;tr|A0A8C7FMB0|A0A8C7FMB0_ONCKI;tr|A0A8C7M529|A0A8C7M529_ONCKI;tr|A0A8C7FN79|A0A8C7FN79_ONCKI;tr|A0A8C7FME8|A0A8C7FME8_ONCKI;tr|A0A8C8CHD9|A0A8C8CHD9_ONCTS;tr|A0A8C8ELZ8|A0A8C8ELZ8_ONCTS;tr|A0A8C7M5N8|A0A8C7M5N8_ONCKI;tr|A0A8C7LPZ0|A0A8C7LPZ0_ONCMY;tr|A0A060YKJ3|A0A060YKJ3_ONCMY;tr|A0A8C8CHE0|A0A8C8CHE0_ONCTS;tr|A0A8C7TZ94|A0A8C7TZ94_ONCMY	790889984	715180032	630320000	810030016	784060032	759350016	253680000	227370000	307940000	287860000	298960000	265040000	278430016	270590016	247300000	652780032	632849984	638630016	532080000	494040000	459360000	787600000	892289984	842230016	277280000	278880000	290060000	469510016	465860000	452980000	566889984	553470016	536520000	382550016	369160000	389369984	384710016	412860000	392310016	441500000	458140000	615409984	337020000	335340000	345150016	358089984	375360000	449849984	462110016
tr|A0A8C8CJN9|A0A8C8CJN9_ONCTS;tr|A0A8C7FMP8|A0A8C7FMP8_ONCKI;tr|A0A8C7FN21|A0A8C7FN21_ONCKI;tr|A0A8C8CNF6|A0A8C8CNF6_ONCTS	81744003072	82688000000	74244997120	89890996224	88383995904	86073999360	77598998528	76271001600	76720996352	627800000	640480000	634520000	36251000832	38357000192	38314999808	55986999296	53580001280	53600002048	45738999808	45281001472	43218001920	55589998592	56175001600	59263000576	359830016	327750016	337409984	844860032	609990016	603289984	181090000	143580000	117360000	77203996672	76176998400	79586000896	988979968	912169984	896969984	527000000	474510016	3690899968	299060000	228930000	247130000	27021000704	26112999424	25870999552	33974999040
tr|A0A8C7U0C0|A0A8C7U0C0_ONCMY;tr|A0A8C8CX96|A0A8C8CX96_ONCTS;tr|A0A8C7U5Y0|A0A8C7U5Y0_ONCMY;tr|A0A8C7U0A4|A0A8C7U0A4_ONCMY;tr|A0A8C8CWG3|A0A8C8CWG3_ONCTS;tr|A0A8C7M5B7|A0A8C7M5B7_ONCKI;tr|A0A8C8CW59|A0A8C8CW59_ONCTS;tr|A0A8C7FMU8|A0A8C7FMU8_ONCKI;tr|A0A8C7U075|A0A8C7U075_ONCMY;tr|A0A8C8D4K3|A0A8C8D4K3_ONCTS;tr|A0A8C7FMX6|A0A8C7FMX6_ONCKI;tr|A0A8C7WEB8|A0A8C7WEB8_ONCMY;tr|A0A8C7FNH4|A0A8C7FNH4_ON…	0	0	0	0	0	0	0	0	0	0	9959700	0	0	0	0	0	0	0	136320000	124280000	108020000	0	0	0	0	0	0	8520100	0	6598000	25216000	23980000	25534000	0	0	0	0	0	0	4183600	0	0	0	0	0	0	0	0	0
tr|A0A8C7FN19|A0A8C7FN19_ONCKI;tr|A0A8C7M5R8|A0A8C7M5R8_ONCKI;tr|A0A8C8EV48|A0A8C8EV48_ONCTS;tr|A0A8C7M5Q7|A0A8C7M5Q7_ONCKI;tr|A0A8C7FNR1|A0A8C7FNR1_ONCKI;tr|A0A8C8EUU2|A0A8C8EUU2_ONCTS;tr|A0A8C8EUT9|A0A8C8EUT9_ONCTS;tr|A0A8C8EUS7|A0A8C8EUS7_ONCTS	172010000	197300000	160820000	172730000	166470000	181740000	745040000	747569984	791649984	53681000	58631000	63460000	496820000	519520000	515809984	106090000	106390000	116040000	529440000	545299968	464750016	3588100096	3648600064	3520000000	127230000	118060000	108240000	188970000	180060000	218910000	261510000	225440000	233310000	161580000	161020000	162430000	275049984	266420000	267080000	377240000	352489984	2124099968	170700000	141900000	169520000	115810000	118890000	109070000	21498000
tr|A0A8C8HQL7|A0A8C8HQL7_ONCTS;tr|A0A8C7FNX3|A0A8C7FNX3_ONCKI;tr|A9Z0L9|A9Z0L9_ONCMA;tr|A0A8C8HQG7|A0A8C8HQG7_ONCTS;tr|A0A8C8HRP0|A0A8C8HRP0_ONCTS;tr|A0A8C7M637|A0A8C7M637_ONCKI;tr|A0A8C7RWA3|A0A8C7RWA3_ONCMY;tr|Q90Y51|Q90Y51_ONCMY;tr|A0A8C8HPX1|A0A8C8HPX1_ONCTS;tr|Q8JIZ4|Q8JIZ4_ONCMY	155160000	149320000	130160000	204850000	235710000	209460000	184240000	193610000	189000000	140610000	176400000	156190000	307710016	236110000	271940000	152060000	148720000	106710000	97664000	197830000	167960000	102240000	111730000	136450000	115500000	164000000	152680000	179140000	190180000	204270000	104280000	122370000	130560000	32698000	160400000	159430000	82352000	113410000	78957000	70562000	62217000	188710000	192970000	200870000	195180000	245500000	196000000	132550000	66713000
tr|A0A8C7FQW6|A0A8C7FQW6_ONCKI;tr|A0A8C7FPB2|A0A8C7FPB2_ONCKI;tr|A0A8C8GTL2|A0A8C8GTL2_ONCTS;tr|A0A8C7FPT8|A0A8C7FPT8_ONCKI;tr|A0A8C7FP68|A0A8C7FP68_ONCKI;tr|A0A8C8GSK1|A0A8C8GSK1_ONCTS;tr|A0A8C7FPQ0|A0A8C7FPQ0_ONCKI;tr|A0A8C7FR45|A0A8C7FR45_ONCKI;tr|A0A8C7FQ15|A0A8C7FQ15_ONCKI;tr|A0A8C7FPW1|A0A8C7FPW1_ONCKI;tr|A0A8C7FPP8|A0A8C7FPP8_ONCKI;tr|A0A8C8GSX7|A0A8C8GSX7_ONCTS;tr|A0A8C7FPN5|A0A8C7FPN5_ON…	0	0	0	0	0	0	0	0	0	0	0	0	0	0	0	0	0	0	0	16557000	13364000	0	0	0	0	0	0	15064000	17567000	0	41521000	35300000	21491000	0	0	0	0	0	0	0	0	0	0	0	0	0	0	0	0
tr|A0A8C7FPX9|A0A8C7FPX9_ONCKI;tr|A0A8C7FPM5|A0A8C7FPM5_ONCKI;tr|A0A8C7FNS1|A0A8C7FNS1_ONCKI	2073699968	2144600064	1716199936	4176100096	4113600000	4072699904	4751699968	4767499776	4960799744	2108300032	2116300032	2146099968	2850700032	3045900032	3091699968	1027200000	979409984	935500032	3180600064	3443599872	2982599936	3382200064	3593100032	3382500096	5072900096	4689900032	5119699968	2254200064	2335800064	2313200128	2782099968	2562899968	2580000000	2266200064	2262299904	2222200064	4585399808	4805799936	5131400192	5284800000	5418500096	477960000	6452299776	7144999936	6732800000	2344199936	2390200064	2268999936	1828300032
tr|A0A8C8F6Z1|A0A8C8F6Z1_ONCTS;tr|A0A8C8F708|A0A8C8F708_ONCTS;tr|A0A8C7FQ78|A0A8C7FQ78_ONCKI;tr|A0A8C7FQ85|A0A8C7FQ85_ONCKI;tr|A0A8C7TJI9|A0A8C7TJI9_ONCMY;tr|A0A060Y722|A0A060Y722_ONCMY;tr|A0A8C7TG38|A0A8C7TG38_ONCMY;tr|A0A8C8H348|A0A8C8H348_ONCTS;tr|A0A8C8M2H8|A0A8C8M2H8_ONCTS;tr|A0A8C7H8V5|A0A8C7H8V5_ONCKI;tr|A0A8C7TM91|A0A8C7TM91_ONCMY	78620000	75686000	76974000	99392000	86430000	101290000	77972000	84452000	68596000	69393000	79783000	68832000	67031000	67203000	75699000	59440000	63122000	69121000	33960000	21276000	33150000	37236000	40029000	41032000	97512000	88912000	78456000	116110000	127390000	129400000	143740000	133160000	156360000	134640000	137450000	139710000	33400000	47285000	45588000	56913000	59540000	0	101590000	94625000	88552000	42325000	56334000	56529000	46817000
tr|A0A8C8EUD4|A0A8C8EUD4_ONCTS;tr|A0A8C8LKM6|A0A8C8LKM6_ONCTS;tr|A0A8C8LKQ9|A0A8C8LKQ9_ONCTS;tr|A0A8C7FRG1|A0A8C7FRG1_ONCKI;tr|A0A8C7T7V5|A0A8C7T7V5_ONCMY;tr|A0A8C7W7V1|A0A8C7W7V1_ONCMY;tr|C1BFF6|C1BFF6_ONCMY;tr|A0A8C7T3J8|A0A8C7T3J8_ONCMY;tr|A0A8C7T8Y6|A0A8C7T8Y6_ONCMY;tr|A0A8C7T8Z7|A0A8C7T8Z7_ONCMY	0	0	20375000	0	0	0	0	0	0	0	0	0	0	0	0	0	0	0	65867000	76612000	55481000	0	0	0	0	0	0	0	29299000	0	43600000	30893000	31729000	0	0	0	19960000	17759000	0	0	0	0	0	0	0	0	0	0	42723000
tr|A0A8C7FTC9|A0A8C7FTC9_ONCKI;tr|A0A8C7FW27|A0A8C7FW27_ONCKI;tr|A0A8C8HI03|A0A8C8HI03_ONCTS;tr|A0A8C7CD77|A0A8C7CD77_ONCKI;tr|A0A8C8HIR7|A0A8C8HIR7_ONCTS;tr|A0A8C7W097|A0A8C7W097_ONCMY;tr|A0A8C7S8H1|A0A8C7S8H1_ONCMY;tr|A0A8C7SAS6|A0A8C7SAS6_ONCMY;tr|A0A8C7C6Y2|A0A8C7C6Y2_ONCKI;tr|A0A8C7CCB4|A0A8C7CCB4_ONCKI;tr|A0A8C7EZD7|A0A8C7EZD7_ONCKI	12650000	9607600	9591800	9032900	9293800	0	0	14822000	15882000	0	0	10104000	0	0	0	0	0	0	22455000	24066000	0	0	0	0	0	0	0	0	0	0	15481000	13746000	0	0	0	0	0	0	0	0	0	0	0	0	0	0	0	0	0
tr|A0A8C7FV50|A0A8C7FV50_ONCKI	0	0	0	0	0	0	0	0	0	0	0	15336000	0	0	0	0	0	0	0	0	31266000	0	0	0	0	0	15082000	0	0	0	0	28933000	31945000	0	0	0	0	0	0	0	0	0	0	0	0	34791000	30314000	39518000	0
tr|A0A8C8EYV5|A0A8C8EYV5_ONCTS;tr|A0A8C7FVC5|A0A8C7FVC5_ONCKI	0	0	0	0	0	0	0	0	0	0	0	0	0	0	0	0	0	0	0	30693000	0	0	0	0	0	17582000	29674000	0	0	0	0	0	0	0	0	0	0	0	0	0	0	0	0	0	0	0	0	0	0
tr|A0A8C8GYB2|A0A8C8GYB2_ONCTS;tr|A0A8C7FW84|A0A8C7FW84_ONCKI;tr|A0A8C7LYV2|A0A8C7LYV2_ONCMY;tr|A0A8C7M5P2|A0A8C7M5P2_ONCMY;tr|A0A060XNM8|A0A060XNM8_ONCMY;tr|A0A060W182|A0A060W182_ONCMY;tr|A0A8C8H1U5|A0A8C8H1U5_ONCTS;tr|A0A8C8CVT8|A0A8C8CVT8_ONCTS;tr|A0A8C8D3V1|A0A8C8D3V1_ONCTS;tr|A0A8C8CZK5|A0A8C8CZK5_ONCTS;tr|A0A8C7T633|A0A8C7T633_ONCMY;tr|A0A8C7I466|A0A8C7I466_ONCKI;tr|A0A8C7I5B0|A0A8C7I5B0_ON…	0	0	0	0	0	0	0	0	0	0	0	0	0	0	0	0	0	0	10434000	12229000	0	0	0	0	0	0	0	0	0	0	0	0	0	0	0	0	0	0	0	0	0	0	0	0	0	0	0	0	0
tr|A0A8C7FXN7|A0A8C7FXN7_ONCKI;tr|A0A8C8ILZ1|A0A8C8ILZ1_ONCTS;tr|A0A8C7FVF7|A0A8C7FVF7_ONCKI;tr|A0A8C7QJ88|A0A8C7QJ88_ONCMY;tr|A0A8C8IPN8|A0A8C8IPN8_ONCTS;tr|A0A8C7QHW3|A0A8C7QHW3_ONCMY;tr|A0A8C8IPR1|A0A8C8IPR1_ONCTS;tr|A0A8C7QLC2|A0A8C7QLC2_ONCMY;tr|A0A8C7QK77|A0A8C7QK77_ONCMY;tr|A0A8C8MDN9|A0A8C8MDN9_ONCTS;tr|A0A060XJW5|A0A060XJW5_ONCMY;tr|A0A8C7QI41|A0A8C7QI41_ONCMY;tr|A0A8C7QK35|A0A8C7QK35_ON…	54363000	71885000	66461000	0	35835000	32583000	17403000	19543000	0	34913000	44425000	39799000	0	36258000	38385000	99046000	97045000	97758000	0	14486000	0	93624000	112750000	92265000	0	14097000	34594000	79566000	62297000	67307000	67589000	71503000	47750000	55375000	52767000	42439000	59389000	59750000	65924000	53531000	66420000	0	35708000	37432000	28637000	70640000	76629000	67881000	0
tr|A0A8C8HWS8|A0A8C8HWS8_ONCTS;tr|A0A8C8M8F7|A0A8C8M8F7_ONCTS;tr|A0A8C7FY81|A0A8C7FY81_ONCKI;tr|A0A060YFX4|A0A060YFX4_ONCMY;tr|A0A8C7G019|A0A8C7G019_ONCKI;tr|A0A8C7P092|A0A8C7P092_ONCMY;tr|A0A8C7NZB3|A0A8C7NZB3_ONCMY	0	0	0	0	0	0	0	0	0	0	0	0	0	0	0	0	0	0	0	0	0	0	0	0	0	0	0	0	0	0	0	0	0	0	0	2917800	0	0	0	0	0	0	0	0	0	0	0	0	0
tr|A0A8C8LM37|A0A8C8LM37_ONCTS;tr|A0A8C7FZK1|A0A8C7FZK1_ONCKI;tr|A0A8C7FZQ0|A0A8C7FZQ0_ONCKI;tr|A0A8C8EZG8|A0A8C8EZG8_ONCTS;tr|A0A8C7M8B4|A0A8C7M8B4_ONCKI;tr|A0A8C7FZ98|A0A8C7FZ98_ONCKI;tr|A0A8C7FYV9|A0A8C7FYV9_ONCKI;tr|A0A8C7FZ66|A0A8C7FZ66_ONCKI;tr|A0A8C8EZH5|A0A8C8EZH5_ONCTS;tr|A0A8C7G106|A0A8C7G106_ONCKI;tr|A0A060XHE8|A0A060XHE8_ONCMY;tr|A0A8C8EZK1|A0A8C8EZK1_ONCTS;tr|A0A8C7G271|A0A8C7G271_ON…	0	0	0	0	12065000	0	0	0	0	0	0	15097000	22446000	19677000	0	15787000	18463000	16922000	23909000	0	24510000	0	0	10084000	0	0	0	0	0	0	13967000	21547000	16669000	0	0	0	0	0	0	0	0	0	0	0	0	0	0	0	0
tr|C1BI16|C1BI16_ONCMY;tr|A0A8C8CP40|A0A8C8CP40_ONCTS;tr|A0A8C7FYX8|A0A8C7FYX8_ONCKI;tr|A0A060X729|A0A060X729_ONCMY;tr|A0A8C8CEK8|A0A8C8CEK8_ONCTS	0	0	0	0	0	0	0	0	0	0	0	6637400	0	0	0	0	0	0	50272000	40272000	38808000	9091800	0	0	0	0	0	0	13477000	11984000	29373000	25490000	21307000	0	0	0	0	15255000	16461000	0	0	0	0	0	0	0	0	0	0
tr|A0A8C8JG69|A0A8C8JG69_ONCTS;tr|A0A8C8JE98|A0A8C8JE98_ONCTS;tr|A0A8C7FZF6|A0A8C7FZF6_ONCKI;tr|A0A8C7FYZ9|A0A8C7FYZ9_ONCKI;tr|A0A8C7VRP1|A0A8C7VRP1_ONCMY;tr|A0A060W917|A0A060W917_ONCMY;tr|A0A8C7R2K9|A0A8C7R2K9_ONCMY	171980000	170890000	145830000	230640000	235270000	219520000	332009984	331470016	307680000	229700000	225300000	240020000	233640000	217360000	218830000	148840000	149970000	165160000	315089984	274950016	323790016	178170000	170180000	183910000	398049984	375270016	354929984	135500000	162480000	123220000	185760000	193290000	179970000	208300000	206450000	212580000	242190000	241790000	248510000	284500000	296089984	88222000	265610000	259150000	311340000	188960000	160770000	160670000	226030000
tr|A0A8C7FZ74|A0A8C7FZ74_ONCKI	20820000768	21404999680	19615000576	24220999680	24420999168	23839000576	22001000448	22048000000	21572999168	1349799936	1511200000	1500000000	8330899968	7868000256	8055900160	15669999616	15342000128	15800999936	13733000192	13797000192	12568000512	18250000384	19839000576	19662000128	852659968	739619968	711449984	1177900032	818670016	764750016	1203699968	1021200000	1006700032	23957999616	24839999488	24860000256	867260032	758030016	791800000	708070016	695760000	2720699904	376630016	363380000	302990016	6639099904	7201099776	6538899968	9350299648
tr|A0A8C7FZT3|A0A8C7FZT3_ONCKI;tr|A0A8C7G121|A0A8C7G121_ONCKI	1894400000	1920999936	1724899968	1664700032	1673500032	1572099968	2713400064	2693700096	2754700032	4013799936	3879699968	4039899904	3709400064	3748100096	3842899968	4187000064	4039899904	4042099968	2041200000	2119299968	1988099968	1306700032	1295399936	1308300032	1573200000	1528199936	1518000000	3503600128	3592300032	3711000064	2334700032	2396100096	2483699968	1686499968	1674599936	1686099968	2458400000	2485299968	2465499904	3040300032	3176900096	3079399936	3359399936	3415300096	3472300032	1746499968	1833400064	1867200000	4752699904
tr|A0A8C7M8T0|A0A8C7M8T0_ONCKI;tr|A0A8C7G0F3|A0A8C7G0F3_ONCKI;tr|A0A8C7G3G1|A0A8C7G3G1_ONCKI;tr|A0A8C7G0D4|A0A8C7G0D4_ONCKI	66929000448	67236999168	57620000768	76228001792	72040996864	75332001792	65488998400	69721997312	67498000384	411790016	407340000	395160000	30346000384	30531000320	29549000704	46430998528	45588000768	44622999552	40180998144	36432998400	40193998848	49544998912	53077999616	51563999232	363880000	349260000	388660000	813619968	511870016	450780000	132870000	103890000	90836000	73278996480	70754000896	74325000192	820280000	714360000	743310016	403360000	435369984	5563599872	259130000	235160000	243190000	18325000192	19327000576	20497999872	28071000064
tr|A0A8C7U340|A0A8C7U340_ONCMY;tr|A0A8C8EUI0|A0A8C8EUI0_ONCTS;tr|A0A8C7U359|A0A8C7U359_ONCMY;tr|A0A8C7U021|A0A8C7U021_ONCMY;tr|A0A8C7U5M6|A0A8C7U5M6_ONCMY;tr|A0A8C8ETP7|A0A8C8ETP7_ONCTS;tr|A0A8C7TZX3|A0A8C7TZX3_ONCMY;tr|A0A8C7TXU5|A0A8C7TXU5_ONCMY;tr|A0A8C7IGK7|A0A8C7IGK7_ONCKI;tr|A0A8C8EUG1|A0A8C8EUG1_ONCTS;tr|A0A8C7WE93|A0A8C7WE93_ONCMY;tr|A0A8C8GAW5|A0A8C8GAW5_ONCTS;tr|A0A8C7IFS1|A0A8C7IFS1_ON…	0	0	0	0	0	0	0	0	0	0	0	0	0	0	0	7468300	0	0	0	0	0	0	0	0	0	0	0	0	0	39279000	33071000	51512000	65770000	0	41023000	45530000	0	0	0	0	0	0	0	0	0	0	0	0	0
tr|A0A8C7G4M6|A0A8C7G4M6_ONCKI;tr|A0A8C7U164|A0A8C7U164_ONCMY;tr|A0A8C8D1F7|A0A8C8D1F7_ONCTS;tr|A0A8C8CY39|A0A8C8CY39_ONCTS	32527000	28115000	44570000	64460000	57227000	60492000	72601000	72464000	83871000	29457000	29975000	26857000	62987000	70211000	51347000	27989000	22396000	0	199100000	283360000	241310000	103560000	104580000	111070000	0	0	0	59237000	45087000	28860000	22557000	28060000	0	0	29370000	23566000	50449000	52720000	50384000	47779000	57949000	0	24999000	22825000	0	20139000	28037000	20883000	37203000
tr|A0A8C7G629|A0A8C7G629_ONCKI;tr|A0A8C7M9C2|A0A8C7M9C2_ONCKI;tr|A0A8C7G655|A0A8C7G655_ONCKI;tr|A0A8C7S1I8|A0A8C7S1I8_ONCMY;tr|A0A8C7G664|A0A8C7G664_ONCKI;tr|A0A8C8EX42|A0A8C8EX42_ONCTS;tr|A0A8C7S4L5|A0A8C7S4L5_ONCMY;tr|A0A8C7WF01|A0A8C7WF01_ONCMY;tr|A0A8C7HEG5|A0A8C7HEG5_ONCKI;tr|A0A8C7ULA3|A0A8C7ULA3_ONCMY;tr|A0A8C8EXE6|A0A8C8EXE6_ONCTS;tr|A0A8C7UJW2|A0A8C7UJW2_ONCMY;tr|A0A8C7UGP3|A0A8C7UGP3_ON…	21501000	30912000	28339000	24011000	0	23082000	0	30014000	0	0	22204000	12199000	0	16045000	22398000	29392000	31387000	26962000	0	33597000	0	38102000	41756000	44636000	0	0	0	29277000	36436000	31883000	0	22548000	0	0	0	0	0	0	18195000	0	17640000	0	0	0	0	0	0	0	0
tr|A0A8C7GAI0|A0A8C7GAI0_ONCKI;tr|A0A8C8F8G3|A0A8C8F8G3_ONCTS;tr|A0A8C8F7G3|A0A8C8F7G3_ONCTS;tr|A0A8C7GAP1|A0A8C7GAP1_ONCKI;tr|A0A8C7MAB1|A0A8C7MAB1_ONCKI;tr|A0A8C7Q0K4|A0A8C7Q0K4_ONCMY;tr|Q8UUJ4|Q8UUJ4_ONCKE;tr|A0A8C7VKC5|A0A8C7VKC5_ONCMY;tr|A0A8C7PYW6|A0A8C7PYW6_ONCMY;tr|A0A8C7Q0F5|A0A8C7Q0F5_ONCMY;tr|A0A060XWC2|A0A060XWC2_ONCMY;tr|A0A8C7PY47|A0A8C7PY47_ONCMY;tr|A0A8C8F785|A0A8C8F785_ONCTS;tr|A…	0	0	0	0	0	0	31176000	38924000	37135000	0	0	0	0	0	0	0	0	0	319430016	349670016	290720000	0	0	18223000	32834000	21492000	0	8958500	11268000	6650300	0	0	0	0	21524000	0	64677000	62121000	45585000	235380000	101490000	0	35268000	43337000	26963000	76524000	71010000	71560000	0
tr|A0A8C7GEA7|A0A8C7GEA7_ONCKI;tr|A0A8C8FCB9|A0A8C8FCB9_ONCTS;tr|A0A8C7GAU9|A0A8C7GAU9_ONCKI;tr|A0A8C7GBD0|A0A8C7GBD0_ONCKI;tr|A0A8C8FDE2|A0A8C8FDE2_ONCTS;tr|A0A8C7MAL4|A0A8C7MAL4_ONCKI;tr|A0A8C7GAH8|A0A8C7GAH8_ONCKI;tr|A0A8C8LPK4|A0A8C8LPK4_ONCTS;tr|A0A8C8FDC3|A0A8C8FDC3_ONCTS;tr|A0A8C7GAN8|A0A8C7GAN8_ONCKI;tr|A0A8C8FBA9|A0A8C8FBA9_ONCTS;tr|A0A8C7GA49|A0A8C7GA49_ONCKI;tr|A0A060YAV7|A0A060YAV7_ON…	83187000	78010000	64788000	90130000	85132000	81902000	41513000	39495000	43818000	87607000	93160000	87063000	55774000	48549000	56201000	73718000	77158000	83737000	80236000	83141000	65626000	55502000	59623000	69129000	54334000	63511000	63643000	77711000	66362000	70576000	87851000	87550000	88277000	93395000	95077000	81961000	61666000	65078000	56334000	60100000	63691000	0	43775000	48887000	45031000	55279000	67388000	65015000	91570000
tr|A0A8C8D1A5|A0A8C8D1A5_ONCTS;tr|A0A8C7Q2Q6|A0A8C7Q2Q6_ONCMY;tr|A0A8C7GCA2|A0A8C7GCA2_ONCKI;tr|A0A060WQS2|A0A060WQS2_ONCMY;tr|A0A8C7G970|A0A8C7G970_ONCKI	4606799872	4642200064	4880399872	4305399808	4705500160	4345299968	2217600000	2103100032	2249400064	2186500096	2316800000	1952400000	1957200000	1941299968	2027000064	5252199936	5218599936	5112200192	6081299968	6510099968	5746800128	3449299968	3373100032	3450400000	2540100096	2483899904	2683500032	4781599744	4703799808	4638799872	4320300032	4610299904	5074999808	3063699968	2916499968	2990899968	4074700032	3806799872	3611200000	4426800128	4921600000	3132000000	3086000128	2914599936	2905999872	2991300096	3277100032	2836999936	4589499904
tr|A0A8C8CKZ8|A0A8C8CKZ8_ONCTS;tr|A0A8C7GGR8|A0A8C7GGR8_ONCKI;tr|A0A8C8CJ85|A0A8C8CJ85_ONCTS;tr|Q804Y0|Q804Y0_ONCMY;tr|A9YVA7|A9YVA7_ONCMA;tr|A0A8C8EKF3|A0A8C8EKF3_ONCTS;tr|A0A8C7GFA3|A0A8C7GFA3_ONCKI	157980000	164230000	191060000	156280000	162670000	143790000	77817000	88441000	77819000	77434000	64859000	65674000	57322000	58171000	51438000	161540000	152830000	163910000	173360000	106230000	117150000	95874000	107580000	100270000	90779000	70777000	69215000	127200000	131810000	144270000	125900000	130020000	118420000	99760000	95625000	101570000	139140000	149070000	153040000	193550000	175710000	0	109000000	107710000	75495000	83196000	135560000	122640000	123720000
tr|A0A8C7JHJ6|A0A8C7JHJ6_ONCKI;tr|A0A8C8IZW4|A0A8C8IZW4_ONCTS;tr|A0A8C7GLN9|A0A8C7GLN9_ONCKI;tr|A0A8C7GHT6|A0A8C7GHT6_ONCKI;tr|A0A8C7JJL9|A0A8C7JJL9_ONCKI;tr|A0A8C8J8N8|A0A8C8J8N8_ONCTS;tr|A0A8C7GLL6|A0A8C7GLL6_ONCKI;tr|A0A8C7JLS4|A0A8C7JLS4_ONCKI;tr|A0A8C7DF32|A0A8C7DF32_ONCKI;tr|A0A060WH91|A0A060WH91_ONCMY;tr|A0A8C7GH73|A0A8C7GH73_ONCKI;tr|A0A8C7F7R6|A0A8C7F7R6_ONCKI;tr|A0A8C7GJK1|A0A8C7GJK1_ON…	0	0	0	0	0	0	0	0	0	0	0	0	0	0	0	0	0	0	53879000	45978000	38697000	0	0	0	0	0	0	0	0	0	0	0	0	0	0	0	0	0	0	14083000	0	0	0	0	0	0	14138000	0	25768000
tr|A0A8C7K1L5|A0A8C7K1L5_ONCKI;tr|A0A8C7GIL8|A0A8C7GIL8_ONCKI;tr|A0A8C8G4S7|A0A8C8G4S7_ONCTS;tr|A0A8C8G7G7|A0A8C8G7G7_ONCTS;tr|A0A8C8G7L0|A0A8C8G7L0_ONCTS;tr|A0A8C8G7E5|A0A8C8G7E5_ONCTS;tr|A0A8C8G513|A0A8C8G513_ONCTS;tr|A0A8C8G7R3|A0A8C8G7R3_ONCTS;tr|A0A8C8LTG7|A0A8C8LTG7_ONCTS;tr|A0A8C7DG27|A0A8C7DG27_ONCKI;tr|A0A8C7DC37|A0A8C7DC37_ONCKI;tr|A0A8C7TAV1|A0A8C7TAV1_ONCMY;tr|A0A8C7GGY1|A0A8C7GGY1_ON…	0	0	0	0	0	0	0	0	0	0	0	0	0	0	0	0	0	0	48607000	24516000	0	0	0	0	0	0	6722600	0	0	0	0	0	0	0	0	0	0	0	0	0	0	0	0	9607400	0	26748000	32315000	28547000	65112000
tr|W5S4C9|W5S4C9_ONCMY;tr|W5S0E9|W5S0E9_ONCMY;tr|A0A8C8FYY4|A0A8C8FYY4_ONCTS;tr|A0A8C8CT43|A0A8C8CT43_ONCTS;tr|A0A8C7IBX6|A0A8C7IBX6_ONCKI;tr|A0A8C7GJ97|A0A8C7GJ97_ONCKI;tr|A0A8C7V7Q7|A0A8C7V7Q7_ONCMY	0	0	0	0	0	0	0	0	0	0	0	0	0	0	0	0	0	0	33593000	21830000	24915000	0	0	0	0	0	0	0	0	0	0	0	0	0	0	0	0	0	0	0	0	0	0	0	0	0	0	0	0
tr|A0A8C7GJC1|A0A8C7GJC1_ONCKI	99954000	117430000	97609000	99734000	103110000	105800000	238970000	295609984	293150016	93328000	0	0	0	0	0	234310000	274840000	229370000	85216000	107590000	54556000	253360000	290960000	242890000	289449984	305380000	332040000	105180000	131510000	117550000	0	98372000	121640000	121920000	108180000	137980000	309049984	342350016	278940000	285960000	269760000	0	460720000	509960000	503489984	0	0	0	0
tr|A0A8C7QXL8|A0A8C7QXL8_ONCMY;tr|A0A8C7QXB0|A0A8C7QXB0_ONCMY;tr|A0A8C7QVF0|A0A8C7QVF0_ONCMY;tr|A0A8C7VS18|A0A8C7VS18_ONCMY;tr|A0A8C8ELS5|A0A8C8ELS5_ONCTS;tr|A0A8C7QX20|A0A8C7QX20_ONCMY;tr|A0A8C7GK50|A0A8C7GK50_ONCKI;tr|A0A8C8CGK1|A0A8C8CGK1_ONCTS;tr|A0A8C7QXY8|A0A8C7QXY8_ONCMY;tr|A0A8C7GN40|A0A8C7GN40_ONCKI;tr|A0A8C7QVQ5|A0A8C7QVQ5_ONCMY;tr|A0A8C8CGK9|A0A8C8CGK9_ONCTS;tr|A0A8C7GQB3|A0A8C7GQB3_ON…	29713000	24890000	15130000	0	0	12266000	0	0	0	8615600	0	11891000	0	0	0	17032000	16711000	21775000	0	23417000	17269000	16478000	14568000	9755300	0	0	0	14912000	18587000	0	19535000	23544000	22867000	0	24290000	0	16430000	10338000	10399000	15900000	12556000	0	12472000	9697400	0	47973000	43608000	39804000	78485000
tr|A0A8C7GKU9|A0A8C7GKU9_ONCKI;tr|A0A8C7LAJ2|A0A8C7LAJ2_ONCKI	0	0	0	0	0	0	0	0	0	0	0	0	0	0	0	0	0	0	31196000	40915000	28804000	0	0	0	0	0	0	0	0	0	0	0	0	0	0	0	0	0	0	0	0	0	0	0	0	0	0	0	0
tr|A0A8C8F2J1|A0A8C8F2J1_ONCTS;tr|A0A8C7R7Z3|A0A8C7R7Z3_ONCMY;tr|A0A8C7GLI2|A0A8C7GLI2_ONCKI;tr|Q90WC7|Q90WC7_ONCMY;tr|A0A8C8FZG7|A0A8C8FZG7_ONCTS;tr|A0A8C7S9J9|A0A8C7S9J9_ONCMY;tr|A0A8C7S506|A0A8C7S506_ONCMY;tr|A0A8C7R9E5|A0A8C7R9E5_ONCMY;tr|A0A8C7GRN0|A0A8C7GRN0_ONCKI;tr|A0A8C7HRC9|A0A8C7HRC9_ONCKI;tr|A0A060XG61|A0A060XG61_ONCMY;tr|A0A8C7PQH2|A0A8C7PQH2_ONCMY;tr|A0A8C8IMR1|A0A8C8IMR1_ONCTS;tr|A…	0	0	0	0	0	0	0	0	0	0	0	0	0	0	0	0	0	0	0	0	0	0	0	7588100	0	0	0	0	0	0	0	0	0	0	0	0	0	0	0	0	0	0	0	0	0	0	0	0	0
tr|A0A8C7W0J6|A0A8C7W0J6_ONCMY;tr|A0A8C7SDW5|A0A8C7SDW5_ONCMY;tr|A0A8C7SH23|A0A8C7SH23_ONCMY;tr|A0A8C7ID96|A0A8C7ID96_ONCKI;tr|A0A8C7MDF3|A0A8C7MDF3_ONCKI;tr|A0A8C7GT55|A0A8C7GT55_ONCKI;tr|A0A8C7MQ28|A0A8C7MQ28_ONCKI;tr|A0A8C7IAT1|A0A8C7IAT1_ONCKI;tr|A0A8C7GNY1|A0A8C7GNY1_ONCKI;tr|P87370|P87370_ONCMY;tr|A0A8C7GRA0|A0A8C7GRA0_ONCKI;tr|A0A8C7IJ96|A0A8C7IJ96_ONCKI;tr|A0A8C7W0J4|A0A8C7W0J4_ONCMY;tr|A…	0	24599000	0	0	0	0	19699000	0	0	29876000	24924000	26443000	0	0	0	0	19774000	14606000	31270000	29720000	33773000	0	22537000	0	0	18391000	0	19576000	18944000	0	0	23347000	20052000	0	22637000	22709000	21557000	15043000	17885000	16368000	18802000	0	0	0	0	42602000	42099000	42879000	49809000
tr|A0A8C7TI18|A0A8C7TI18_ONCMY;tr|A0A8C7MDD2|A0A8C7MDD2_ONCKI;tr|A0A8C7J7F8|A0A8C7J7F8_ONCKI;tr|A0A8C7GPJ7|A0A8C7GPJ7_ONCKI;tr|A0A8C7J3U1|A0A8C7J3U1_ONCKI;tr|A0A8C7TI11|A0A8C7TI11_ONCMY;tr|A0A8C7GRH6|A0A8C7GRH6_ONCKI;tr|A0A8C7J6R7|A0A8C7J6R7_ONCKI;tr|A0A8C7TG82|A0A8C7TG82_ONCMY;tr|A0A8C7GTT4|A0A8C7GTT4_ONCKI;tr|A0A8C7GU70|A0A8C7GU70_ONCKI;tr|A0A8C7GRD3|A0A8C7GRD3_ONCKI;tr|A0A8C7J6K7|A0A8C7J6K7_ON…	0	0	0	0	0	0	0	0	0	0	0	0	0	0	0	0	0	0	0	0	0	38347000	36679000	37649000	0	0	0	0	0	0	0	0	0	0	0	0	0	0	0	0	0	0	0	0	0	0	0	0	0
tr|A0A8C8CWP9|A0A8C8CWP9_ONCTS;tr|A0A8C7MEC4|A0A8C7MEC4_ONCKI;tr|A0A8C8D4I0|A0A8C8D4I0_ONCTS;tr|A0A8C8EP17|A0A8C8EP17_ONCTS;tr|A0A8C7GUB9|A0A8C7GUB9_ONCKI;tr|A0A8C8CUL7|A0A8C8CUL7_ONCTS;tr|A0A8C8D361|A0A8C8D361_ONCTS;tr|A0A8C7UB43|A0A8C7UB43_ONCMY;tr|A0A8C7UAZ3|A0A8C7UAZ3_ONCMY;tr|A0A8C7WD39|A0A8C7WD39_ONCMY;tr|A0A8C7WFU0|A0A8C7WFU0_ONCMY;tr|A0A8C7GVQ2|A0A8C7GVQ2_ONCKI;tr|A0A8C7GWQ9|A0A8C7GWQ9_ON…	0	23254000	0	37989000	0	26911000	43008000	42652000	37450000	24801000	30639000	26830000	20108000	0	0	19694000	0	0	49390000	55387000	62725000	0	22900000	0	47959000	39724000	49172000	23856000	0	43236000	0	26997000	18782000	0	0	25717000	0	32817000	25390000	23766000	24003000	57744000	39080000	44399000	53170000	28110000	23621000	0	24153000
tr|A0A8C7GVE3|A0A8C7GVE3_ONCKI;tr|Q70W31|Q70W31_ONCMY;tr|A0A8C7S8M2|A0A8C7S8M2_ONCMY	332280000	298240000	254900000	309030016	324830016	317260000	360550016	313600000	320190016	405820000	459000000	416980000	339070016	322830016	318030016	421520000	375889984	387840000	260710000	301670016	290320000	297089984	319409984	308060000	369960000	394590016	438449984	373460000	416870016	399900000	365630016	408660000	442120000	311870016	351640000	343160000	476300000	463100000	501449984	368430016	377580000	163070000	429800000	399910016	392670016	555790016	442980000	449440000	318220000
tr|A0A8C7H2I9|A0A8C7H2I9_ONCKI;tr|A0A8C7GYN2|A0A8C7GYN2_ONCKI;tr|A0A8C8CCJ3|A0A8C8CCJ3_ONCTS;tr|A0A8C8CLX2|A0A8C8CLX2_ONCTS;tr|A0A8C8CCL1|A0A8C8CCL1_ONCTS;tr|A0A8C7VN09|A0A8C7VN09_ONCMY;tr|A0A8C8CLS8|A0A8C8CLS8_ONCTS;tr|A0A8C7QJE5|A0A8C7QJE5_ONCMY;tr|A0A8C8CLQ1|A0A8C8CLQ1_ONCTS;tr|A0A8C7QL58|A0A8C7QL58_ONCMY;tr|A0A8C7QJT2|A0A8C7QJT2_ONCMY;tr|A0A8C8CJV4|A0A8C8CJV4_ONCTS;tr|A0A8C7VPG0|A0A8C7VPG0_ON…	88197000	72760000	76568000	100080000	113060000	118540000	104700000	113550000	114140000	204060000	272769984	262640000	212710000	192270000	188630000	230970000	208930000	211080000	133990000	133680000	121050000	220110000	247790000	191580000	204190000	215380000	198070000	127740000	133080000	152220000	242280000	259840000	251100000	166640000	214230000	210040000	186310000	201170000	217880000	214980000	257180000	0	118750000	160110000	152240000	160820000	111880000	130650000	180400000
tr|A0A8C7GWT6|A0A8C7GWT6_ONCKI;tr|A0A8C8HNC3|A0A8C8HNC3_ONCTS;tr|A0A8C8HH86|A0A8C8HH86_ONCTS;tr|A0A8C7GWX9|A0A8C7GWX9_ONCKI;tr|A0A8C7GX38|A0A8C7GX38_ONCKI;tr|A0A8C7GZ07|A0A8C7GZ07_ONCKI;tr|A0A8C8HJM0|A0A8C8HJM0_ONCTS;tr|A0A060WA97|A0A060WA97_ONCMY;tr|A0A8C7GW14|A0A8C7GW14_ONCKI;tr|A0A8C7GYY7|A0A8C7GYY7_ONCKI;tr|A0A8C7LU79|A0A8C7LU79_ONCMY;tr|A0A8C7LPT5|A0A8C7LPT5_ONCMY;tr|A0A8C7LSD6|A0A8C7LSD6_ON…	260800000	264510000	211400000	399030016	413849984	418329984	115650000	116110000	100560000	256860000	299840000	270990016	185530000	185300000	185990000	115480000	102300000	105130000	777049984	785350016	726430016	196290000	200520000	171830000	22288000	28797000	0	193690000	181200000	183740000	231010000	218850000	200200000	125100000	115950000	115560000	232670000	227680000	228760000	188890000	209590000	0	123800000	122580000	116440000	709529984	760310016	667409984	1067500032
tr|A0A8C7GWY6|A0A8C7GWY6_ONCKI;tr|A0A8C8CNH9|A0A8C8CNH9_ONCTS;tr|A0A8C7THW7|A0A8C7THW7_ONCMY;tr|A0A8C8EMW6|A0A8C8EMW6_ONCTS;tr|A0A8C7TLA4|A0A8C7TLA4_ONCMY;tr|A0A8C7QY77|A0A8C7QY77_ONCMY;tr|A0A060XXK1|A0A060XXK1_ONCMY;tr|A0A8C7GPR2|A0A8C7GPR2_ONCKI;tr|A0A060XGJ2|A0A060XGJ2_ONCMY	0	0	0	0	0	0	0	0	0	0	0	0	0	0	0	0	0	0	23534000	21680000	28438000	0	0	0	0	0	0	0	0	0	0	0	0	0	0	0	0	0	0	0	0	0	0	0	0	0	0	0	0
tr|A0A8C7H0E6|A0A8C7H0E6_ONCKI;tr|A0A8C7H0G5|A0A8C7H0G5_ONCKI;tr|A0A8C7H482|A0A8C7H482_ONCKI;tr|A0A8C8GRZ3|A0A8C8GRZ3_ONCTS;tr|A0A8C7IZK0|A0A8C7IZK0_ONCKI;tr|A0A8C7R831|A0A8C7R831_ONCMY;tr|A0A8C7IY41|A0A8C7IY41_ONCKI;tr|A0A8C7H2K4|A0A8C7H2K4_ONCKI;tr|A0A8C7J4L6|A0A8C7J4L6_ONCKI;tr|A0A8C8GQP9|A0A8C8GQP9_ONCTS;tr|Q8JHX9|Q8JHX9_ONCMY;tr|Q8JG17|Q8JG17_ONCMY;tr|A0A8C8GRY4|A0A8C8GRY4_ONCTS;tr|A0A8C7MUD…	40821000	26538000	20926000	40762000	45547000	51989000	0	0	0	0	18755000	17828000	0	0	0	24716000	26641000	27294000	48922000	42749000	39712000	0	0	0	17888000	14583000	0	21250000	24027000	21005000	30585000	35387000	29251000	0	0	0	0	0	0	19890000	30874000	0	0	0	0	0	0	0	0
tr|A0A8C7H6I3|A0A8C7H6I3_ONCKI;tr|A0A8C7H261|A0A8C7H261_ONCKI;tr|A0A8C7H879|A0A8C7H879_ONCKI;tr|A0A8C8HQT7|A0A8C8HQT7_ONCTS;tr|A0A060XB63|A0A060XB63_ONCMY;tr|A0A8C7H2S5|A0A8C7H2S5_ONCKI;tr|A0A8C8HV46|A0A8C8HV46_ONCTS;tr|A0A8C7H2M9|A0A8C7H2M9_ONCKI;tr|A0A8C7H4N7|A0A8C7H4N7_ONCKI;tr|A0A8C8HSK7|A0A8C8HSK7_ONCTS;tr|A0A8C7H732|A0A8C7H732_ONCKI;tr|A0A8C8M6A7|A0A8C8M6A7_ONCTS;tr|A0A8C8HRF3|A0A8C8HRF3_ON…	240650000	237260000	201840000	242830000	242600000	232850000	244010000	264090000	272700000	336110016	350190016	384569984	256300000	249640000	215840000	332209984	306769984	292030016	266420000	265040000	224340000	210300000	227920000	262520000	413089984	370070016	383390016	214830000	205270000	209650000	237020000	236120000	227470000	274449984	239700000	262050000	412110016	428369984	429910016	334380000	321929984	146830000	274569984	293710016	312640000	224630000	228730000	241420000	388600000
tr|A0A8C7H2V9|A0A8C7H2V9_ONCKI;tr|A0A8C7MEZ0|A0A8C7MEZ0_ONCKI	7322999808	7256300032	6821100032	5118199808	5491400192	5394800128	2232600064	2241799936	2184699904	3381900032	3405600000	3546599936	2355699968	2372300032	2371800064	7965000192	7991099904	8286799872	3633900032	3530500096	3845299968	3476000000	3629400064	3553200128	8059299840	7698400256	7739100160	3784300032	3596800000	3578299904	4819999744	5251400192	5038600192	5840600064	5741799936	5724800000	4945800192	4991600128	4950799872	4268000000	4080699904	1572700032	5424000000	5556400128	5743799808	2580900096	2692000000	2520100096	3436800000
tr|A0A8C7NN54|A0A8C7NN54_ONCMY;tr|A0A8C7H370|A0A8C7H370_ONCKI;tr|A0A8C7LBJ8|A0A8C7LBJ8_ONCKI;tr|A0A8C7L7A7|A0A8C7L7A7_ONCKI;tr|A0A8C7H4T0|A0A8C7H4T0_ONCKI;tr|A0A8C7H7C1|A0A8C7H7C1_ONCKI;tr|A0A8C7L9W3|A0A8C7L9W3_ONCKI	0	0	0	0	0	0	0	0	0	0	0	0	0	0	0	0	0	0	60679000	46348000	45032000	0	0	0	0	0	0	0	0	0	10719000	0	0	0	0	0	0	0	0	0	0	0	0	0	0	0	0	0	0
tr|A0A8C7H3T3|A0A8C7H3T3_ONCKI;tr|A0A8C8HPW4|A0A8C8HPW4_ONCTS;tr|A0A8C8HKM8|A0A8C8HKM8_ONCTS;tr|A0A8C8HIV8|A0A8C8HIV8_ONCTS;tr|A0A060XCX2|A0A060XCX2_ONCMY;tr|A0A8C8LW59|A0A8C8LW59_ONCTS;tr|A0A8C7R754|A0A8C7R754_ONCMY;tr|A0A8C7DF28|A0A8C7DF28_ONCKI;tr|A0A8C7DJ85|A0A8C7DJ85_ONCKI;tr|A0A8C8LVV8|A0A8C8LVV8_ONCTS	143760000	128650000	140830000	419260000	303440000	339249984	318340000	288950016	354310016	534280000	514510016	581000000	350350016	340460000	310270016	475409984	491489984	466590016	0	0	0	174550000	170060000	155160000	404800000	414609984	377820000	227380000	224890000	243280000	560950016	624129984	562089984	631360000	691510016	577129984	303150016	305710016	293500000	326900000	369000000	235410000	254900000	280110016	318120000	232970000	240630000	234310000	555920000
tr|A0A8C8CMZ0|A0A8C8CMZ0_ONCTS;tr|A0A8C8CVF2|A0A8C8CVF2_ONCTS;tr|A0A8C8CLF9|A0A8C8CLF9_ONCTS;tr|A0A8C8CL96|A0A8C8CL96_ONCTS;tr|A0A8C7H5U6|A0A8C7H5U6_ONCKI;tr|A0A8C7QH90|A0A8C7QH90_ONCMY;tr|A0A8C7H416|A0A8C7H416_ONCKI;tr|A0A8C7QLC4|A0A8C7QLC4_ONCMY;tr|A0A8C7VMY7|A0A8C7VMY7_ONCMY;tr|A0A8C8CVZ5|A0A8C8CVZ5_ONCTS;tr|A0A8C8CLC9|A0A8C8CLC9_ONCTS;tr|A0A8C7QJ66|A0A8C7QJ66_ONCMY;tr|A0A8C7H2W4|A0A8C7H2W4_ON…	10732000	0	0	99774000	65462000	95117000	0	0	0	0	0	0	0	0	0	0	0	0	0	14442000	13820000	0	0	0	0	0	0	0	0	0	0	0	0	0	0	0	0	0	0	0	0	0	0	0	0	0	0	0	0
tr|A0A8C7MGW4|A0A8C7MGW4_ONCKI;tr|A0A8C7H5Y5|A0A8C7H5Y5_ONCKI;tr|A0A8C7MGW0|A0A8C7MGW0_ONCKI;tr|A0A8C7MH07|A0A8C7MH07_ONCKI;tr|A0A8C7H4T2|A0A8C7H4T2_ONCKI;tr|A0A8C7HB29|A0A8C7HB29_ONCKI;tr|A0A8C7MGI0|A0A8C7MGI0_ONCKI;tr|A0A8C7MGK8|A0A8C7MGK8_ONCKI;tr|A0A8C7H6X2|A0A8C7H6X2_ONCKI;tr|A0A8C7H625|A0A8C7H625_ONCKI;tr|A0A8C8G7G6|A0A8C8G7G6_ONCTS	35849000	35285000	31680000	20732000	29627000	31446000	19777000	24260000	13373000	0	0	0	0	0	0	25687000	29540000	31094000	18768000	20007000	0	20328000	33780000	32478000	0	9368600	0	26653000	20327000	18924000	22911000	27323000	24781000	17458000	14957000	11758000	18996000	18972000	18696000	18357000	14402000	0	0	15558000	0	11675000	18094000	0	0
tr|A0A8C7QSI0|A0A8C7QSI0_ONCMY;tr|A0A8C7IMS2|A0A8C7IMS2_ONCKI;tr|A0A8C7H5K7|A0A8C7H5K7_ONCKI;tr|A0A8C7H4T6|A0A8C7H4T6_ONCKI;tr|A0A8C7N345|A0A8C7N345_ONCKI;tr|A0A8C7H7T8|A0A8C7H7T8_ONCKI;tr|A0A8C7JN11|A0A8C7JN11_ONCKI;tr|A0A8C7JRK0|A0A8C7JRK0_ONCKI;tr|A0A8C7H612|A0A8C7H612_ONCKI;tr|A0A8C7JL44|A0A8C7JL44_ONCKI;tr|A0A8C7J7B4|A0A8C7J7B4_ONCKI;tr|A0A8C7I722|A0A8C7I722_ONCKI;tr|A0A8C7HG30|A0A8C7HG30_ON…	179320000	155770000	173870000	300929984	314520000	322760000	341720000	324729984	339969984	313600000	342030016	330289984	238080000	229990000	251150000	191230000	203470000	224970000	2367000064	2063500032	2115000064	131020000	160280000	144080000	83103000	79895000	91619000	198800000	181620000	172920000	201340000	219230000	197640000	315980000	304350016	316049984	96077000	94258000	95005000	236150000	239760000	326180000	455430016	449160000	464740000	118330000	122640000	124200000	195820000
tr|A0A8C7H5Y0|A0A8C7H5Y0_ONCKI;tr|A0A8C7STF7|A0A8C7STF7_ONCMY;tr|A0A060X614|A0A060X614_ONCMY;tr|A0A8C8HR27|A0A8C8HR27_ONCTS;tr|A0A8C7H373|A0A8C7H373_ONCKI;tr|A0A8C7H4P1|A0A8C7H4P1_ONCKI;tr|A0A8C7SNP7|A0A8C7SNP7_ONCMY	0	0	0	0	0	0	0	0	0	0	0	0	0	0	0	0	0	0	0	0	0	0	0	0	34315000	0	0	0	0	0	141550000	88582000	98498000	0	0	0	0	0	0	0	0	0	0	0	0	0	0	0	0
tr|A0A8C7H6F3|A0A8C7H6F3_ONCKI;tr|A0A8C7MHB5|A0A8C7MHB5_ONCKI;tr|A0A8C8H2E3|A0A8C8H2E3_ONCTS;tr|A0A8C8H0R3|A0A8C8H0R3_ONCTS	4358700032	4062099968	3389499904	3443899904	3688600064	3577900032	2667200000	2718400000	2488900096	256120000	233650000	281200000	180690000	176930000	161670000	2698599936	2542299904	3162500096	1182800000	962089984	1055299968	1412800000	1520199936	1494200064	2091000064	2070200064	2082400000	1537200000	1636899968	1494499968	1504400000	1358800000	1385900032	1834599936	1787100032	1926599936	2256600064	2167500032	2236199936	2613799936	2221600000	378409984	3235699968	3505299968	3402599936	134970000	130440000	185070000	36320000
tr|A0A8C7LX77|A0A8C7LX77_ONCMY;tr|A0A8C7NDY3|A0A8C7NDY3_ONCMY;tr|A0A8C7H7N7|A0A8C7H7N7_ONCKI;tr|A0A8C8IDT8|A0A8C8IDT8_ONCTS;tr|A0A8C7LRM8|A0A8C7LRM8_ONCMY;tr|A0A8C7LX98|A0A8C7LX98_ONCMY;tr|A0A8C8ICC8|A0A8C8ICC8_ONCTS;tr|Q6PUV9|Q6PUV9_ONCMY;tr|A0A8C8ID06|A0A8C8ID06_ONCTS;tr|A0A8C7HC49|A0A8C7HC49_ONCKI;tr|A0A8C8IJ39|A0A8C8IJ39_ONCTS;tr|A0A8C8ICC1|A0A8C8ICC1_ONCTS;tr|A0A8C7LXA7|A0A8C7LXA7_ONCMY;tr|A…	0	0	0	0	0	0	0	0	0	0	0	0	0	0	0	0	0	0	25291000	26492000	19772000	0	0	0	0	0	0	0	0	0	10708000	0	12087000	0	0	0	0	0	0	0	0	0	0	0	0	0	0	0	0
tr|A0A8C7HBU3|A0A8C7HBU3_ONCKI;tr|A0A8C8J3S7|A0A8C8J3S7_ONCTS;tr|A0A8C7H7Q5|A0A8C7H7Q5_ONCKI;tr|A0A8C8JBP5|A0A8C8JBP5_ONCTS;tr|A0A8C7H8T6|A0A8C7H8T6_ONCKI	26691000	46223000	35538000	0	0	0	51792000	0	0	83066000	70491000	69896000	105380000	86382000	89994000	61663000	56819000	57426000	0	43346000	52180000	0	0	0	0	0	0	72960000	60947000	70577000	74841000	65192000	56317000	0	0	56609000	51833000	55000000	41446000	69441000	76489000	42177000	67906000	50977000	22202000	76622000	78243000	79680000	60585000
tr|A0A8C7MPL5|A0A8C7MPL5_ONCKI;tr|A0A8C7JPC0|A0A8C7JPC0_ONCKI;tr|A0A8C7N2K5|A0A8C7N2K5_ONCKI;tr|A0A8C7KP61|A0A8C7KP61_ONCKI;tr|A0A8C7HAW9|A0A8C7HAW9_ONCKI;tr|A0A8C7MPM4|A0A8C7MPM4_ONCKI;tr|A0A8C7KAN8|A0A8C7KAN8_ONCKI;tr|A0A8C7K9I6|A0A8C7K9I6_ONCKI;tr|A0A8C7JNK5|A0A8C7JNK5_ONCKI;tr|A0A8C7JMR8|A0A8C7JMR8_ONCKI;tr|A0A8C7IQ33|A0A8C7IQ33_ONCKI;tr|A0A8C7IAZ1|A0A8C7IAZ1_ONCKI;tr|A0A8C7IAE0|A0A8C7IAE0_ON…	222550000	217740000	208210000	357030016	310430016	321350016	441260000	425520000	408200000	467920000	464630016	469070016	318030016	310960000	302020000	237010000	213220000	222580000	2397400064	3020900096	1942099968	108300000	132920000	136270000	110540000	107160000	99061000	246090000	226290000	242200000	312889984	258590000	265410000	250870000	264050000	254540000	162820000	126550000	153820000	249800000	278280000	310860000	570080000	417870016	541360000	196880000	206290000	186800000	222180000
tr|A0A8C7MIF5|A0A8C7MIF5_ONCKI;tr|A0A8C7HE78|A0A8C7HE78_ONCKI;tr|A0A8C7MI81|A0A8C7MI81_ONCKI;tr|A0A8C7HGZ5|A0A8C7HGZ5_ONCKI;tr|A0A8C7HEU8|A0A8C7HEU8_ONCKI;tr|A0A8C7HFL0|A0A8C7HFL0_ONCKI;tr|A0A8C7HCP9|A0A8C7HCP9_ONCKI;tr|A0A8C7HLN0|A0A8C7HLN0_ONCKI;tr|A0A8C7HE17|A0A8C7HE17_ONCKI;tr|A0A8C7MI61|A0A8C7MI61_ONCKI;tr|A0A8C7HF03|A0A8C7HF03_ONCKI;tr|A0A8C7HHQ1|A0A8C7HHQ1_ONCKI;tr|A0A8C7HEI3|A0A8C7HEI3_ON…	0	0	0	0	0	0	0	0	0	0	0	61298000	0	0	0	18717000	30120000	0	0	0	0	0	0	0	0	0	0	21538000	23313000	21017000	0	0	0	84043000	47051000	0	13441000	0	0	49506000	42727000	0	0	0	0	0	0	0	0
tr|A0A8C7HC33|A0A8C7HC33_ONCKI;tr|A0A8C7HDY1|A0A8C7HDY1_ONCKI;tr|A0A8C7HDU4|A0A8C7HDU4_ONCKI	449540000	410030016	496100000	1009000000	0	1138499968	305249984	297180000	290889984	1094400000	1195900032	1172899968	1184999936	1166499968	1250899968	404800000	415880000	420020000	2126700032	2152000000	975680000	0	0	1003699968	689900032	509470016	753430016	4110099968	3949799936	3667899904	7065699840	1701799936	2334700032	0	0	0	3830700032	3596800000	3589600000	2014700032	2072800000	93713000	435689984	605849984	658329984	329110016	449420000	380230016	526740000
tr|A0A8C7HF14|A0A8C7HF14_ONCKI;tr|A0A8C7HED8|A0A8C7HED8_ONCKI;tr|A0A8C7MHT3|A0A8C7MHT3_ONCKI;tr|A0A8C7R6A5|A0A8C7R6A5_ONCMY;tr|A0A8C7R9U0|A0A8C7R9U0_ONCMY;tr|A0A8C7R979|A0A8C7R979_ONCMY;tr|A0A8C7R6X7|A0A8C7R6X7_ONCMY;tr|A0A8C7HFM2|A0A8C7HFM2_ONCKI;tr|A0A8C7HCT3|A0A8C7HCT3_ONCKI;tr|A0A060Y6D6|A0A060Y6D6_ONCMY;tr|A0A8C7R7D0|A0A8C7R7D0_ONCMY;tr|A0A8C7HDP6|A0A8C7HDP6_ONCKI;tr|A0A8C8IJT7|A0A8C8IJT7_ON…	0	0	0	0	0	0	0	0	0	0	0	0	0	0	0	0	0	0	0	0	0	0	0	0	0	0	0	0	0	0	0	0	0	0	0	0	0	0	0	0	25129000	0	0	0	0	0	0	0	0
tr|A0A8C7HD32|A0A8C7HD32_ONCKI	2633900032	3772100096	3038599936	5516000256	5413400064	6506299904	1749699968	1750599936	1725200000	9652500480	7774499840	8398700032	8479000064	8719899648	8955899904	2409700096	2612199936	2797400064	9642699776	10190000128	11111999488	6420599808	6428400128	6094700032	3555099904	4109900032	3817499904	13761999872	13847000064	13866000384	23349999616	27498999808	26335000576	1388499968	1521699968	1448000000	14501999616	14316000256	13363000320	8010599936	8162100224	16769000448	4680200192	3825900032	4285400064	2552399872	2370700032	2910400000	3401600000
tr|A0A8C7HJL4|A0A8C7HJL4_ONCKI;tr|A0A8C7HFE0|A0A8C7HFE0_ONCKI;tr|A0A8C7MIN9|A0A8C7MIN9_ONCKI;tr|A0A8C7HGX6|A0A8C7HGX6_ONCKI;tr|A0A8C7MJ78|A0A8C7MJ78_ONCKI;tr|A0A8C7HHI5|A0A8C7HHI5_ONCKI;tr|W8SKC6|W8SKC6_ONCMY;tr|A0A8C7MJA0|A0A8C7MJA0_ONCKI;tr|A0A8C7HGI0|A0A8C7HGI0_ONCKI;tr|A0A8C7MIS8|A0A8C7MIS8_ONCKI;tr|A0A8C7SC91|A0A8C7SC91_ONCMY;tr|A0A8C7SFJ1|A0A8C7SFJ1_ONCMY;tr|A0A8C7HI22|A0A8C7HI22_ONCKI	32748000	18007000	22442000	35869000	32872000	37176000	40778000	34705000	46998000	19345000	14759000	27706000	0	0	12136000	14199000	18742000	21140000	137200000	121290000	198580000	21457000	25243000	18128000	0	0	0	17596000	20547000	0	0	0	0	8741200	0	11173000	20992000	26035000	32233000	19310000	9655800	0	0	0	0	37477000	0	26976000	37854000
tr|A0A8C7MID9|A0A8C7MID9_ONCKI;tr|A0A8C7HG20|A0A8C7HG20_ONCKI;tr|A0A8C7HIU5|A0A8C7HIU5_ONCKI;tr|A0A060YP37|A0A060YP37_ONCMY;tr|A0A8C8IJL4|A0A8C8IJL4_ONCTS;tr|A0A8C7UJV8|A0A8C7UJV8_ONCMY;tr|A0A8C8MD66|A0A8C8MD66_ONCTS;tr|C1BEX8|C1BEX8_ONCMY	8642299904	8341799936	7108599808	13587000320	12592000000	13425999872	5037700096	5026899968	5094700032	27236999168	27072000000	25501999104	22087999488	22223998976	21220999168	6840399872	6712500224	6897299968	24521000960	22752000000	23840000000	15120000000	15315000320	14586000384	11338999808	11132999680	10362000384	37243998208	37879001088	38471999488	64770998272	64384000000	67361001472	3211800064	3155399936	3207000064	38393999360	39383998464	39016001536	23327000576	23555000320	5030799872	7594699776	7683700224	8309300224	7377600000	7586299904	8585099776	11372999680
tr|A0A8C7HGH6|A0A8C7HGH6_ONCKI;tr|A0A8C8FYA8|A0A8C8FYA8_ONCTS;tr|A0A8C7VNC8|A0A8C7VNC8_ONCMY;tr|B5KWB2|B5KWB2_ONCMY;tr|A0A060Z272|A0A060Z272_ONCMY;tr|A0A8C7QD22|A0A8C7QD22_ONCMY;tr|A0A8C8FYC3|A0A8C8FYC3_ONCTS	101970000	105990000	84740000	66419000	72886000	73056000	106470000	104040000	102420000	111310000	99013000	96337000	124100000	160380000	156280000	49863000	51929000	46325000	231170000	183960000	240550000	50321000	69972000	57505000	107560000	111950000	124230000	72627000	86327000	88067000	79815000	71377000	86118000	60824000	58836000	62005000	107130000	106420000	98492000	107290000	101400000	0	119530000	115880000	132320000	86743000	98384000	106300000	76410000
tr|A0A8C7HH21|A0A8C7HH21_ONCKI;tr|A0A8C7SSS6|A0A8C7SSS6_ONCMY;tr|A0A060WX05|A0A060WX05_ONCMY;tr|A0A8C7H0J4|A0A8C7H0J4_ONCKI;tr|A0A8C8MMY4|A0A8C8MMY4_ONCTS;tr|A0A8C7R9X2|A0A8C7R9X2_ONCMY;tr|A0A060W2D7|A0A060W2D7_ONCMY	506440000	471460000	461030016	372680000	409520000	405390016	634609984	591740032	662220032	285649984	275180000	320390016	363729984	378129984	369470016	278569984	260820000	275409984	617340032	645480000	571379968	380880000	374820000	365580000	652460032	670179968	735160000	205050000	186640000	190150000	317310016	331480000	344489984	354169984	334070016	327060000	764339968	765430016	760579968	595889984	588520000	1087200000	618489984	602550016	633950016	265680000	236290000	277369984	470310016
tr|Q7T2K6|Q7T2K6_ONCMY;tr|A0A8C7PH46|A0A8C7PH46_ONCMY;tr|A0A8C7HKM2|A0A8C7HKM2_ONCKI;tr|A0A8C7PHW8|A0A8C7PHW8_ONCMY;tr|A0A8C8GM06|A0A8C8GM06_ONCTS;tr|A0A8C8GNI0|A0A8C8GNI0_ONCTS;tr|A0A8C8GQJ8|A0A8C8GQJ8_ONCTS;tr|A0A8C7PFS9|A0A8C7PFS9_ONCMY	111440000	105670000	90578000	210630000	217090000	181850000	91952000	95238000	79218000	383990016	363409984	368529984	392140000	390790016	471870016	118420000	110510000	106600000	378280000	360990016	402870016	212280000	231720000	208890000	120430000	95663000	105380000	630400000	708720000	755699968	1739800064	1854899968	1848400000	63727000	67348000	66412000	546809984	552849984	545280000	261670000	232150000	179740000	136230000	96374000	115450000	88435000	79714000	100020000	165470000
tr|A0A8C7HKM7|A0A8C7HKM7_ONCKI;tr|A0A8C7HU69|A0A8C7HU69_ONCKI;tr|A0A8C7HML9|A0A8C7HML9_ONCKI;tr|A0A8C7MJW0|A0A8C7MJW0_ONCKI;tr|A0A8C7HUD6|A0A8C7HUD6_ONCKI;tr|A0A8C7HLV9|A0A8C7HLV9_ONCKI;tr|A0A8C8JMP8|A0A8C8JMP8_ONCTS;tr|A0A8C8MK13|A0A8C8MK13_ONCTS;tr|A0A8C7LWN9|A0A8C7LWN9_ONCMY	0	0	0	0	0	0	0	0	0	106710000	128600000	123410000	64849000	79456000	61131000	0	0	0	0	0	0	0	0	0	0	0	0	19117000	17945000	20661000	18292000	11969000	26546000	0	0	0	0	0	0	0	0	0	0	0	0	142280000	85244000	100350000	29798000
tr|A0A8C7HNY5|A0A8C7HNY5_ONCKI;tr|A0A8C7HPP2|A0A8C7HPP2_ONCKI;tr|A0A060XA23|A0A060XA23_ONCMY;tr|A0A8C7S286|A0A8C7S286_ONCMY;tr|A0A8C8HA75|A0A8C8HA75_ONCTS;tr|A0A8C7S3G1|A0A8C7S3G1_ONCMY;tr|A0A8C8HB05|A0A8C8HB05_ONCTS;tr|A0A8C7S6E0|A0A8C7S6E0_ONCMY	995660032	884380032	1311500032	1243399936	1187500032	1372400000	1101100032	1062600000	1245900032	1234800000	1208700032	1200300032	1100000000	1381799936	1085699968	1399399936	1551200000	1477500032	800400000	1038800000	1089200000	1058300032	949569984	946430016	1160099968	1321100032	1455699968	1330899968	1183000064	1208899968	1367600000	1209200000	1172800000	1272000000	1302200064	1188499968	1059299968	1130099968	1083699968	1089299968	1080899968	9846599680	1016899968	1028000000	1122899968	1012700032	1006499968	996360000	1046000000
tr|A0A8C7HPN8|A0A8C7HPN8_ONCKI;tr|A0A8C7MJL9|A0A8C7MJL9_ONCKI;tr|A0A8C7MK42|A0A8C7MK42_ONCKI;tr|A0A8C7HPF9|A0A8C7HPF9_ONCKI;tr|A0A8C7MJM5|A0A8C7MJM5_ONCKI;tr|A0A8C7HM02|A0A8C7HM02_ONCKI	19078000	17392000	17030000	28062000	0	13598000	24689000	24146000	24744000	45153000	37781000	50973000	0	28751000	23755000	23689000	23240000	22395000	28022000	24452000	29735000	15496000	0	17947000	33329000	31361000	32893000	0	0	0	55461000	57417000	45077000	44841000	62529000	50750000	54260000	61340000	71825000	38489000	38740000	0	22959000	29632000	26727000	41499000	51089000	57027000	67069000
tr|A0A8C7HPX7|A0A8C7HPX7_ONCKI;tr|A0A8C7JL12|A0A8C7JL12_ONCKI;tr|A0A8C7HS95|A0A8C7HS95_ONCKI;tr|A0A8C7W0B8|A0A8C7W0B8_ONCMY;tr|A0A8C8FSE2|A0A8C8FSE2_ONCTS;tr|A0A8C7RGL0|A0A8C7RGL0_ONCMY	38494000	0	64219000	0	0	16933000	0	0	0	0	0	0	0	0	0	0	0	0	0	14233000	11471000	65379000	0	0	0	41861000	0	0	0	0	0	10621000	7731000	0	11287000	0	19934000	20928000	0	28079000	18021000	0	0	0	0	0	0	0	19999000
tr|A0A8C7HQQ3|A0A8C7HQQ3_ONCKI;tr|A0A8C7RT00|A0A8C7RT00_ONCMY;tr|A0A8C8I6Q1|A0A8C8I6Q1_ONCTS;tr|A0A8C7RVJ1|A0A8C7RVJ1_ONCMY;tr|A0A8C7VYM2|A0A8C7VYM2_ONCMY;tr|A0A8C7RVZ5|A0A8C7RVZ5_ONCMY;tr|A0A060Z9B8|A0A060Z9B8_ONCMY	12606999552	11946999808	13708999680	13061999616	12195999744	14430999552	15516999680	16151000064	16721999872	3725799936	3657900032	3483000064	1634000000	1187299968	1115900032	7965199872	8857100288	8093199872	5034200064	4239099904	4602500096	9757200384	9982400512	10017999872	12056999936	14618999808	13884000256	5490699776	4628899840	4771599872	5557000192	5825099776	5514299904	8024300032	7881999872	7458299904	4370200064	5208999936	4795400192	3852300032	4048000000	27172999168	8969600000	8016200192	7246600192	1312000000	1157100032	967750016	1116000000
tr|A0A8C7HSK2|A0A8C7HSK2_ONCKI;tr|A0A8C7HNE2|A0A8C7HNE2_ONCKI	0	0	0	0	0	0	0	0	0	0	0	0	264930000	358929984	399720000	0	0	0	0	0	0	0	0	0	0	0	0	39437000	0	0	0	0	0	0	0	0	0	0	0	0	0	0	0	0	0	189300000	166740000	190460000	248190000
tr|A0A8C7HTG5|A0A8C7HTG5_ONCKI;tr|C1BEX3|C1BEX3_ONCMY;tr|A0A8C7T7B5|A0A8C7T7B5_ONCMY;tr|A0A8C7HBR0|A0A8C7HBR0_ONCKI;tr|A0A8C8MD62|A0A8C8MD62_ONCTS;tr|A0A8C7HG72|A0A8C7HG72_ONCKI;tr|A0A8C7MIG6|A0A8C7MIG6_ONCKI;tr|A0A8C8IJK5|A0A8C8IJK5_ONCTS;tr|A0A060YJR1|A0A060YJR1_ONCMY;tr|A0A8C8ILW9|A0A8C8ILW9_ONCTS;tr|A0A8C8IT33|A0A8C8IT33_ONCTS	0	0	0	0	0	0	0	0	0	27088000	0	0	0	0	0	0	0	0	0	0	0	0	0	0	0	0	0	0	0	0	0	0	0	0	0	0	0	0	131810000	0	0	0	0	0	0	0	0	0	0
tr|Q64HY2|Q64HY2_ONCMY;tr|A0A8C7LSZ2|A0A8C7LSZ2_ONCMY;tr|A0A8C7HU52|A0A8C7HU52_ONCKI;tr|A0A060Y8K0|A0A060Y8K0_ONCMY;tr|A0A8C7T662|A0A8C7T662_ONCMY;tr|A0A8C8C894|A0A8C8C894_ONCTS;tr|A0A8C8C791|A0A8C8C791_ONCTS;tr|A0A8C8EST4|A0A8C8EST4_ONCTS;tr|A0A8C7SYC7|A0A8C7SYC7_ONCMY;tr|A0A8C7CTW5|A0A8C7CTW5_ONCKI	0	0	0	0	0	0	0	0	0	0	0	0	0	0	0	0	0	0	0	0	6908400	0	0	0	0	0	0	0	0	0	0	0	0	0	0	0	0	0	0	0	0	0	0	0	0	0	0	0	0
tr|A0A8C7HWV2|A0A8C7HWV2_ONCKI;tr|A0A8C7I129|A0A8C7I129_ONCKI;tr|A0A8C7PGY8|A0A8C7PGY8_ONCMY;tr|A0A8C7PGZ0|A0A8C7PGZ0_ONCMY	5855300	3838400	0	15414000	0	0	0	5259400	1599500	611670016	625750016	810940032	1599399936	1326599936	1267699968	335780000	357440000	385120000	0	8497900	7297300	0	0	0	0	8270100	0	770220032	905969984	982880000	413140000	890409984	912430016	859590016	564739968	858049984	63745000	40806000	42461000	0	0	0	40426000	62690000	40609000	1199500032	1146599936	1304000000	696240000
tr|A0A8C7HYL9|A0A8C7HYL9_ONCKI;tr|A0A291RBM0|A0A291RBM0_ONCMA;tr|A0A8C8C814|A0A8C8C814_ONCTS;tr|A0A8C7NRX3|A0A8C7NRX3_ONCMY	102370000	67230000	49092000	113520000	122220000	114330000	144340000	138140000	146200000	241030000	209150000	232450000	242890000	257520000	236140000	59736000	56579000	37574000	436289984	351680000	465430016	168110000	195410000	149940000	34856000	49651000	53475000	92454000	98129000	110560000	210220000	202120000	197920000	128340000	126210000	144910000	130030000	128210000	99775000	130320000	131860000	0	72300000	80905000	84625000	1019800000	1088199936	1095399936	3660999936
tr|A0A8C8G2Y9|A0A8C8G2Y9_ONCTS;tr|A0A8C7W4G0|A0A8C7W4G0_ONCMY;tr|A0A8C7HZ25|A0A8C7HZ25_ONCKI;tr|A0A8C7SMV2|A0A8C7SMV2_ONCMY;tr|A0A8C7W4F8|A0A8C7W4F8_ONCMY;tr|A0A060VVF4|A0A060VVF4_ONCMY	261090000	282100000	205590000	233690000	268649984	243240000	264950000	236080000	253670000	888259968	905070016	894369984	358280000	338360000	285169984	810940032	702579968	879619968	768689984	620329984	572179968	63123000	69545000	68437000	201540000	186520000	184280000	2527300096	2569499904	2541700096	367969984	300950016	375600000	358440000	389809984	366500000	274660000	306360000	289729984	525769984	547640000	193330000	157350000	161880000	176530000	631920000	694809984	696350016	390489984
tr|A0A8C7L3P4|A0A8C7L3P4_ONCKI;tr|A0A8C7HZ82|A0A8C7HZ82_ONCKI;tr|A0A8C7L5U0|A0A8C7L5U0_ONCKI;tr|A0A8C7L8F4|A0A8C7L8F4_ONCKI;tr|A0A8C7MMK8|A0A8C7MMK8_ONCKI;tr|A0A8C7I075|A0A8C7I075_ONCKI;tr|A0A8C7L8G8|A0A8C7L8G8_ONCKI;tr|A0A8C7HXT0|A0A8C7HXT0_ONCKI;tr|A0A8C7MMI8|A0A8C7MMI8_ONCKI	18608000	23857000	15723000	28410000	30164000	31116000	0	0	22339000	17535000	11278000	10564000	0	0	0	27978000	32995000	35273000	34240000	32194000	33075000	23766000	26679000	0	20082000	20124000	19685000	23071000	27148000	0	28602000	38236000	25964000	0	0	0	27174000	31406000	28168000	35837000	29435000	72340000	0	0	16281000	25326000	0	0	29642000
tr|A0A8C7HZI0|A0A8C7HZI0_ONCKI;tr|A0A060YY82|A0A060YY82_ONCMY;tr|A0A8C7HX39|A0A8C7HX39_ONCKI	0	0	0	0	0	0	0	0	0	0	0	0	0	0	0	0	0	0	28315000	20926000	0	0	0	0	0	0	0	0	0	0	0	0	0	0	0	0	0	0	0	0	0	0	0	0	0	0	0	0	0
tr|A0A8C7HZS0|A0A8C7HZS0_ONCKI;tr|A0A8C7MN66|A0A8C7MN66_ONCKI	255280000	257270000	210900000	258950000	274190016	258270000	270580000	269360000	255010000	322270016	291520000	279680000	208290000	182210000	174830000	316360000	313560000	322960000	339060000	289720000	280470016	242970000	242230000	247160000	283529984	263680000	277640000	346500000	336280000	336460000	423020000	391380000	403020000	321100000	342860000	371240000	365489984	367270016	390300000	282100000	271590016	180180000	326449984	308990016	323030016	246240000	291720000	273860000	236250000
tr|A0A8C7MMI7|A0A8C7MMI7_ONCKI;tr|A0A8C7I0S7|A0A8C7I0S7_ONCKI;tr|A0A8C8IP26|A0A8C8IP26_ONCTS;tr|A0A8C8IIK0|A0A8C8IIK0_ONCTS;tr|A0A8C8IFI8|A0A8C8IFI8_ONCTS	7225299968	6712300032	8375099904	8177900032	7486199808	8331899904	7539299840	8215699968	8020700160	6858299904	6133000192	6252899840	6207000064	6231600128	6335499776	6257099776	6765300224	6526000128	5666899968	5821199872	6374199808	8266599936	7395899904	7632900096	5067200000	6091400192	6144900096	5358600192	5369399808	5361699840	6296900096	6098299904	6089800192	6986999808	7490599936	7022499840	6482200064	6286400000	6233299968	5788400128	5189300224	19650000896	6901600256	7149100032	7088999936	4631399936	4253499904	4208300032	4482200064
tr|A0A8C8JKQ8|A0A8C8JKQ8_ONCTS;tr|A0A8C7S5A3|A0A8C7S5A3_ONCMY;tr|A0A8C7I212|A0A8C7I212_ONCKI;tr|M4Q578|M4Q578_ONCMY;tr|A0A220QMJ4|A0A220QMJ4_ONCMA;tr|A0A060W456|A0A060W456_ONCMY	0	0	0	18838000	0	0	0	0	0	0	0	0	0	0	0	44947000	38668000	39589000	0	0	0	0	0	0	0	0	0	22814000	30019000	26538000	0	0	0	0	0	24232000	0	0	0	0	0	0	0	0	0	0	0	0	0
tr|A0A8C8MBH4|A0A8C8MBH4_ONCTS;tr|A0A8C8IFG6|A0A8C8IFG6_ONCTS;tr|A0A8C7QH82|A0A8C7QH82_ONCMY;tr|A0A8C7QEE4|A0A8C7QEE4_ONCMY;tr|A0A8C8IGJ8|A0A8C8IGJ8_ONCTS;tr|Q56J74|Q56J74_ONCTS;tr|Q1M159|Q1M159_ONCMY;tr|A0A8C8IIH2|A0A8C8IIH2_ONCTS;tr|A0A8C7QDH9|A0A8C7QDH9_ONCMY;tr|A0A8C7QD47|A0A8C7QD47_ONCMY;tr|A0A8C7MLC7|A0A8C7MLC7_ONCKI;tr|A0A8C7I2J8|A0A8C7I2J8_ONCKI;tr|A0A8C7QHB0|A0A8C7QHB0_ONCMY;tr|A0A8C8MCJ…	14909000	20229000	17599000	11088000	21397000	16941000	23559000	26557000	23981000	17694000	22990000	0	0	0	0	15029000	21067000	20042000	35208000	42270000	47022000	10340000	12383000	9956100	0	0	0	15756000	23470000	20846000	0	13132000	10218000	10682000	0	11898000	0	0	8413500	0	9662200	0	0	0	0	0	22091000	13471000	0
tr|A0A8C7I410|A0A8C7I410_ONCKI	914819968	894120000	869520000	787230016	717680000	702460032	795070016	735270016	739260032	636000000	613529984	653209984	404070016	335489984	352929984	769760000	746000000	713080000	756880000	696649984	625310016	532630016	589640000	538179968	940790016	940809984	940179968	696569984	667750016	620849984	776350016	829569984	870529984	598049984	666120000	608150016	820899968	851820032	994950016	725859968	711289984	1120700032	745369984	811929984	844809984	414260000	423820000	404800000	454089984
tr|A0A8C7V5E4|A0A8C7V5E4_ONCMY;tr|A0A8C7I4Q8|A0A8C7I4Q8_ONCKI;tr|A0A060Z1V0|A0A060Z1V0_ONCMY	18873000	25152000	17194000	28141000	23234000	0	0	0	0	0	0	25678000	0	0	0	0	11073000	0	39881000	33851000	37377000	0	0	0	0	0	11239000	25088000	21471000	26160000	0	0	0	0	0	0	0	0	0	0	0	0	0	0	0	0	0	0	0
tr|A0A8C7I529|A0A8C7I529_ONCKI;tr|A0A8C8HAN0|A0A8C8HAN0_ONCTS;tr|A0A8C7GI15|A0A8C7GI15_ONCKI;tr|A0A060WTV0|A0A060WTV0_ONCMY	0	0	0	0	0	0	0	0	0	0	0	0	0	0	0	0	0	0	37258000	42123000	45647000	0	0	0	0	0	0	0	0	0	0	0	0	0	0	0	0	0	0	0	0	0	0	0	0	0	0	0	19820000
tr|A0A8C7I6T6|A0A8C7I6T6_ONCKI;tr|A0A8C7N2G0|A0A8C7N2G0_ONCKI;tr|A0A8C7I770|A0A8C7I770_ONCKI;tr|A0A8C7K6W3|A0A8C7K6W3_ONCKI;tr|A0A8C7K272|A0A8C7K272_ONCKI;tr|A0A8C7IG47|A0A8C7IG47_ONCKI;tr|A0A8C7K2D6|A0A8C7K2D6_ONCKI;tr|A0A8C7MNS8|A0A8C7MNS8_ONCKI;tr|A0A8C7MP78|A0A8C7MP78_ONCKI;tr|A0A8C7N1M1|A0A8C7N1M1_ONCKI;tr|A0A8C7K212|A0A8C7K212_ONCKI;tr|A0A8C7I7J0|A0A8C7I7J0_ONCKI;tr|A0A8C7I7S7|A0A8C7I7S7_ON…	0	0	0	0	0	0	0	0	0	0	0	0	0	0	0	0	0	0	38440000	41092000	39799000	0	0	0	0	0	0	0	0	0	0	0	12988000	0	0	0	0	0	0	0	0	0	0	0	0	0	0	0	0
tr|A0A8C7I7E3|A0A8C7I7E3_ONCKI;tr|A0A060Y3N4|A0A060Y3N4_ONCMY;tr|A0A8C7NWS9|A0A8C7NWS9_ONCMY;tr|A0A8C8EFV4|A0A8C8EFV4_ONCTS;tr|A0A8C8BPF9|A0A8C8BPF9_ONCTS;tr|A0A8C8BS04|A0A8C8BS04_ONCTS	34645000	48403000	95286000	54386000	72597000	97567000	18134000	12732000	13011000	0	16457000	26043000	30519000	0	0	31880000	58618000	45664000	28463000	62816000	99882000	55277000	35724000	22561000	21276000	30855000	19194000	49385000	31052000	37733000	35960000	31408000	53109000	52356000	48179000	24649000	18036000	17008000	22088000	35784000	39967000	0	26790000	14835000	20657000	18886000	13347000	17477000	26442000
tr|A0A8C7IDT8|A0A8C7IDT8_ONCKI;tr|A0A8C7IC78|A0A8C7IC78_ONCKI;tr|A0A8C7IDC6|A0A8C7IDC6_ONCKI;tr|A0A8C7IJR7|A0A8C7IJR7_ONCKI;tr|A0A8C7I9U7|A0A8C7I9U7_ONCKI;tr|A0A8C7MQ74|A0A8C7MQ74_ONCKI;tr|A0A8C7IAC4|A0A8C7IAC4_ONCKI;tr|A0A8C7IAA4|A0A8C7IAA4_ONCKI;tr|A0A8C7MPS5|A0A8C7MPS5_ONCKI;tr|A0A8C7IKE2|A0A8C7IKE2_ONCKI;tr|A0A8C7P704|A0A8C7P704_ONCMY;tr|A0A8C7P4Q2|A0A8C7P4Q2_ONCMY;tr|A0A8C7P4P5|A0A8C7P4P5_ON…	0	0	0	0	29989000	0	21624000	16002000	36490000	0	0	0	18038000	0	19895000	0	0	0	0	0	6974100	392880000	556609984	283560000	0	0	0	0	0	0	0	0	0	0	0	0	0	0	2360400	0	0	0	0	0	0	0	0	0	0
tr|A0A8C8CRI6|A0A8C8CRI6_ONCTS;tr|A0A8C7PQF6|A0A8C7PQF6_ONCMY;tr|C1BH85|C1BH85_ONCMY;tr|C1BH28|C1BH28_ONCMY;tr|A0A8C8CZ52|A0A8C8CZ52_ONCTS;tr|A0A8C7MPA0|A0A8C7MPA0_ONCKI;tr|A0A8C7IA43|A0A8C7IA43_ONCKI;tr|A0A8C8CYB9|A0A8C8CYB9_ONCTS;tr|A0A8C7PPC9|A0A8C7PPC9_ONCMY;tr|A0A8C7MPA7|A0A8C7MPA7_ONCKI;tr|A0A8C7PRN2|A0A8C7PRN2_ONCMY;tr|C1BH96|C1BH96_ONCMY	0	0	0	14997000	0	16181000	0	0	0	0	0	0	0	0	0	0	19032000	0	33822000	49858000	42497000	0	0	0	0	0	0	0	0	15571000	13858000	21076000	16055000	0	0	0	0	0	0	0	0	0	0	0	0	0	0	0	0
tr|A0A8C7IN43|A0A8C7IN43_ONCKI;tr|A0A8C7IFL1|A0A8C7IFL1_ONCKI;tr|A0A8C7ICZ4|A0A8C7ICZ4_ONCKI;tr|A0A8C7MQH0|A0A8C7MQH0_ONCKI;tr|A0A8C7IG36|A0A8C7IG36_ONCKI;tr|A0A8C7IFC7|A0A8C7IFC7_ONCKI;tr|A0A8C7IFA9|A0A8C7IFA9_ONCKI;tr|A0A8C7IDL5|A0A8C7IDL5_ONCKI;tr|A0A8C7IH44|A0A8C7IH44_ONCKI;tr|A0A8C7IEW8|A0A8C7IEW8_ONCKI	0	0	13764000	84656000	69546000	74903000	0	0	0	0	0	0	0	0	0	0	0	0	127150000	124470000	85073000	0	0	0	0	0	0	0	0	0	0	0	0	0	0	0	0	8111000	0	0	0	0	0	0	0	120710000	135660000	113500000	215480000
tr|A0A8C7IH32|A0A8C7IH32_ONCKI;tr|A0A8C7IGW1|A0A8C7IGW1_ONCKI;tr|A0A8C7IMK2|A0A8C7IMK2_ONCKI;tr|A0A060YWQ3|A0A060YWQ3_ONCMY;tr|A0A8C7MY20|A0A8C7MY20_ONCKI;tr|A0A8C7JIQ1|A0A8C7JIQ1_ONCKI;tr|A0A8C7JFD8|A0A8C7JFD8_ONCKI;tr|A0A8C7JFB6|A0A8C7JFB6_ONCKI;tr|A0A8C7RMA7|A0A8C7RMA7_ONCMY;tr|A0A8C7JIK5|A0A8C7JIK5_ONCKI;tr|A0A8C7RM14|A0A8C7RM14_ONCMY;tr|A0A8C7RPA2|A0A8C7RPA2_ONCMY	1584300032	1605900032	1502400000	2257600000	2242500096	2124800000	3821799936	4140100096	3943800064	1122200064	1172499968	1194000000	2961900032	2696300032	2772999936	909960000	902689984	942329984	3117600000	3208000000	2980400128	16851999744	18222000128	18729000960	1929699968	1825900032	1840999936	1549100032	1581299968	1516199936	3111099904	3198000128	2958400000	1159399936	1259800064	1344499968	2596600064	2450400000	2439300096	3030700032	3198899968	2234500096	1579800064	1600999936	1605500032	1789500032	1762599936	1976300032	906289984
tr|A0A8C8CC92|A0A8C8CC92_ONCTS;tr|A0A8C7RQH4|A0A8C7RQH4_ONCMY;tr|A0A8C7IIZ4|A0A8C7IIZ4_ONCKI;tr|A0A8C7RRE5|A0A8C7RRE5_ONCMY;tr|A0A8C7MRB0|A0A8C7MRB0_ONCKI;tr|A0A8C7IM03|A0A8C7IM03_ONCKI	0	0	0	0	14197000	16965000	0	0	0	0	0	0	0	0	0	0	0	0	122780000	79284000	160900000	0	0	0	0	0	0	0	0	0	0	0	0	0	0	0	0	0	0	0	0	14882000	0	0	0	0	0	0	0
tr|A0A8C7IJ87|A0A8C7IJ87_ONCKI;tr|Q7ZZW1|Q7ZZW1_ONCMY;tr|A0A8C7PFG9|A0A8C7PFG9_ONCMY;tr|A0A8C8CYL0|A0A8C8CYL0_ONCTS	11459999744	10554000384	11424000000	15077000192	13930999808	15098999808	14584000512	15169000448	15573000192	17439000576	17358999552	17002999808	17283000320	21095999488	20483000320	12490999808	13310000128	12069000192	17617000448	17781000192	22667999232	17350000640	15127000064	14961000448	20098000896	19050999808	20329000960	14248999936	15034999808	14577999872	17781999616	18456000512	18652000256	26070999040	25426999296	24194000896	15036000256	14967000064	16426000384	18200000512	17371000832	27312001024	18471000064	16579000320	17430999040	18805999616	21643999232	22921000960	20241000448
tr|A0A8C8H114|A0A8C8H114_ONCTS;tr|A0A8C7IUH1|A0A8C7IUH1_ONCKI;tr|A0A8C7IK73|A0A8C7IK73_ONCKI;tr|A0A8C8M153|A0A8C8M153_ONCTS;tr|A0A8C7IME7|A0A8C7IME7_ONCKI;tr|A0A8C8H101|A0A8C8H101_ONCTS;tr|A0A8C7MRK6|A0A8C7MRK6_ONCKI;tr|A0A8C7MRJ7|A0A8C7MRJ7_ONCKI;tr|A0A8C8GXR2|A0A8C8GXR2_ONCTS;tr|A0A8C8H133|A0A8C8H133_ONCTS;tr|A0A8C7IQI3|A0A8C7IQI3_ONCKI	0	0	0	0	0	0	0	0	0	0	0	22882000	0	0	0	0	0	0	0	0	0	0	0	0	0	0	0	23242000	17480000	23003000	42077000	60590000	60473000	0	0	0	0	24450000	21373000	0	0	0	0	0	0	0	0	0	0
tr|A0A8C7IK91|A0A8C7IK91_ONCKI;tr|A0A8C7ISA3|A0A8C7ISA3_ONCKI;tr|A0A8C7ILA7|A0A8C7ILA7_ONCKI;tr|A0A8C7MS61|A0A8C7MS61_ONCKI;tr|A0A8C7IPP7|A0A8C7IPP7_ONCKI;tr|A0A8C7MRX8|A0A8C7MRX8_ONCKI;tr|A0A8C7IPM5|A0A8C7IPM5_ONCKI;tr|A0A8C7MRW2|A0A8C7MRW2_ONCKI;tr|A0A8C7PLA0|A0A8C7PLA0_ONCMY;tr|A0A8C7PL36|A0A8C7PL36_ONCMY;tr|A0A8C8BRX9|A0A8C8BRX9_ONCTS;tr|A0A8C8I3C3|A0A8C8I3C3_ONCTS;tr|A0A060X7U1|A0A060X7U1_ON…	2581900032	2495000064	2333499904	2321999872	2343200000	2268400128	1658200064	1804700032	1602400000	1269900032	1317799936	1232099968	1622700032	1648400000	1546899968	1717600000	1808999936	1820700032	1019500032	1003000000	1003699968	1531100032	1551100032	1500999936	1848099968	1780099968	1780899968	1755800064	1809500032	1783000064	1803200000	1709699968	1703399936	1676199936	1601299968	1627399936	1020899968	991729984	979550016	1315900032	1248899968	277240000	1766000000	1685200000	1599399936	1318300032	1277600000	1295399936	1155800064
tr|A0A8C8I3D0|A0A8C8I3D0_ONCTS;tr|A0A8C7QG31|A0A8C7QG31_ONCMY;tr|A0A8C7IL76|A0A8C7IL76_ONCKI;tr|A0A8C7IK74|A0A8C7IK74_ONCKI	26420000	25077000	28025000	22936000	0	12591000	0	0	0	0	17261000	29495000	0	25465000	27033000	0	0	0	20743000	15659000	0	0	0	0	0	0	0	19279000	0	23321000	33988000	41670000	38223000	0	0	0	36479000	35480000	34572000	38353000	35696000	0	0	0	0	61248000	71694000	83985000	49337000
tr|A0A8C7IMQ2|A0A8C7IMQ2_ONCKI;tr|A0A8C7NEK6|A0A8C7NEK6_ONCMY;tr|A0A8C8C236|A0A8C8C236_ONCTS;tr|A0A060XSE1|A0A060XSE1_ONCMY;tr|A0A8C8EHC5|A0A8C8EHC5_ONCTS;tr|Q9I9I1|Q9I9I1_ONCMY	0	0	0	0	0	0	0	0	0	0	0	0	0	0	0	0	0	0	137710000	126540000	120360000	0	0	0	0	0	0	0	0	0	0	0	0	0	0	0	0	0	0	0	0	0	0	0	0	0	0	0	0
tr|A0A8C7VMR3|A0A8C7VMR3_ONCMY;tr|A0A8C7IMU5|A0A8C7IMU5_ONCKI;tr|A0A8C8I3I3|A0A8C8I3I3_ONCTS;tr|A0A8C7IMV6|A0A8C7IMV6_ONCKI;tr|A0A8C7QFY2|A0A8C7QFY2_ONCMY;tr|A0A8C7ILY0|A0A8C7ILY0_ONCKI;tr|A0A8C7QI43|A0A8C7QI43_ONCMY;tr|A0A8C8M9S6|A0A8C8M9S6_ONCTS;tr|A0A060XHN5|A0A060XHN5_ONCMY;tr|A0A8C8I3C1|A0A8C8I3C1_ONCTS	275249984	230690000	204760000	280780000	302329984	234780000	141200000	102350000	115290000	125630000	109820000	81310000	194120000	129890000	146940000	216740000	206250000	212130000	419830016	447760000	460580000	196000000	203670000	184000000	0	87277000	56107000	262960000	263460000	275240000	324889984	330689984	313969984	103620000	91281000	130680000	185690000	187490000	222940000	213840000	188760000	198910000	97658000	120210000	102890000	138610000	163350000	137400000	117510000
tr|A0A8C7JJW7|A0A8C7JJW7_ONCKI;tr|A0A8C7IQ45|A0A8C7IQ45_ONCKI;tr|A0A8C7IN25|A0A8C7IN25_ONCKI;tr|A0A8C7JJT8|A0A8C7JJT8_ONCKI;tr|A0A8C7RPY0|A0A8C7RPY0_ONCMY;tr|A0A8C8HX41|A0A8C8HX41_ONCTS	0	0	0	0	0	0	0	0	0	0	0	0	0	0	0	0	0	0	27585000	25078000	25389000	0	0	0	0	0	0	0	0	0	0	0	0	0	0	0	0	0	0	10373000	0	0	0	0	0	0	0	0	0
tr|A0A8C7IPL5|A0A8C7IPL5_ONCKI;tr|A0A8C7N4A8|A0A8C7N4A8_ONCKI;tr|A0A8C7KCU4|A0A8C7KCU4_ONCKI;tr|A0A8C7QN66|A0A8C7QN66_ONCMY;tr|Q92004|Q92004_ONCMY;tr|Q91966|Q91966_ONCMY;tr|Q91203|Q91203_ONCMY;tr|C1BHK1|C1BHK1_ONCMY;tr|A0A8C7QNR2|A0A8C7QNR2_ONCMY;tr|A0A8C7KQE9|A0A8C7KQE9_ONCKI;tr|A0A8C7QLJ9|A0A8C7QLJ9_ONCMY;tr|A0A8C7QM67|A0A8C7QM67_ONCMY;tr|A0A8C7QN84|A0A8C7QN84_ONCMY;tr|A0A8C7QK26|A0A8C7QK26_ONC…	51955000	66641000	47707000	45915000	58409000	54250000	57177000	51218000	50096000	98725000	106330000	106900000	25767000	21142000	27348000	38992000	39488000	45309000	0	53376000	55506000	24016000	30200000	0	24747000	33174000	45366000	38570000	44419000	46284000	0	0	0	25346000	0	28977000	25908000	25845000	28241000	20637000	25091000	0	31375000	31406000	28347000	38530000	48930000	55762000	62102000
tr|A0A8C7IQ69|A0A8C7IQ69_ONCKI	12083999744	12855000064	10942999552	7932499968	9745600512	8132100096	9580000256	10133999616	9392000000	7911799808	7867800064	8365599744	5439600128	4653799936	4950099968	6185200128	5616999936	6132199936	9563700224	9640399872	9420499968	10597000192	10858999808	9371400192	9377999872	9045900288	9847900160	8801300480	7416999936	7489200128	10124999680	9370800128	9062200320	7595599872	8381400064	7901400064	11086000128	11288999936	10576000000	8827299840	7855300096	1030499968	9616000000	11608000512	10778000384	7019599872	5589899776	6509799936	6109300224
tr|A0A8C7IRG2|A0A8C7IRG2_ONCKI	92077000	0	88263000	51966000	0	57429000	122680000	156460000	115490000	145320000	116940000	125740000	49909000	31481000	75764000	0	0	12321000	255250000	185630000	259330000	82914000	80966000	56164000	99782000	113260000	121290000	149980000	88647000	98889000	92343000	123160000	151730000	91668000	81141000	29728000	181470000	204080000	178680000	309510016	324260000	0	305700000	294720000	295070016	116280000	103660000	127130000	147960000
tr|A0A8C7ITF1|A0A8C7ITF1_ONCKI	2067100032	603520000	2659399936	1309200000	1468300032	2167200000	338870016	318920000	281110016	266570000	203080000	152070000	55284000	51784000	53009000	1402099968	2234400000	1353600000	924840000	841710016	883649984	1015400000	1007900032	906230016	1198800000	1500999936	1220999936	784460032	916550016	438220000	534230016	510440000	679369984	404110016	358030016	252110000	548360000	0	565110016	168280000	1164700032	384300000	682969984	791180032	731449984	56981000	70944000	51166000	363160000
tr|A0A8C7IUW9|A0A8C7IUW9_ONCKI;tr|A0A8C8J9G4|A0A8C8J9G4_ONCTS;tr|A0A8C7QVU7|A0A8C7QVU7_ONCMY;tr|A0A060XI41|A0A060XI41_ONCMY	0	0	0	0	0	0	0	0	0	0	0	0	0	0	0	0	0	0	0	0	0	0	0	0	0	0	0	0	0	0	21127000	23567000	22524000	0	0	0	0	0	0	0	0	0	0	0	0	0	0	0	0
tr|A0A8C7MS37|A0A8C7MS37_ONCKI;tr|A0A8C7IXD4|A0A8C7IXD4_ONCKI;tr|A0A8C7IPV7|A0A8C7IPV7_ONCKI;tr|A0A8C7IL00|A0A8C7IL00_ONCKI	58493000	55446000	48722000	449630016	446449984	401160000	0	0	0	10119000	16657000	0	0	0	0	167930000	170520000	189280000	0	0	0	53057000	55921000	54825000	0	0	9732800	121100000	93010000	82844000	59489000	72311000	87209000	7116300	0	0	0	0	0	8109700	0	0	0	0	0	41756000	39298000	18727000	0
tr|A0A8C7IXG8|A0A8C7IXG8_ONCKI;tr|A0A8C7IYW9|A0A8C7IYW9_ONCKI;tr|A0A8C7IZ10|A0A8C7IZ10_ONCKI	1908800000	2147399936	2189600000	2093500032	1915000064	1859000064	2085299968	2284900096	2242800128	2544900096	2580199936	2573199872	2839500032	2924199936	2868600064	2320800000	2333900032	2322700032	1747000064	1792999936	1681799936	1656899968	1618899968	1721600000	2605299968	2535099904	2584499968	1907900032	1893500032	1805600000	2237299968	2305499904	2228800000	2656399872	2516199936	2348400128	2268800000	2234700032	2281600000	1955800064	1912999936	482089984	2320399872	2102499968	2271099904	2273400064	2441600000	2430000128	1972400000
tr|A0A8C7IZ67|A0A8C7IZ67_ONCKI	24582000640	38550999040	35254001664	19097999360	18254000128	26343000064	34190999552	36041998336	35998998528	4512600064	5291299840	4778399744	30119000064	23665999872	18383998976	19940999168	16613000192	15708000256	26514999296	21418999808	32383000576	19672000512	21795999744	20230000640	4140199936	8106599936	9155500032	6812499968	5476100096	4690999808	12423000064	11559000064	8961300480	44773998592	28551999488	62577000448	2375200000	4615199744	3174799872	2802800128	5857500160	5542199808	3139599872	5843999744	6408800256	15916000256	18328000512	18908000256	20234000384
tr|A0A8C7J189|A0A8C7J189_ONCKI;tr|A0A8C7V258|A0A8C7V258_ONCMY;tr|A0A8C8MMA1|A0A8C8MMA1_ONCTS;tr|A0A8C7V0J7|A0A8C7V0J7_ONCMY	0	0	0	0	0	0	7754900	0	0	18053000	0	11542000	0	0	0	0	0	0	12573000	14492000	0	0	0	0	0	0	0	0	0	8575800	0	0	9733000	0	13708000	15750000	0	0	0	15602000	17009000	0	0	0	0	0	0	0	0
tr|A0A8C7J1N7|A0A8C7J1N7_ONCKI	411400000	532809984	460750016	155150000	235290000	155210000	529409984	241360000	306960000	261120000	234600000	235580000	257290000	225380000	149740000	411920000	485160000	489520000	124110000	192920000	92531000	137670000	0	101090000	0	49782000	0	340390016	284449984	228040000	225820000	0	0	264570000	190590000	232950000	383089984	0	359000000	426260000	448470016	0	565320000	539430016	568860032	265170000	225520000	0	0
tr|A0A8C8GS35|A0A8C8GS35_ONCTS;tr|A0A8C8GQX4|A0A8C8GQX4_ONCTS;tr|A0A8C7RE25|A0A8C7RE25_ONCMY;tr|A0A8C7J2W0|A0A8C7J2W0_ONCKI;tr|A0A8C7RBG7|A0A8C7RBG7_ONCMY;tr|A0A8C8LZB9|A0A8C8LZB9_ONCTS;tr|A0A8C7J4W8|A0A8C7J4W8_ONCKI;tr|A0A060XYV2|A0A060XYV2_ONCMY;tr|A0A8C8LZU7|A0A8C8LZU7_ONCTS;tr|A0A8C7RB10|A0A8C7RB10_ONCMY;tr|A0A8C7J0K3|A0A8C7J0K3_ONCKI	0	0	0	0	0	0	10305000	0	0	0	0	0	0	0	0	0	0	0	0	0	0	70369000	98140000	83219000	0	0	0	0	0	0	0	0	0	0	0	0	0	0	0	0	0	0	0	0	0	0	0	0	0
tr|A0A8C7J4K5|A0A8C7J4K5_ONCKI;tr|A0A8C7PTL7|A0A8C7PTL7_ONCMY;tr|A0A8C8IHE4|A0A8C8IHE4_ONCTS	14419000	16084000	0	15096000	12494000	11316000	0	0	0	0	0	0	0	0	0	0	0	0	0	0	0	0	0	0	0	0	0	17421000	0	0	19157000	15643000	0	12502000	0	0	0	0	0	0	0	0	0	0	0	0	0	0	0
tr|A0A8C8HLR5|A0A8C8HLR5_ONCTS;tr|A0A8C8CSW7|A0A8C8CSW7_ONCTS;tr|A0A8C7R0V9|A0A8C7R0V9_ONCMY;tr|A0A8C8D0Z4|A0A8C8D0Z4_ONCTS;tr|A0A8C7J563|A0A8C7J563_ONCKI;tr|A0A8C8D1I6|A0A8C8D1I6_ONCTS;tr|A0A8C7JDQ0|A0A8C7JDQ0_ONCKI;tr|A0A060YK08|A0A060YK08_ONCMY;tr|A0A8C7J6E6|A0A8C7J6E6_ONCKI;tr|A0A8C8CTW4|A0A8C8CTW4_ONCTS;tr|A0A8C7J2Y2|A0A8C7J2Y2_ONCKI;tr|A0A8C7QYU1|A0A8C7QYU1_ONCMY;tr|A0A8C7VR77|A0A8C7VR77_ON…	0	0	0	0	0	0	0	0	0	0	0	0	0	0	0	0	0	0	149770000	200040000	0	0	0	0	105150000	103050000	116630000	0	0	0	0	0	0	124100000	0	0	110220000	78918000	91013000	127780000	104280000	0	0	0	0	0	0	184520000	0
tr|Q64HW8|Q64HW8_ONCMY;tr|A0A8C7J6T8|A0A8C7J6T8_ONCKI;tr|A0A8C7J1T9|A0A8C7J1T9_ONCKI;tr|A0A060YWS0|A0A060YWS0_ONCMY;tr|A0A8C7NNH9|A0A8C7NNH9_ONCMY;tr|A0A8C8CDF7|A0A8C8CDF7_ONCTS	83129000	69614000	84053000	85864000	91007000	82592000	0	55408000	74774000	66704000	75236000	75615000	58117000	58879000	35007000	53524000	76503000	64363000	43299000	37071000	39165000	57320000	60365000	65205000	69089000	79428000	65031000	52639000	71762000	83737000	63742000	76380000	57795000	73913000	80609000	75579000	56316000	48913000	46503000	60083000	76525000	0	39781000	0	0	62490000	0	54976000	45882000
tr|A0A8C7J734|A0A8C7J734_ONCKI;tr|A0A8C7NSN9|A0A8C7NSN9_ONCMY;tr|A0A8C8GMC8|A0A8C8GMC8_ONCTS	0	0	0	31576000	24608000	19447000	33166000	0	0	0	33896000	55181000	23273000	19179000	23941000	0	0	0	0	0	0	0	21784000	33005000	13807000	0	0	0	0	0	0	43846000	0	3370800	0	0	0	0	0	0	0	0	0	0	0	0	0	0	0
tr|A0A8C7J820|A0A8C7J820_ONCKI;tr|A0A8C8I2R3|A0A8C8I2R3_ONCTS;tr|A0A8C7J6J0|A0A8C7J6J0_ONCKI;tr|A0A8C8I3A6|A0A8C8I3A6_ONCTS;tr|A0A8C7JDC0|A0A8C7JDC0_ONCKI;tr|A0A172W0Y7|A0A172W0Y7_ONCMY;tr|A0A060WWN5|A0A060WWN5_ONCMY	0	0	0	49069000	50358000	43534000	0	0	0	0	0	0	0	0	0	0	0	0	52268000	45109000	53615000	0	0	0	0	0	0	0	0	0	0	0	0	0	0	0	0	0	0	0	0	0	0	0	0	32444000	36887000	35582000	85096000
tr|A0A8C7J9T3|A0A8C7J9T3_ONCKI;tr|A0A8C7JC50|A0A8C7JC50_ONCKI	0	0	0	13423000	7780200	0	0	0	0	16267000	20981000	19475000	47941000	59340000	69964000	0	6932400	0	0	0	0	0	0	0	0	0	0	5022300	5833200	5008500	0	0	3527600	0	11782000	12823000	7473000	4058200	0	0	0	166410000	0	0	0	88957000	98368000	105990000	92031000
tr|A0A8C8J0Z8|A0A8C8J0Z8_ONCTS;tr|A0A8C7N686|A0A8C7N686_ONCKI;tr|A0A8C7WAI2|A0A8C7WAI2_ONCMY;tr|A0A8C8M5T2|A0A8C8M5T2_ONCTS;tr|A0A8C8M6Q0|A0A8C8M6Q0_ONCTS;tr|A0A8C8HN52|A0A8C8HN52_ONCTS;tr|A0A8C8HMK5|A0A8C8HMK5_ONCTS;tr|A0A8C7TNH1|A0A8C7TNH1_ONCMY;tr|A0A8C7TUA0|A0A8C7TUA0_ONCMY;tr|A0A8C7TS93|A0A8C7TS93_ONCMY;tr|A0A8C7JBU7|A0A8C7JBU7_ONCKI;tr|A0A8C7TTQ6|A0A8C7TTQ6_ONCMY;tr|A0A8C7KVM0|A0A8C7KVM0_ON…	0	0	0	0	0	0	0	0	0	0	0	0	0	0	0	0	0	0	57217000	59569000	31686000	0	0	0	0	0	0	9084300	0	0	0	3941500	0	0	0	0	0	0	0	18579000	12664000	0	0	0	0	0	0	0	20858000
tr|A0A8C7Q1G7|A0A8C7Q1G7_ONCMY;tr|A0A8C7PZE5|A0A8C7PZE5_ONCMY;tr|A0A8C7JEQ8|A0A8C7JEQ8_ONCKI;tr|A0A8C7Q0T9|A0A8C7Q0T9_ONCMY	27246000	27716000	20227000	22096000	24477000	17614000	16821000	19353000	17580000	20498000	17053000	22962000	0	0	0	11083000	16053000	12444000	11126000	0	14228000	14557000	12557000	15861000	253880000	222190000	301420000	29906000	30048000	33163000	27052000	28292000	31864000	77894000	47907000	42437000	0	0	0	18353000	21122000	193490000	19573000	12967000	0	23673000	34685000	36391000	0
tr|A0A8C7JGB0|A0A8C7JGB0_ONCKI;tr|A0A8C7J7R8|A0A8C7J7R8_ONCKI	0	0	0	0	0	0	0	0	0	0	0	0	0	0	0	0	0	0	13500000	21647000	0	0	0	0	0	0	0	0	0	0	0	0	0	0	0	0	0	0	0	0	0	0	0	0	0	0	0	0	0
tr|Q64HX6|Q64HX6_ONCMY;tr|A0A8C7JGG7|A0A8C7JGG7_ONCKI;tr|A0A8C8IY36|A0A8C8IY36_ONCTS;tr|A0A060YZX8|A0A060YZX8_ONCMY	89277000	68199000	95167000	152910000	107680000	124720000	77801000	0	0	0	0	0	0	0	0	109690000	77274000	0	1104600064	841950016	1023699968	95511000	102410000	90312000	67707000	0	0	84476000	97388000	103020000	298609984	243790000	0	0	0	0	156030000	99081000	109660000	0	0	0	0	0	0	145500000	139190000	0	0
tr|C1BH42|C1BH42_ONCMY;tr|C1BFZ3|C1BFZ3_ONCMY;tr|A0A8C8M9Y0|A0A8C8M9Y0_ONCTS;tr|A0A8C7JGM3|A0A8C7JGM3_ONCKI;tr|A0A8C7F9M9|A0A8C7F9M9_ONCKI;tr|A0A8C8CWZ3|A0A8C8CWZ3_ONCTS;tr|A0A8C7Q071|A0A8C7Q071_ONCMY;tr|A0A8C7DQY4|A0A8C7DQY4_ONCKI;tr|A0A8C7PW52|A0A8C7PW52_ONCMY;tr|C1BG13|C1BG13_ONCMY	0	26414000	42638000	0	0	0	0	40177000	0	0	0	0	25641000	0	29624000	0	0	0	178340000	146420000	227500000	50433000	48010000	46331000	0	0	0	61717000	31265000	51312000	0	38747000	0	0	0	0	0	19249000	0	0	0	0	0	0	26151000	0	0	0	0
tr|C1BI02|C1BI02_ONCMY;tr|C1BFI3|C1BFI3_ONCMY;tr|A0A8C8CNG5|A0A8C8CNG5_ONCTS;tr|A0A8C7JHP9|A0A8C7JHP9_ONCKI;tr|C1BHB6|C1BHB6_ONCMY;tr|C1BEY3|C1BEY3_ONCMY;tr|C1BEN2|C1BEN2_ONCMY;tr|A0A8C7GGI9|A0A8C7GGI9_ONCKI;tr|A0A8C8G4E2|A0A8C8G4E2_ONCTS;tr|A0A8C7S9K7|A0A8C7S9K7_ONCMY	0	0	0	0	0	0	0	0	0	0	0	0	0	0	0	0	0	0	14655000	13585000	18952000	0	0	0	0	0	0	0	0	0	0	0	9662700	0	0	0	0	0	0	0	0	0	0	0	0	0	0	0	0
tr|A0A8C8FQF8|A0A8C8FQF8_ONCTS;tr|A0A8C7JWZ0|A0A8C7JWZ0_ONCKI;tr|A0A8C7LZJ2|A0A8C7LZJ2_ONCMY;tr|A0A8C7JKA6|A0A8C7JKA6_ONCKI;tr|B5AXN8|B5AXN8_ONCMY;tr|A0A8C8FMV4|A0A8C8FMV4_ONCTS;tr|A0A8C7JIU8|A0A8C7JIU8_ONCKI;tr|A0A8C7JKK7|A0A8C7JKK7_ONCKI;tr|A0A8C7LZG5|A0A8C7LZG5_ONCMY;tr|A0A8C7JI16|A0A8C7JI16_ONCKI;tr|A0A8C7LZ16|A0A8C7LZ16_ONCMY;tr|Q5NKG0|Q5NKG0_ONCMY	170470000	144200000	133340000	160770000	185130000	165420000	54462000	56704000	51636000	174050000	152070000	165710000	105640000	104130000	109260000	277550016	290140000	258280000	37792000	35335000	35059000	103230000	117450000	114790000	122590000	120980000	126680000	185240000	192940000	180470000	81092000	88558000	90194000	143970000	149780000	137750000	73769000	87567000	81617000	100820000	94601000	24965000	145840000	136830000	140260000	116640000	145560000	121760000	85437000
tr|A0A8C7JIV2|A0A8C7JIV2_ONCKI;tr|A0A8C7JLP1|A0A8C7JLP1_ONCKI;tr|A0A8C8JYM4|A0A8C8JYM4_ONCTS;tr|A0A8C8JWA2|A0A8C8JWA2_ONCTS;tr|A0A8C7JHY4|A0A8C7JHY4_ONCKI;tr|A0A8C8JVX4|A0A8C8JVX4_ONCTS;tr|A0A8C8MKY3|A0A8C8MKY3_ONCTS;tr|A0A8C7JP02|A0A8C7JP02_ONCKI;tr|A0A8C7MYK2|A0A8C7MYK2_ONCKI;tr|A0A8C7JKW7|A0A8C7JKW7_ONCKI;tr|A0A8C7JWW6|A0A8C7JWW6_ONCKI;tr|A0A8C7JMD4|A0A8C7JMD4_ONCKI;tr|A0A8C7JP59|A0A8C7JP59_ON…	44546000	28801000	36576000	46014000	51139000	49592000	31627000	16003000	2650300	26648000	17003000	26746000	12860000	8409900	19347000	26769000	30719000	45822000	238270000	293480000	209810000	44880000	39580000	41350000	14136000	14102000	20505000	38104000	37544000	40721000	46698000	29975000	30543000	18831000	13731000	46806000	64443000	84951000	72446000	107990000	114550000	0	41370000	49032000	32256000	40860000	39800000	42263000	42659000
tr|A0A8C7JTP1|A0A8C7JTP1_ONCKI;tr|A0A8C7JJV5|A0A8C7JJV5_ONCKI;tr|A0A060ZFQ2|A0A060ZFQ2_ONCMY	19975000	0	0	0	17882000	17412000	0	0	0	0	0	0	0	0	0	21219000	19629000	18998000	45530000	18117000	43829000	0	0	0	0	0	0	0	0	12263000	0	0	0	0	0	0	0	0	0	0	0	0	0	0	0	0	0	0	0
tr|A0A8C7JJW3|A0A8C7JJW3_ONCKI;tr|A0A8C7JIK9|A0A8C7JIK9_ONCKI;tr|A0A8C7JJV9|A0A8C7JJV9_ONCKI;tr|A0A8C7JPA6|A0A8C7JPA6_ONCKI;tr|A0A8C7JKE6|A0A8C7JKE6_ONCKI;tr|A0A8C7JKG4|A0A8C7JKG4_ONCKI;tr|A0A8C7JN59|A0A8C7JN59_ONCKI;tr|A0A8C7JM80|A0A8C7JM80_ONCKI;tr|A0A8C7JNL8|A0A8C7JNL8_ONCKI;tr|A0A8C7JLG1|A0A8C7JLG1_ONCKI	4815200256	4459599872	4591799808	2513400064	2531000064	2497200128	4781899776	4787500032	4957300224	3032800000	3072499968	3116100096	5320300032	5395599872	5535499776	5721099776	5844599808	5652800000	4842100224	4975300096	4428700160	3060900096	3211300096	3116499968	5145800192	5048999936	5118799872	3092000000	3129999872	3245499904	3330500096	3344600064	3165199872	3317100032	3328900096	3273999872	6335300096	6130299904	6417699840	6431799808	6752799744	2134899968	12026999808	12531000320	12753000448	3811800064	3737799936	3676000000	4393099776
tr|A0A8C7JL55|A0A8C7JL55_ONCKI;tr|A0A8C7MZA4|A0A8C7MZA4_ONCKI;tr|A0A8C7JIA7|A0A8C7JIA7_ONCKI;tr|A0A8C7JXZ2|A0A8C7JXZ2_ONCKI;tr|A0A8C7JKB8|A0A8C7JKB8_ONCKI;tr|A0A8C7JN55|A0A8C7JN55_ONCKI;tr|A0A8C7JJ02|A0A8C7JJ02_ONCKI;tr|A0A8C7JI78|A0A8C7JI78_ONCKI	18843000832	18247000064	18633000960	16222000128	17251999744	16988000256	12359999488	12760999936	12275000320	8690899968	9215699968	9070199808	8257099776	8456699904	8501899776	17341999104	17379999744	17809999872	11221999616	11271000064	10908999680	14174000128	13845999616	14046000128	16622000128	15905999872	16065000448	11089999872	10531000320	10741999616	10053999616	10503000064	9998499840	11479000064	12209000448	12254000128	11617000448	11960000512	12471000064	14526999552	15265999872	8230400000	16833000448	15477999616	16307000320	7597400064	8092299776	8661499904	6553600000
tr|C1BHQ1|C1BHQ1_ONCMY;tr|A0A8C7JM29|A0A8C7JM29_ONCKI	86881000	109470000	101110000	171570000	163890000	195710000	143270000	131260000	143030000	0	56675000	0	51521000	56694000	53957000	152810000	148590000	124950000	677150016	684140032	751720000	0	65498000	62549000	49644000	53340000	48530000	151920000	173430000	166370000	149360000	150870000	136690000	0	60280000	62614000	71080000	54678000	61744000	0	46180000	0	0	0	0	76168000	75761000	73502000	73938000
tr|Q9I886|Q9I886_ONCMY;tr|A0A8C8I6K2|A0A8C8I6K2_ONCTS;tr|A0A8C7JVC7|A0A8C7JVC7_ONCKI;tr|A0A8C7JMN0|A0A8C7JMN0_ONCKI;tr|A0A8C7QXP5|A0A8C7QXP5_ONCMY;tr|A0A8C8I787|A0A8C8I787_ONCTS;tr|A0A8C7QVU8|A0A8C7QVU8_ONCMY;tr|A0A060Z6M5|A0A060Z6M5_ONCMY;tr|A0A8C8FJF0|A0A8C8FJF0_ONCTS;tr|A0A8C7GXG4|A0A8C7GXG4_ONCKI;tr|A0A060WQD2|A0A060WQD2_ONCMY;tr|A0A8C7RLQ3|A0A8C7RLQ3_ONCMY;tr|A0A8C7RQ94|A0A8C7RQ94_ONCMY	0	0	20661000	20329000	26720000	26147000	0	0	0	27337000	20454000	22176000	0	0	0	0	0	21222000	67241000	36347000	56977000	0	0	0	0	0	0	14655000	18107000	19997000	0	0	0	0	0	0	21368000	26032000	23085000	24259000	23402000	0	0	0	7716600	39874000	44708000	39435000	69231000
tr|A0A8C8FUJ4|A0A8C8FUJ4_ONCTS;tr|A0A8C7JPC4|A0A8C7JPC4_ONCKI;tr|Q2MCX5|Q2MCX5_ONCMY;tr|A0A8C7PAT9|A0A8C7PAT9_ONCMY	33063000	37406000	0	0	24003000	19037000	37114000	29262000	32419000	0	0	0	0	0	0	0	0	0	41677000	37207000	0	0	19698000	0	23598000	26187000	38500000	0	0	9766700	0	16232000	0	0	0	0	55211000	50992000	50654000	29040000	33536000	0	46549000	31644000	42955000	0	0	0	0
tr|A0A8C7JPW4|A0A8C7JPW4_ONCKI	7615799808	6926600192	7366900224	8611800064	8715499520	8295600128	7164700160	7034800128	7029100032	5792200192	5929500160	5681500160	6071199744	6358499840	6263399936	6250200064	5641600000	5148700160	4594899968	4676199936	4571899904	6093100032	5601699840	5426200064	11047999488	11969000448	11189000192	6944200192	6439099904	6114999808	4985299968	5730500096	6106399744	5727000064	5234200064	6151900160	10673999872	10056999936	10193000448	9625199616	9155399680	4509799936	8252299776	8570500096	8935799808	4577500160	4538299904	4909300224	3846500096
tr|A0A8C7JY44|A0A8C7JY44_ONCKI;tr|A0A8C7JWD3|A0A8C7JWD3_ONCKI;tr|A0A8C7JTF0|A0A8C7JTF0_ONCKI;tr|A0A8C7JTW0|A0A8C7JTW0_ONCKI;tr|A0A8C7JQV9|A0A8C7JQV9_ONCKI;tr|A0A060YTX4|A0A060YTX4_ONCMY;tr|A0A8C7QLH6|A0A8C7QLH6_ONCMY	31207000	0	0	19339000	19542000	44227000	28083000	24473000	32018000	14778000	11213000	17826000	14658000	16724000	20508000	0	0	0	21056000	0	27206000	0	0	21210000	31415000	9171400	0	0	0	0	0	0	0	0	0	11705000	17461000	0	0	17260000	0	0	0	18824000	24117000	58882000	49194000	50684000	42078000
tr|A0A8C8MET4|A0A8C8MET4_ONCTS;tr|A0A8C7S2W1|A0A8C7S2W1_ONCMY;tr|A0A8C7JVX0|A0A8C7JVX0_ONCKI;tr|A0A8C8IWS3|A0A8C8IWS3_ONCTS;tr|A0A8C7S3Y5|A0A8C7S3Y5_ONCMY;tr|A0A8C7S3Z3|A0A8C7S3Z3_ONCMY;tr|A0A8C7JRA4|A0A8C7JRA4_ONCKI	0	0	0	0	0	0	0	0	0	0	0	0	0	0	0	25605000	21470000	0	0	0	0	67217000	59037000	71084000	0	0	0	46350000	28182000	23464000	0	0	30275000	0	0	0	0	0	0	0	0	0	0	0	0	0	0	0	0
tr|A0A8C7JRT8|A0A8C7JRT8_ONCKI;tr|A0A8C7JUK6|A0A8C7JUK6_ONCKI;tr|A0A8C7K3J3|A0A8C7K3J3_ONCKI;tr|A0A8C7SGC3|A0A8C7SGC3_ONCMY;tr|A0A8C7SM91|A0A8C7SM91_ONCMY;tr|A0A8C8J832|A0A8C8J832_ONCTS;tr|A0A8C7SQ87|A0A8C7SQ87_ONCMY;tr|A0A8C7SMR3|A0A8C7SMR3_ONCMY;tr|A0A060YMI7|A0A060YMI7_ONCMY	0	0	0	0	4803800	9105500	0	0	0	27283000	26288000	24027000	16307000	21450000	34361000	0	0	0	47045000	47330000	42800000	11006000	5067800	10659000	0	0	8334800	0	7708600	6451000	13804000	0	16313000	15224000	13105000	0	71339000	77923000	72651000	78408000	70999000	0	5031600	0	0	33235000	42646000	33554000	16392000
tr|A0A8C7JS60|A0A8C7JS60_ONCKI;tr|A0A8C7JS41|A0A8C7JS41_ONCKI	0	0	0	0	0	0	0	0	0	526340000	291540000	299260000	393310016	476270016	587129984	0	0	0	581049984	567580032	510550016	0	0	0	108370000	162130000	350049984	283980000	245600000	0	0	0	0	0	0	0	43559000	24159000	111650000	0	0	0	0	0	0	725550016	948089984	791990016	0
tr|A0A8C7JTN3|A0A8C7JTN3_ONCKI;tr|A0A8C7JXM9|A0A8C7JXM9_ONCKI;tr|A0A8C7JYG8|A0A8C7JYG8_ONCKI;tr|A0A8C7JTR5|A0A8C7JTR5_ONCKI;tr|A0A8C8JNT4|A0A8C8JNT4_ONCTS;tr|A0A8C8JM98|A0A8C8JM98_ONCTS;tr|A0A8C8JPM4|A0A8C8JPM4_ONCTS;tr|A0A8C8JTY9|A0A8C8JTY9_ONCTS;tr|A0A8C8MKJ1|A0A8C8MKJ1_ONCTS;tr|A0A8C7N0L7|A0A8C7N0L7_ONCKI;tr|A0A8C7JYW6|A0A8C7JYW6_ONCKI;tr|A0A8C7JZ50|A0A8C7JZ50_ONCKI;tr|A0A8C8JTN2|A0A8C8JTN2_ON…	3387500032	3567300096	3029299968	3163399936	3254200064	2928900096	4386200064	4452199936	4619899904	5930999808	6179200000	6413700096	6281999872	5874800128	6041999872	5118000128	5063300096	4950700032	3647300096	3879600128	3476100096	2415300096	2497999872	2563099904	4475899904	4087600128	4241200128	4562800128	4808399872	4720699904	4448799744	4596800000	4508400128	5628899840	5976600064	5632699904	4251300096	4161299968	4214500096	4437400064	4153400064	941489984	4012000000	4156100096	3962800128	6401800192	6340100096	6333700096	6279000064
tr|A0A8C7JUG7|A0A8C7JUG7_ONCKI;tr|A0A8C7KP20|A0A8C7KP20_ONCKI;tr|A0A8C7JTY5|A0A8C7JTY5_ONCKI;tr|A0A8C7JSF0|A0A8C7JSF0_ONCKI;tr|A0A8C8JVW6|A0A8C8JVW6_ONCTS	113810000	112660000	108520000	107740000	114140000	108730000	85999000	72840000	89208000	87584000	101850000	104560000	97237000	86043000	89807000	97520000	83258000	96484000	167920000	153770000	149590000	162880000	166640000	150320000	100240000	91776000	98451000	138490000	131510000	140400000	221260000	218970000	218830000	136040000	144910000	128900000	113970000	123360000	120700000	162820000	148600000	0	88436000	90307000	93275000	104600000	117490000	116550000	121180000
tr|A0A8C7K0J4|A0A8C7K0J4_ONCKI;tr|A0A8C7K397|A0A8C7K397_ONCKI;tr|A0A8C7K7U6|A0A8C7K7U6_ONCKI;tr|A0A8C7JV72|A0A8C7JV72_ONCKI;tr|A0A8C7JV53|A0A8C7JV53_ONCKI;tr|A0A8C7K9D1|A0A8C7K9D1_ONCKI;tr|A0A8C7N2R6|A0A8C7N2R6_ONCKI;tr|A0A8C7K137|A0A8C7K137_ONCKI;tr|A0A8C7K6T3|A0A8C7K6T3_ONCKI;tr|A0A8C7N2Q8|A0A8C7N2Q8_ONCKI;tr|A0A8C7K6K3|A0A8C7K6K3_ONCKI;tr|A0A8C7JYK1|A0A8C7JYK1_ONCKI;tr|A0A8C7N2Q4|A0A8C7N2Q4_ON…	23398000	26236000	24617000	17444000	20493000	0	0	0	0	18689000	23814000	20083000	30976000	26991000	29774000	0	0	20274000	0	7665600	12066000	0	24044000	22290000	19845000	13138000	22638000	0	0	0	25584000	29020000	22187000	22988000	0	18584000	35395000	30878000	31376000	22598000	24321000	0	20460000	28465000	19883000	0	0	0	19980000
tr|A0A8C7JXU1|A0A8C7JXU1_ONCKI	428760000	332150016	334400000	274220000	274649984	243100000	532600000	514140000	501689984	159440000	191720000	166080000	203810000	193160000	192930000	358620000	355390016	361580000	340280000	360489984	386260000	163900000	194140000	180740000	430460000	465809984	439470016	131030000	125040000	112300000	146830000	129230000	120400000	124540000	127830000	140800000	176450000	167600000	209850000	188920000	155370000	0	147700000	164360000	147330000	365929984	279680000	268670016	171450000
tr|A0A8C7JYV4|A0A8C7JYV4_ONCKI	15813000192	15141000192	14510999552	16044000256	16586999808	15518000128	21259999232	21390000128	20671000576	11477000192	11566999552	12090000384	12542000128	11422999552	12044999680	9630600192	8962400256	9179499520	17336999936	17443999744	20230000640	18754000896	17684000768	18378999808	23445999616	23455000576	22217000960	12867999744	11418999808	11795999744	15646000128	16245000192	13934999552	17070000128	17282000896	17622999040	21948999680	22660999168	22850000896	20242999296	19811000320	3877400064	21660999680	21802000384	23491000320	13854999552	14218999808	13950000128	10229999616
tr|A0A8C7K044|A0A8C7K044_ONCKI	361820000	403729984	369240000	555929984	559740032	560830016	243890000	275220000	293060000	439489984	434430016	475480000	170410000	172050000	176290000	254670000	249020000	241610000	256050000	226640000	230280000	354449984	372540000	324980000	722120000	728339968	608689984	243550000	262850000	268170000	478830016	447620000	457000000	569430016	492350016	624460032	294710016	284489984	260060000	150460000	185430000	284470016	324609984	349440000	326590016	683440000	691880000	744510016	481689984
tr|A0A8C7N1U9|A0A8C7N1U9_ONCKI;tr|A0A8C7K0X2|A0A8C7K0X2_ONCKI;tr|A0A8C7JRX1|A0A8C7JRX1_ONCKI;tr|A0A8C7JN40|A0A8C7JN40_ONCKI;tr|A0A8C7K2Z9|A0A8C7K2Z9_ONCKI;tr|A0A8C7MZJ7|A0A8C7MZJ7_ONCKI;tr|A0A8C7JQ99|A0A8C7JQ99_ONCKI;tr|A0A8C7K5X1|A0A8C7K5X1_ONCKI;tr|A0A8C7KDF7|A0A8C7KDF7_ONCKI;tr|A0A8C7JZQ6|A0A8C7JZQ6_ONCKI;tr|A0A8C7JQ80|A0A8C7JQ80_ONCKI;tr|A0A8C7JZ34|A0A8C7JZ34_ONCKI;tr|A0A8C7JL35|A0A8C7JL35_ON…	283790016	325550016	272209984	428729984	396889984	394289984	157190000	158930000	144240000	38763000	12666000	63740000	0	14372000	2775200	133360000	132620000	148960000	146180000	144660000	123720000	265440000	271390016	270150016	289670016	210330000	301840000	26993000	15731000	31815000	62582000	53281000	72100000	25878000	52641000	34782000	125880000	125980000	134370000	298830016	300950016	356640000	62453000	89628000	94691000	0	0	23087000	36838000
tr|A0A8C7K2E6|A0A8C7K2E6_ONCKI;tr|A0A8C7K526|A0A8C7K526_ONCKI;tr|A0JG02|A0JG02_ONCMY;tr|A0A8C7W775|A0A8C7W775_ONCMY;tr|A0A8C7N1X7|A0A8C7N1X7_ONCKI;tr|A0A8C7K595|A0A8C7K595_ONCKI;tr|A0A8C7K5A9|A0A8C7K5A9_ONCKI;tr|A0A8C7K3E9|A0A8C7K3E9_ONCKI;tr|A0A8C7K167|A0A8C7K167_ONCKI	61612000	0	60682000	81442000	115240000	0	37082000	71603000	57495000	52742000	68341000	60044000	0	0	0	67353000	0	0	0	0	23675000	39538000	29907000	41449000	74630000	88564000	73842000	59887000	78818000	63735000	53936000	60345000	47142000	49435000	47076000	44189000	49762000	0	32324000	47747000	0	421529984	39473000	32634000	0	73883000	86918000	76753000	30734000
tr|A0A8C7K3P3|A0A8C7K3P3_ONCKI;tr|A0A8C7K3E8|A0A8C7K3E8_ONCKI;tr|A0A8C8C2X9|A0A8C8C2X9_ONCTS;tr|A0A8C7VPH5|A0A8C7VPH5_ONCMY;tr|A0A8C7DFG4|A0A8C7DFG4_ONCKI;tr|A0A8C8C9X5|A0A8C8C9X5_ONCTS;tr|C1BF58|C1BF58_ONCMY;tr|A0A8C8EJ09|A0A8C8EJ09_ONCTS;tr|A0A8C7F6Q2|A0A8C7F6Q2_ONCKI;tr|A0A060YWX4|A0A060YWX4_ONCMY;tr|C1BHP6|C1BHP6_ONCMY;tr|A0A8C7QJZ7|A0A8C7QJZ7_ONCMY;tr|A0A8C7QJW2|A0A8C7QJW2_ONCMY;tr|A0A8C8C54…	0	0	0	0	0	0	0	0	0	0	0	0	0	0	0	0	0	0	77937000	64467000	71100000	0	0	0	0	0	0	0	0	0	0	0	0	0	0	0	0	0	0	0	0	0	0	0	0	0	0	0	0
tr|A0A8C7K3F9|A0A8C7K3F9_ONCKI;tr|A0A8C7ICT5|A0A8C7ICT5_ONCKI;tr|A0A8C7MQ57|A0A8C7MQ57_ONCKI;tr|A0A8C7IEZ1|A0A8C7IEZ1_ONCKI;tr|A0A8C7IE52|A0A8C7IE52_ONCKI;tr|A0A8C7ID31|A0A8C7ID31_ONCKI;tr|A0A8C7MQK0|A0A8C7MQK0_ONCKI	16740000	13650000	10840000	14826000	0	11100000	17275000	12903000	14946000	0	0	0	0	0	6286800	16746000	14054000	14307000	78406000	78741000	81617000	23202000	23771000	0	0	0	0	21091000	16013000	18900000	20104000	30648000	32617000	0	0	0	0	28042000	0	0	13640000	0	5289400	0	6375800	14833000	0	13577000	0
tr|A0A8C7N335|A0A8C7N335_ONCKI;tr|A0A8C7KAZ0|A0A8C7KAZ0_ONCKI;tr|A0A8C7KTH1|A0A8C7KTH1_ONCKI;tr|A0A8C7KPM6|A0A8C7KPM6_ONCKI;tr|A0A8C7K842|A0A8C7K842_ONCKI;tr|A0A8C7K422|A0A8C7K422_ONCKI;tr|A0A8C7KS41|A0A8C7KS41_ONCKI;tr|A0A8C7N323|A0A8C7N323_ONCKI;tr|A0A8C7K8A8|A0A8C7K8A8_ONCKI;tr|A0A8C7KP93|A0A8C7KP93_ONCKI;tr|A0A8C7KYE5|A0A8C7KYE5_ONCKI;tr|A0A8C7K3Y1|A0A8C7K3Y1_ONCKI;tr|A0A8C7K7C9|A0A8C7K7C9_ON…	0	16599000	0	0	0	0	0	0	0	0	0	13139000	0	0	0	24303000	25201000	21021000	0	10167000	0	0	0	0	0	0	0	0	0	0	9301600	0	0	0	0	0	0	0	0	0	0	0	0	10454000	0	0	0	0	0
tr|A0A8C7KT40|A0A8C7KT40_ONCKI;tr|A0A8C7K615|A0A8C7K615_ONCKI;tr|A0A8C7KLJ3|A0A8C7KLJ3_ONCKI;tr|A0A8C7KT12|A0A8C7KT12_ONCKI;tr|A0A8C7K8H8|A0A8C7K8H8_ONCKI;tr|A0A8C7KER4|A0A8C7KER4_ONCKI;tr|A0A8C7K8A9|A0A8C7K8A9_ONCKI;tr|A0A8C7KAV2|A0A8C7KAV2_ONCKI;tr|A0A8C7KM92|A0A8C7KM92_ONCKI;tr|A0A8C7KHB1|A0A8C7KHB1_ONCKI;tr|A0A8C7KEK5|A0A8C7KEK5_ONCKI;tr|A0A8C7KCB4|A0A8C7KCB4_ONCKI;tr|A0A8C7KLD7|A0A8C7KLD7_ON…	0	0	0	0	0	0	0	0	0	0	0	0	0	0	0	0	0	0	0	0	21662000	0	0	0	0	0	0	0	0	0	0	0	0	0	0	0	0	0	0	0	0	0	0	0	0	21051000	14416000	0	63365000
tr|A0A8C7K653|A0A8C7K653_ONCKI;tr|A0A8C7K8D6|A0A8C7K8D6_ONCKI;tr|A0A8C7IVG8|A0A8C7IVG8_ONCKI;tr|A0A8C7IT24|A0A8C7IT24_ONCKI;tr|A0A8C7ITY8|A0A8C7ITY8_ONCKI;tr|A0A8C7KAV0|A0A8C7KAV0_ONCKI;tr|A0A8C7ITA8|A0A8C7ITA8_ONCKI;tr|A0A8C7IT08|A0A8C7IT08_ONCKI;tr|A0A8C7N3K5|A0A8C7N3K5_ONCKI;tr|A0A8C7IU99|A0A8C7IU99_ONCKI	0	0	0	0	12193000	0	0	0	5469000	0	0	0	0	0	0	0	0	0	17784000	0	10978000	0	0	0	0	0	0	0	5989200	8101400	0	0	10223000	0	0	0	0	0	0	8178800	0	0	0	0	0	0	0	0	0
tr|A0A8C8C740|A0A8C8C740_ONCTS;tr|A0A8C7N2S4|A0A8C7N2S4_ONCKI;tr|A0A8C7K6S3|A0A8C7K6S3_ONCKI;tr|A0A8C7LNY0|A0A8C7LNY0_ONCMY	25063000	21832000	21931000	26536000	26694000	26932000	55403000	64456000	61613000	0	0	0	24877000	23024000	18876000	4817600	6047700	12066000	34777000	37537000	34744000	26781000	32672000	27298000	0	0	0	0	0	0	0	0	0	47901000	40136000	37062000	0	0	0	0	0	0	0	0	0	12653000	0	17566000	27394000
tr|A0A8C7KP72|A0A8C7KP72_ONCKI;tr|A0A8C7K960|A0A8C7K960_ONCKI;tr|A0A8C7KUU1|A0A8C7KUU1_ONCKI;tr|A0A8C7KLC6|A0A8C7KLC6_ONCKI;tr|A0A8C7N438|A0A8C7N438_ONCKI;tr|A0A8C7L021|A0A8C7L021_ONCKI;tr|A0A8C8FIT2|A0A8C8FIT2_ONCTS;tr|A0A8C8FIJ2|A0A8C8FIJ2_ONCTS;tr|A0A8C7N3K2|A0A8C7N3K2_ONCKI;tr|A0A8C8FI60|A0A8C8FI60_ONCTS;tr|A0A060YVB2|A0A060YVB2_ONCMY;tr|A0A8C8FL38|A0A8C8FL38_ONCTS;tr|A0A8C8FHJ8|A0A8C8FHJ8_ON…	666659968	689340032	589489984	609459968	662680000	597420032	376590016	391150016	374900000	450190016	422460000	450110016	364340000	405729984	368320000	454760000	436070016	454630016	859209984	945929984	706110016	900499968	1022200000	970609984	423649984	377620000	370870016	581920000	550140032	578870016	934270016	894960000	865190016	395430016	453169984	444870016	540780032	547059968	536369984	729040000	760470016	403969984	457969984	405790016	436689984	539169984	539030016	546200000	443760000
tr|A0A8C8LYW2|A0A8C8LYW2_ONCTS;tr|A0A8C7K9J8|A0A8C7K9J8_ONCKI;tr|A0A8C7IZX4|A0A8C7IZX4_ONCKI;tr|A0A060YTJ1|A0A060YTJ1_ONCMY;tr|A0A060YCM1|A0A060YCM1_ONCMY;tr|A0A8C7VX94|A0A8C7VX94_ONCMY;tr|A0A8C8LQ74|A0A8C8LQ74_ONCTS;tr|A0A8C7J5J6|A0A8C7J5J6_ONCKI	0	0	0	4329500	10912000	8346400	0	0	0	0	0	192000000	0	0	0	0	0	0	0	0	0	0	0	0	0	0	44190000	0	8748100	8083400	0	0	0	0	12579000	0	13236000	0	0	6062400	11424000	0	0	0	0	0	0	0	22626000
tr|A0A8C7KAA9|A0A8C7KAA9_ONCKI	2122000000	2201999872	2155099904	1925900032	2021299968	1950899968	2000600064	2100800000	2029799936	3527099904	3531000064	3539000064	2875200000	2771699968	2899599872	3965199872	3750899968	4009799936	1607900032	1556600064	1610599936	2033100032	2010899968	1917500032	2151399936	2138400000	2386800128	3160699904	3256399872	3225299968	2637799936	2682599936	2629199872	3999000064	3931599872	4004499968	2293799936	2312699904	2316400128	2209799936	2412999936	1158000000	2460000000	2375399936	2679600128	2704000000	2800999936	2629499904	3871699968
tr|A0A8C7KB38|A0A8C7KB38_ONCKI;tr|A0A8C7KCH0|A0A8C7KCH0_ONCKI;tr|A0A8C7K8R2|A0A8C7K8R2_ONCKI;tr|A0A8C7K8L3|A0A8C7K8L3_ONCKI;tr|A0A8C7K571|A0A8C7K571_ONCKI;tr|A0A8C7K5Y7|A0A8C7K5Y7_ONCKI;tr|A0A8C7KK07|A0A8C7KK07_ONCKI;tr|A0A8C7K810|A0A8C7K810_ONCKI;tr|A0A8C7KC92|A0A8C7KC92_ONCKI	221230000	201480000	190520000	184640000	198340000	157850000	105210000	50680000	88139000	81965000	62670000	80858000	75784000	78161000	73377000	161560000	148040000	183480000	322689984	289240000	299089984	128720000	129510000	134460000	46436000	53665000	57887000	199640000	196330000	189600000	129350000	153010000	142220000	75762000	85940000	101280000	169250000	190390000	166300000	132250000	135040000	0	69454000	63769000	58074000	125320000	131020000	150350000	140620000
tr|A0A8C7KIJ5|A0A8C7KIJ5_ONCKI;tr|A0A8C7KBP5|A0A8C7KBP5_ONCKI;tr|A0A8C8IMD6|A0A8C8IMD6_ONCTS;tr|A0A8C8IVC5|A0A8C8IVC5_ONCTS;tr|A0A8C7QPY5|A0A8C7QPY5_ONCMY;tr|A0A060WHC7|A0A060WHC7_ONCMY;tr|A0A8C8IQ16|A0A8C8IQ16_ONCTS;tr|A0A8C7QMT2|A0A8C7QMT2_ONCMY;tr|A0A8C7QKI4|A0A8C7QKI4_ONCMY	38167000	43010000	38031000	47691000	51161000	48363000	76073000	60251000	63510000	47076000	61531000	55920000	36240000	29438000	34525000	37359000	29814000	30158000	64497000	58409000	42472000	50869000	46135000	42060000	51485000	49834000	48588000	31340000	30186000	30427000	41574000	41604000	39365000	44575000	46548000	45868000	65101000	83477000	69944000	46098000	44217000	0	43222000	41125000	36372000	46106000	37810000	42536000	51939000
tr|A0A8C7KBW0|A0A8C7KBW0_ONCKI;tr|A0A8C7PAJ6|A0A8C7PAJ6_ONCMY;tr|A0A8C7PAC4|A0A8C7PAC4_ONCMY;tr|A0A8C8CSL9|A0A8C8CSL9_ONCTS;tr|A0A060Z8X8|A0A060Z8X8_ONCMY;tr|A0A8C7KCP4|A0A8C7KCP4_ONCKI	96509000	96186000	112390000	104780000	113350000	105760000	103150000	115560000	126150000	184900000	189500000	197950000	107280000	113030000	88760000	239610000	229760000	249410000	61961000	61334000	64935000	153430000	142610000	134110000	144920000	141430000	153620000	167050000	155830000	155230000	142140000	148870000	138140000	214110000	188590000	175280000	77673000	86548000	81068000	15195000	39464000	0	127530000	114540000	113200000	109980000	116110000	128340000	125140000
tr|A0A8C7N3A1|A0A8C7N3A1_ONCKI;tr|A0A8C7KD31|A0A8C7KD31_ONCKI;tr|A0A8C7K6E0|A0A8C7K6E0_ONCKI	2614799872	2754299904	2794299904	2163599872	2290200064	2206500096	2846899968	2921700096	2835399936	3233299968	3276199936	3208999936	7845300224	7452599808	7652199936	4264600064	4352900096	4397599744	3201900032	3825900032	3537400064	1558200064	1440999936	1439100032	3998099968	3943200000	3695000064	6594299904	6654000128	6130999808	2505299968	2464199936	2456600064	3852199936	3806099968	3675599872	7041999872	6943900160	6725799936	6356400128	6345999872	1823500032	23950999552	23420999680	23790999552	3401999872	3395699968	3475500032	5466399744
tr|A0A8C7N521|A0A8C7N521_ONCKI;tr|A0A8C7N4G9|A0A8C7N4G9_ONCKI;tr|A0A8C7KDI9|A0A8C7KDI9_ONCKI;tr|A0A8C7KHR4|A0A8C7KHR4_ONCKI;tr|A0A8C7KGU4|A0A8C7KGU4_ONCKI;tr|A0A8C8CY94|A0A8C8CY94_ONCTS;tr|A0A8C8D020|A0A8C8D020_ONCTS;tr|A0A8C8D821|A0A8C8D821_ONCTS;tr|A0A8C7QVP9|A0A8C7QVP9_ONCMY;tr|A0A060WJ72|A0A060WJ72_ONCMY	26496000	0	38494000	52075000	39282000	34717000	14224000	17798000	11915000	31418000	27229000	14319000	0	24405000	23721000	31219000	23549000	0	46584000	38504000	36965000	24691000	22146000	25330000	19165000	0	13642000	38304000	32986000	32252000	35398000	35483000	35426000	20077000	23928000	26681000	19026000	24707000	19706000	21560000	0	0	18197000	16304000	17040000	60360000	0	59770000	126260000
tr|A0A8C7KGS7|A0A8C7KGS7_ONCKI;tr|A0A8C7KML9|A0A8C7KML9_ONCKI;tr|A0A8C7KEY5|A0A8C7KEY5_ONCKI;tr|A0A8C7KLI6|A0A8C7KLI6_ONCKI;tr|A0A8C8D3B1|A0A8C8D3B1_ONCTS;tr|A0A8C8EQT5|A0A8C8EQT5_ONCTS;tr|A0A8C8EQF7|A0A8C8EQF7_ONCTS	58722000	64193000	58506000	48724000	52494000	55258000	20097000	21714000	16795000	0	0	0	0	0	16349000	0	0	0	71006000	69706000	102820000	0	0	0	0	0	0	0	0	0	0	0	0	0	0	0	0	0	0	0	0	0	0	0	0	0	0	0	0
tr|A0A8C8FV88|A0A8C8FV88_ONCTS;tr|A0A8C7KGX6|A0A8C7KGX6_ONCKI;tr|A0A8C7VXI6|A0A8C7VXI6_ONCMY	5217600000	5027999744	4918600192	4526300160	4264199936	4569800192	3062500096	3065299968	3121999872	468990016	525729984	550969984	828710016	853059968	785320000	4820599808	4604599808	4624799744	1436199936	1438200064	1745500032	2929799936	2914899968	2967899904	3845100032	3671399936	3958200064	1787000064	1816700032	1798400000	1530499968	1635600000	1638300032	2773799936	2543300096	2737999872	1241400064	1224499968	1325799936	2102599936	1972199936	258250000	3163800064	3392900096	3395099904	467300000	435649984	419390016	197020000
tr|A0A8C7KL36|A0A8C7KL36_ONCKI;tr|A0A8C7KH27|A0A8C7KH27_ONCKI;tr|A0A8C7N699|A0A8C7N699_ONCKI;tr|A0A8C7KH73|A0A8C7KH73_ONCKI;tr|A0A8C7KX29|A0A8C7KX29_ONCKI;tr|A0A8C7N5N4|A0A8C7N5N4_ONCKI;tr|A0A8C7KR26|A0A8C7KR26_ONCKI;tr|A0A8C8J4C0|A0A8C8J4C0_ONCTS;tr|A0A8C8IWP5|A0A8C8IWP5_ONCTS;tr|A0A8C8MEA0|A0A8C8MEA0_ONCTS;tr|A0A8C8IVL2|A0A8C8IVL2_ONCTS;tr|A0A8C8IY48|A0A8C8IY48_ONCTS;tr|A0A8C8MEC6|A0A8C8MEC6_ON…	428809984	437449984	361449984	486320000	426649984	478030016	491460000	485960000	517360000	644400000	664030016	632049984	595740032	618280000	617910016	394880000	394230016	418590016	640169984	523960000	542950016	358729984	401950016	370860000	416040000	410600000	457289984	547640000	531620000	536040000	537369984	476129984	388809984	654249984	680750016	700600000	591030016	647870016	645729984	417809984	446640000	51349000	301929984	356670016	339880000	552460032	609190016	586209984	647209984
tr|A0A8C7KIW0|A0A8C7KIW0_ONCKI;tr|A0A8C7RGB7|A0A8C7RGB7_ONCMY;tr|A0A8C7KI60|A0A8C7KI60_ONCKI	0	0	0	0	0	0	0	0	0	0	0	0	0	0	0	0	0	0	0	0	0	29126000	34603000	30609000	0	0	0	0	0	0	0	0	0	0	0	0	0	0	0	0	0	0	0	0	0	0	0	0	0
tr|A0A8C7KP42|A0A8C7KP42_ONCKI;tr|A0A8C7KLY0|A0A8C7KLY0_ONCKI;tr|A0A8C7N5V3|A0A8C7N5V3_ONCKI;tr|A0A8C7KZQ1|A0A8C7KZQ1_ONCKI;tr|A0A8C7KYD7|A0A8C7KYD7_ONCKI;tr|A0A8C7L6U2|A0A8C7L6U2_ONCKI;tr|A0A8C7KKC3|A0A8C7KKC3_ONCKI	36252000	38513000	28254000	35507000	37380000	41615000	29383000	19139000	17203000	18127000	21494000	18424000	0	0	0	15969000	13275000	21372000	36131000	39331000	39815000	20748000	25510000	18450000	12414000	0	0	17892000	21832000	23594000	29469000	30886000	27208000	0	0	17732000	38458000	36117000	27226000	27074000	22381000	0	0	0	13425000	50589000	56616000	47497000	134200000
tr|A0A8C7N5S0|A0A8C7N5S0_ONCKI;tr|A0A8C7N0J6|A0A8C7N0J6_ONCKI;tr|A0A8C7N137|A0A8C7N137_ONCKI;tr|A0A8C7KPA3|A0A8C7KPA3_ONCKI;tr|A0A8C7N121|A0A8C7N121_ONCKI;tr|A0A8C7JTK9|A0A8C7JTK9_ONCKI	23439000	25895000	27249000	15097000	18559000	0	29505000	23379000	24016000	20946000	22414000	24497000	28094000	28766000	26759000	18566000	19810000	15983000	18233000	13832000	0	16497000	0	0	28860000	24852000	23834000	0	20756000	20187000	30344000	32391000	37050000	0	25910000	28088000	18949000	17299000	20147000	18002000	0	0	33234000	24236000	30299000	27763000	26639000	27726000	22825000
tr|A0A8C8BSY7|A0A8C8BSY7_ONCTS;tr|B8YMU0|B8YMU0_ONCMY;tr|A0A8C7NGV3|A0A8C7NGV3_ONCMY;tr|A0A8C7KRT8|A0A8C7KRT8_ONCKI;tr|A0A8C7NGY3|A0A8C7NGY3_ONCMY;tr|A0A8C7NGZ6|A0A8C7NGZ6_ONCMY;tr|A0A8C7N779|A0A8C7N779_ONCKI;tr|A0A8C8C1F3|A0A8C8C1F3_ONCTS;tr|A0A8C7NGS9|A0A8C7NGS9_ONCMY;tr|A0A8C7KYR0|A0A8C7KYR0_ONCKI	0	0	0	0	0	0	0	0	0	0	0	0	0	0	0	0	0	0	59306000	44360000	71095000	0	0	0	0	0	0	0	0	0	0	0	0	0	0	0	0	0	0	0	0	0	0	0	0	0	0	0	0
tr|A0A8C7KTC5|A0A8C7KTC5_ONCKI;tr|A0A8C7KTT3|A0A8C7KTT3_ONCKI;tr|C1BEJ9|C1BEJ9_ONCMY;tr|A0A8C8CJL3|A0A8C8CJL3_ONCTS;tr|A0A8C7TNV5|A0A8C7TNV5_ONCMY;tr|A0A8C7NSU4|A0A8C7NSU4_ONCMY;tr|A0A060YW48|A0A060YW48_ONCMY;tr|C1BF53|C1BF53_ONCMY;tr|C1BI50|C1BI50_ONCMY	265620000	322240000	209170000	280750016	277400000	230880000	178200000	167020000	147580000	112570000	105020000	120560000	91708000	139360000	91269000	140230000	118770000	188250000	250420000	189110000	192830000	112090000	184300000	142850000	72564000	96408000	97011000	134680000	117750000	141850000	114490000	148180000	119020000	144310000	178490000	144530000	113790000	100510000	124100000	130330000	120860000	0	117080000	208810000	138870000	119600000	111970000	115000000	94379000
tr|A0A8C7KTI5|A0A8C7KTI5_ONCKI	497150016	361390016	258430000	743320000	453200000	278620000	249380000	311020000	202100000	51633000448	55375998976	55168999424	59394998272	55572000768	54634000384	1025600000	1030899968	1075200000	140670000	216120000	107420000	156290000	134820000	180420000	3049299968	3379399936	3866400000	18314999808	17941999616	17846999040	3802400000	4713900032	4543000064	7244899840	8043899904	8325600256	1120099968	696849984	440500000	179620000	310740000	6552699904	291329984	229300000	231440000	78181998592	80870998016	82458001408	78867996672
tr|A0A8C7L370|A0A8C7L370_ONCKI;tr|A0A8C7KUB5|A0A8C7KUB5_ONCKI;tr|A0A8C7KWP6|A0A8C7KWP6_ONCKI;tr|A0A8C7L362|A0A8C7L362_ONCKI;tr|A0A8C7N8A6|A0A8C7N8A6_ONCKI;tr|A0A8C8J781|A0A8C8J781_ONCTS;tr|A0A8C8J354|A0A8C8J354_ONCTS	454500000	473529984	474609984	181540000	161320000	169960000	666430016	664329984	620160000	1375100032	1389600000	1453900032	1134499968	1076499968	1065000000	823880000	874470016	955790016	443049984	427630016	477940000	384550016	387470016	371340000	369369984	379969984	379060000	1606200064	1535299968	1507600000	1212600064	1306300032	1296400000	944720000	1016800000	1019200000	500320000	485020000	517440000	615580032	594230016	152560000	675200000	673070016	693360000	3756000000	3844699904	3826099968	2951300096
tr|A0A8C7KYW3|A0A8C7KYW3_ONCKI;tr|A0A8C8HH10|A0A8C8HH10_ONCTS;tr|A0A8C8HP02|A0A8C8HP02_ONCTS;tr|A0A8C7KZ50|A0A8C7KZ50_ONCKI;tr|A0A8C8HHS8|A0A8C8HHS8_ONCTS;tr|A0A8C8HGG5|A0A8C8HGG5_ONCTS;tr|A0A8C8HG35|A0A8C8HG35_ONCTS;tr|A0A8C8M546|A0A8C8M546_ONCTS;tr|A0A8C7KU12|A0A8C7KU12_ONCKI;tr|A0A8C7KUJ9|A0A8C7KUJ9_ONCKI;tr|A0A8C8M4X1|A0A8C8M4X1_ONCTS;tr|A0A8C8HL85|A0A8C8HL85_ONCTS;tr|A0A8C7KVT1|A0A8C7KVT1_ON…	0	0	0	0	0	0	0	0	0	0	0	0	0	0	0	0	0	0	0	0	0	0	0	0	0	0	0	0	0	0	0	0	0	0	0	0	0	0	0	46476000	40006000	876689984	0	0	0	0	0	0	0
tr|A0A8C8HQC8|A0A8C8HQC8_ONCTS;tr|A0A8C7L4E1|A0A8C7L4E1_ONCKI;tr|A0A060VYU6|A0A060VYU6_ONCMY;tr|A0A8C7SD95|A0A8C7SD95_ONCMY;tr|A0A8C7DFR9|A0A8C7DFR9_ONCKI;tr|A0A8C8GVE1|A0A8C8GVE1_ONCTS;tr|A0A8C7DX84|A0A8C7DX84_ONCKI;tr|A0A8C7CHH0|A0A8C7CHH0_ONCKI;tr|A0A8C8C8D4|A0A8C8C8D4_ONCTS;tr|A0A8C7DUW6|A0A8C7DUW6_ONCKI;tr|A0A7U3LIN5|A0A7U3LIN5_ONCGO;tr|A0A2Z6ASB1|A0A2Z6ASB1_ONCKE;tr|A0A2Z6AS70|A0A2Z6AS70_ON…	0	0	0	0	0	0	0	0	0	0	0	0	0	0	0	0	0	0	0	0	0	0	0	0	0	0	0	0	0	0	0	0	0	0	0	0	0	0	0	38956000	0	0	0	0	0	0	0	0	0
tr|A0A8C8F9X9|A0A8C8F9X9_ONCTS;tr|A0A8C8F9U4|A0A8C8F9U4_ONCTS;tr|A0A8C8F8U6|A0A8C8F8U6_ONCTS;tr|A0A8C7L5N4|A0A8C7L5N4_ONCKI;tr|A0A8C7L7P6|A0A8C7L7P6_ONCKI;tr|A0A8C7L541|A0A8C7L541_ONCKI;tr|A0A8C7VME4|A0A8C7VME4_ONCMY;tr|A0A8C7QAU5|A0A8C7QAU5_ONCMY;tr|A0A8C8F9K5|A0A8C8F9K5_ONCTS;tr|A0A8C7L5L3|A0A8C7L5L3_ONCKI;tr|A0A8C7L3Y7|A0A8C7L3Y7_ONCKI;tr|A0A060XJH8|A0A060XJH8_ONCMY;tr|A0A060XCT9|A0A060XCT9_ON…	0	0	10149000	21293000	22339000	19576000	0	0	0	0	0	0	0	0	0	0	0	0	31132000	24261000	29449000	0	0	0	0	0	0	0	12785000	0	0	0	0	0	0	0	0	0	0	0	0	0	0	0	0	27393000	26587000	25991000	52724000
tr|A0A8C7PWS7|A0A8C7PWS7_ONCMY;tr|A0A8C7PX64|A0A8C7PX64_ONCMY;tr|A0A8C8EZ07|A0A8C8EZ07_ONCTS;tr|A0A8C7PUD4|A0A8C7PUD4_ONCMY;tr|A0A8C7LFX0|A0A8C7LFX0_ONCKI;tr|A0A8C7LG03|A0A8C7LG03_ONCKI;tr|A0A8C8IQ85|A0A8C8IQ85_ONCTS;tr|A0A8C7PYN2|A0A8C7PYN2_ONCMY;tr|A0A8C8EYB4|A0A8C8EYB4_ONCTS;tr|A0A8C7PXL2|A0A8C7PXL2_ONCMY;tr|A0A8C8MEC7|A0A8C8MEC7_ONCTS;tr|A0A8C8IYT4|A0A8C8IYT4_ONCTS;tr|A0A8C7LE74|A0A8C7LE74_ON…	0	0	33811000	36357000	33739000	34331000	0	0	0	25524000	24267000	23536000	0	0	0	27905000	31269000	32881000	32355000	0	0	0	0	25005000	23040000	17703000	19158000	45633000	38665000	40597000	36473000	54315000	52835000	0	0	0	32466000	34095000	37233000	29042000	30311000	0	23357000	0	20170000	0	14272000	19244000	0
tr|A0A8C7L7N1|A0A8C7L7N1_ONCKI;tr|A0A8C7R3X3|A0A8C7R3X3_ONCMY;tr|A0A060YV08|A0A060YV08_ONCMY;tr|A0A8C7VSR7|A0A8C7VSR7_ONCMY;tr|A0A8C7N8J5|A0A8C7N8J5_ONCKI;tr|A0A8C7R2N5|A0A8C7R2N5_ONCMY;tr|A0A060YVM5|A0A060YVM5_ONCMY;tr|A0A8C7R3V4|A0A8C7R3V4_ONCMY;tr|A0A8C8GMU2|A0A8C8GMU2_ONCTS;tr|A0A8C7KYK8|A0A8C7KYK8_ONCKI	605129984	572230016	654809984	600579968	668270016	673260032	150870000	152380000	162800000	221760000	229910000	246090000	157710000	143750000	188060000	234950000	219320000	239210000	294649984	295249984	357329984	380080000	355940000	334190016	273800000	236160000	242860000	416409984	405780000	391160000	366230016	416080000	410500000	282769984	279140000	257520000	346550016	365310016	327400000	332160000	352500000	517920000	222650000	225980000	228630000	287950016	245550000	221680000	227380000
tr|A0A8C7PBG9|A0A8C7PBG9_ONCMY;tr|A0A8C8LVY8|A0A8C8LVY8_ONCTS;tr|A0A8C7P2K3|A0A8C7P2K3_ONCMY;tr|A0A8C7L7T2|A0A8C7L7T2_ONCKI;tr|A0A8C7P0G8|A0A8C7P0G8_ONCMY;tr|A0A060ZHQ2|A0A060ZHQ2_ONCMY	28855000	0	18757000	48721000	66987000	51725000	25113000	22954000	21460000	55042000	43521000	47746000	0	25772000	49719000	37076000	37003000	0	219740000	192840000	266510000	21060000	24669000	29410000	0	0	0	128590000	129970000	131230000	221070000	219170000	224520000	0	0	0	45979000	53238000	35445000	137620000	173870000	1947299968	0	0	0	0	0	0	69173000
tr|A0A8C7LA27|A0A8C7LA27_ONCKI	470480000	429700000	572579968	462150016	481160000	460680000	456910016	485140000	419889984	521880000	526080000	512990016	188210000	200350000	198460000	493740000	499580000	377360000	144990000	258000000	99268000	300300000	273520000	374140000	825500032	771360000	521750016	353980000	385009984	372140000	370350016	274980000	352609984	284270016	247390000	320750016	287430016	293569984	259150000	458889984	400990016	0	265280000	272529984	246490000	343300000	295280000	248620000	137700000
tr|C1BI80|C1BI80_ONCMY;tr|C1BGH2|C1BGH2_ONCMY;tr|A0A8C7LA89|A0A8C7LA89_ONCKI;tr|A0A8C8JPM2|A0A8C8JPM2_ONCTS;tr|C1BGL0|C1BGL0_ONCMY;tr|A0A8C7MEB5|A0A8C7MEB5_ONCKI	0	0	0	0	0	0	0	0	0	0	0	0	0	0	0	0	0	0	68796000	59712000	50795000	0	0	0	0	0	0	63843000	0	0	0	0	0	0	0	0	0	0	0	0	0	0	0	0	0	0	0	0	0
tr|A0A8C7SJ17|A0A8C7SJ17_ONCMY;tr|A0A8C7SEJ8|A0A8C7SEJ8_ONCMY;tr|A0A8C7SIT6|A0A8C7SIT6_ONCMY;tr|A0A8C7SM09|A0A8C7SM09_ONCMY;tr|A0A8C7W056|A0A8C7W056_ONCMY;tr|A0A8C7SMU5|A0A8C7SMU5_ONCMY;tr|A0A8C7SAA6|A0A8C7SAA6_ONCMY;tr|A0A8C7LBQ4|A0A8C7LBQ4_ONCKI;tr|A0A8C7NB70|A0A8C7NB70_ONCKI;tr|A0A8C7LBP1|A0A8C7LBP1_ONCKI;tr|A0A8C7LDL5|A0A8C7LDL5_ONCKI;tr|A0A8C7LDN6|A0A8C7LDN6_ONCKI;tr|A0A8C7LLX7|A0A8C7LLX7_ON…	0	0	0	0	0	0	0	0	0	0	0	0	0	0	0	0	0	0	31168000	28247000	30155000	0	0	0	0	0	0	39795000	31893000	34160000	0	0	15107000	0	0	0	0	0	0	0	0	0	0	0	0	0	0	0	0
tr|A0A8C7N8J7|A0A8C7N8J7_ONCKI;tr|A0A8C8LZV8|A0A8C8LZV8_ONCTS;tr|A0A8C7SL37|A0A8C7SL37_ONCMY;tr|A0A8C8LZD1|A0A8C8LZD1_ONCTS;tr|A0A8C7LC93|A0A8C7LC93_ONCKI;tr|A0A8C7SU46|A0A8C7SU46_ONCMY;tr|C1BHJ7|C1BHJ7_ONCMY;tr|A0A060WEX2|A0A060WEX2_ONCMY;tr|C1BH80|C1BH80_ONCMY;tr|C1BFR4|C1BFR4_ONCMY;tr|C1BEN3|C1BEN3_ONCMY;tr|A0A8C8C6I8|A0A8C8C6I8_ONCTS;tr|A0A8C7DHV7|A0A8C7DHV7_ONCKI;tr|A0A060YTD8|A0A060YTD8_ONC…	28054000	24024000	21933000	33993000	33414000	29787000	0	0	8683200	0	0	0	0	0	0	24915000	17204000	20335000	32900000	25438000	21026000	146610000	160910000	98964000	15986000	9711000	0	25977000	24246000	35196000	40449000	41245000	54163000	17886000	18072000	15732000	30396000	35854000	15676000	26881000	33817000	0	0	0	0	8838800	0	0	9609900
tr|A0A8C8M157|A0A8C8M157_ONCTS;tr|A0A8C7LFZ2|A0A8C7LFZ2_ONCKI;tr|A0A8C8GZJ3|A0A8C8GZJ3_ONCTS;tr|A0A8C7UWJ6|A0A8C7UWJ6_ONCMY;tr|A0A8C7LCF8|A0A8C7LCF8_ONCKI;tr|A0A8C8H0Z0|A0A8C8H0Z0_ONCTS;tr|A0A8C7WKM5|A0A8C7WKM5_ONCMY;tr|A0A8C7NB68|A0A8C7NB68_ONCKI;tr|A0A8C7LDT3|A0A8C7LDT3_ONCKI;tr|A0A8C8H0W9|A0A8C8H0W9_ONCTS;tr|A0A8C7LDT5|A0A8C7LDT5_ONCKI;tr|A0A8C7V5U3|A0A8C7V5U3_ONCMY;tr|A0A8C7NB66|A0A8C7NB66_ON…	396580000	430420000	356020000	416520000	419329984	437689984	174650000	162540000	172850000	257910000	260680000	264930000	164270000	158300000	176390000	299689984	317160000	302569984	470720000	423880000	410460000	380240000	355580000	332860000	158520000	154610000	175030000	392889984	404560000	423260000	394030016	407160000	412040000	250110000	238160000	233080000	299080000	307460000	315980000	304860000	284449984	46417000	204400000	226200000	198330000	212260000	247980000	227800000	185630000
tr|A0A8C7VGL7|A0A8C7VGL7_ONCMY;tr|A0A8C7VGM0|A0A8C7VGM0_ONCMY;tr|A0A8C7LCS0|A0A8C7LCS0_ONCKI	8955400	10027000	0	0	7777100	8393300	0	6486800	0	0	0	0	0	0	0	0	0	10229000	9055900	9609700	0	5973000	6661300	0	9256200	0	0	0	0	0	0	0	0	0	0	0	10575000	10828000	9462400	0	6965000	0	0	0	0	0	0	0	0
tr|A0A8C7LN41|A0A8C7LN41_ONCKI;tr|A0A8C7LEV9|A0A8C7LEV9_ONCKI;tr|A0A8C7LCS9|A0A8C7LCS9_ONCKI;tr|A0A8C8H5T0|A0A8C8H5T0_ONCTS;tr|Q672G9|Q672G9_ONCMY	50746000	44078000	39807000	53152000	58852000	51936000	19650000	0	19607000	18010000	18278000	19089000	0	8425600	9964900	62368000	60108000	51135000	24362000	22113000	16907000	40807000	44108000	44407000	15685000	0	25162000	28925000	37632000	27683000	38134000	35513000	35340000	28285000	34460000	32939000	36784000	35083000	31398000	44929000	53981000	0	17744000	0	0	0	13456000	15767000	0
tr|A0A8C7LFI7|A0A8C7LFI7_ONCKI;tr|A0A8C7L455|A0A8C7L455_ONCKI;tr|A0A060WAQ6|A0A060WAQ6_ONCMY;tr|A0A8C7L273|A0A8C7L273_ONCKI;tr|A0A8C8CJA4|A0A8C8CJA4_ONCTS	2113900032	1902400000	1535299968	2190700032	2173900032	1952499968	1992600064	1901799936	2151699968	1209299968	1196199936	1127200000	1021000000	938800000	972270016	1564999936	1588700032	1565900032	1392099968	1224899968	1247200000	1465500032	1771100032	1558499968	2038300032	2119500032	2492600064	1190300032	1227200000	1243800064	1227000064	1215299968	1155600000	1593600000	1503299968	1486400000	1448499968	1579699968	1393699968	1640499968	1497900032	1113600000	1646599936	1723900032	1657900032	946630016	984350016	950929984	1049600000
tr|A0A8C7NCH3|A0A8C7NCH3_ONCKI;tr|A0A8C7U4H1|A0A8C7U4H1_ONCMY;tr|A0A8C7LHA1|A0A8C7LHA1_ONCKI;tr|A0A060VUP2|A0A060VUP2_ONCMY;tr|A0A8C7UDJ2|A0A8C7UDJ2_ONCMY;tr|A0A8C8C000|A0A8C8C000_ONCTS;tr|A0A8C7UCR3|A0A8C7UCR3_ONCMY;tr|A0A8C8BZS7|A0A8C8BZS7_ONCTS;tr|A0A8C8C2H6|A0A8C8C2H6_ONCTS	0	0	0	0	0	0	0	0	0	0	0	0	0	0	0	0	0	0	0	14996000	0	0	0	0	0	0	0	0	0	0	0	0	0	0	0	0	0	0	0	0	0	0	0	0	0	0	0	0	0
tr|A0A8C8J5N3|A0A8C8J5N3_ONCTS;tr|A0A8C7VPW1|A0A8C7VPW1_ONCMY;tr|A0A8C8J1F7|A0A8C8J1F7_ONCTS;tr|A0A8C7QLI9|A0A8C7QLI9_ONCMY;tr|A0A8C7LJ52|A0A8C7LJ52_ONCKI;tr|A0A8C8J1X4|A0A8C8J1X4_ONCTS;tr|A0A8C7RQX8|A0A8C7RQX8_ONCMY;tr|A0A8C7RSK9|A0A8C7RSK9_ONCMY;tr|A0A8C7RSJ1|A0A8C7RSJ1_ONCMY	0	0	0	0	0	0	0	0	0	0	0	0	0	0	0	0	0	0	23553000	49668000	42830000	0	0	0	0	0	0	0	5298400	0	0	17708000	0	0	0	0	15268000	7200300	12946000	0	0	0	0	0	0	0	0	0	0
tr|A0A8C8JU51|A0A8C8JU51_ONCTS;tr|A0A8C7LK73|A0A8C7LK73_ONCKI;tr|A0A8C7SP03|A0A8C7SP03_ONCMY;tr|A0A8C7SL04|A0A8C7SL04_ONCMY;tr|A0A8C7SP21|A0A8C7SP21_ONCMY;tr|A0A8C8MMF9|A0A8C8MMF9_ONCTS;tr|A0A8C7L848|A0A8C7L848_ONCKI;tr|A0A060X0B1|A0A060X0B1_ONCMY;tr|A0A8C8JTA2|A0A8C8JTA2_ONCTS;tr|A0A8C7L876|A0A8C7L876_ONCKI;tr|A0A8C8ML40|A0A8C8ML40_ONCTS;tr|A0A8C8JXH3|A0A8C8JXH3_ONCTS	0	0	0	0	0	0	0	0	0	0	0	0	0	0	0	0	0	0	0	0	0	0	0	0	0	0	0	0	0	0	0	0	0	0	0	0	0	0	0	0	0	0	0	0	0	0	0	0	0
tr|A0A8C7LYD2|A0A8C7LYD2_ONCMY;tr|A0A8C7LKD6|A0A8C7LKD6_ONCMY;tr|A0A060WZT4|A0A060WZT4_ONCMY;tr|A0A8C8FFK0|A0A8C8FFK0_ONCTS;tr|A0A8C8FG45|A0A8C8FG45_ONCTS	341660000	312960000	263200000	253210000	302449984	303200000	342560000	371020000	336150016	499820000	510969984	466480000	297710016	294860000	306140000	519200000	528049984	542529984	489150016	514449984	437310016	239520000	241240000	205570000	403529984	395510016	400080000	358529984	345680000	340740000	508340000	539760000	562899968	523089984	511480000	553859968	680040000	761649984	760819968	635440000	688489984	1333799936	260940000	290200000	275569984	439430016	427390016	413510016	302920000
tr|A0A8C7QGX4|A0A8C7QGX4_ONCMY;tr|A0A8C7LNB8|A0A8C7LNB8_ONCKI;tr|A0A8C8H4J6|A0A8C8H4J6_ONCTS;tr|A0A060XH24|A0A060XH24_ONCMY;tr|J7GTD8|J7GTD8_ONCMY;tr|A0A8C8H031|A0A8C8H031_ONCTS	255820000	253910000	230270000	185540000	224710000	178920000	183050000	200750000	229030000	158280000	172590000	157340000	167900000	204510000	202560000	167280000	158680000	187060000	157510000	182420000	187960000	184520000	168130000	199340000	212780000	164730000	194790000	154740000	159550000	159360000	190340000	244380000	200580000	154320000	180650000	192320000	222760000	228390000	217150000	215320000	238350000	235220000	170860000	218960000	203720000	143710000	134740000	174750000	132180000
tr|A0A8C8G8B8|A0A8C8G8B8_ONCTS;tr|A0A8C7LP02|A0A8C7LP02_ONCKI;tr|A0A8C7LT43|A0A8C7LT43_ONCKI;tr|A0A8C8IDJ7|A0A8C8IDJ7_ONCTS;tr|A0A060WRU9|A0A060WRU9_ONCMY;tr|A0A8C7WKL0|A0A8C7WKL0_ONCMY	29496000	23013000	0	50575000	35784000	0	0	19661000	0	0	23502000	0	0	0	0	45285000	40710000	42707000	33329000	22410000	40592000	0	0	0	0	0	0	27357000	35713000	33928000	35516000	35834000	29220000	17691000	0	0	32846000	32078000	28220000	0	27497000	0	0	0	0	22509000	0	0	19621000
tr|A0A8C7W4X0|A0A8C7W4X0_ONCMY;tr|A0A8C7M404|A0A8C7M404_ONCKI;tr|A0A8C8GKG7|A0A8C8GKG7_ONCTS;tr|A0A060Y9B5|A0A060Y9B5_ONCMY	85756000	107720000	70999000	78395000	75777000	76433000	42315000	38832000	39754000	93940000	116930000	88346000	263100000	228900000	219610000	75910000	63822000	83550000	0	0	29273000	45088000	40405000	47366000	68628000	31743000	52485000	37694000	0	60399000	0	0	0	90802000	103950000	90334000	0	28120000	35277000	0	0	0	0	54567000	33339000	441160000	461780000	445209984	303440000
tr|A0A8C7M6R2|A0A8C7M6R2_ONCKI;tr|A0A8C7M1Q8|A0A8C7M1Q8_ONCMY;tr|A0A8C7NGW1|A0A8C7NGW1_ONCMY;tr|A0A8C8EL49|A0A8C8EL49_ONCTS;tr|A0A8C7NHM0|A0A8C7NHM0_ONCMY;tr|A0A8C7NHE2|A0A8C7NHE2_ONCMY;tr|A0A8C7M767|A0A8C7M767_ONCKI;tr|A0A8C7NIY6|A0A8C7NIY6_ONCMY;tr|A0A8C8EKS2|A0A8C8EKS2_ONCTS;tr|A0A8C7NHA8|A0A8C7NHA8_ONCMY;tr|A0A8C7PBY6|A0A8C7PBY6_ONCMY;tr|A0A8C8EP45|A0A8C8EP45_ONCTS;tr|A0A8C8CN83|A0A8C8CN83_ON…	0	0	0	0	0	0	0	0	0	0	0	0	0	0	0	0	0	0	0	0	0	0	0	0	0	0	0	0	0	0	0	0	0	0	0	0	0	0	0	0	0	334940000	0	0	0	0	0	0	0
tr|M9RTI8|M9RTI8_ONCMY;tr|M9RR08|M9RR08_ONCCL;tr|C6GBY8|C6GBY8_ONCMY;tr|A0N9V1|A0N9V1_ONCKE;tr|A0A8C8LTD1|A0A8C8LTD1_ONCTS;tr|A0A8C7M7K8|A0A8C7M7K8_ONCKI	0	15565000	0	0	0	0	0	0	0	0	0	0	0	0	0	0	0	0	0	0	0	15940000	0	0	0	0	0	0	0	0	0	0	0	0	0	0	0	0	0	0	0	0	0	0	0	0	0	0	0
tr|A0A8C8G6M7|A0A8C8G6M7_ONCTS;tr|A0A8C8G5V7|A0A8C8G5V7_ONCTS;tr|A0A8C7M9R8|A0A8C7M9R8_ONCKI;tr|A0A8C7MA57|A0A8C7MA57_ONCKI;tr|A0A8C7G8K4|A0A8C7G8K4_ONCKI;tr|A0A060W8D1|A0A060W8D1_ONCMY;tr|Q5NDK4|Q5NDK4_ONCMY	84654000	92573000	102490000	111430000	117020000	100290000	215180000	221310000	211230000	205160000	223370000	231960000	103330000	88817000	101890000	87807000	90429000	78541000	129340000	152730000	135690000	104630000	97070000	99537000	168690000	173260000	155700000	109170000	106330000	116580000	78741000	90603000	93541000	84707000	96875000	100750000	276740000	240380000	305540000	221440000	200180000	0	128780000	147330000	146230000	132000000	130580000	153260000	158000000
tr|A0A8C7MAF5|A0A8C7MAF5_ONCKI;tr|A0A060Y2T1|A0A060Y2T1_ONCMY;tr|A0A8C8GZ14|A0A8C8GZ14_ONCTS;tr|A0A8C8H201|A0A8C8H201_ONCTS;tr|A0A8C7WAG9|A0A8C7WAG9_ONCMY;tr|A0A8C7TFB7|A0A8C7TFB7_ONCMY	0	0	0	0	0	0	0	7284600	0	0	0	0	0	0	0	0	0	0	0	0	0	0	0	0	0	0	0	0	0	0	0	0	0	0	0	0	0	0	0	0	0	0	0	0	0	0	0	0	0
tr|A0A8C8GI06|A0A8C8GI06_ONCTS;tr|A0A8C7MBG5|A0A8C7MBG5_ONCKI;tr|A0A8C7GDJ4|A0A8C7GDJ4_ONCKI;tr|A0A8C8GF03|A0A8C8GF03_ONCTS;tr|A0A8C8GI20|A0A8C8GI20_ONCTS;tr|A0A8C8GJZ9|A0A8C8GJZ9_ONCTS;tr|A0A8C8GFW9|A0A8C8GFW9_ONCTS;tr|A0A8C7GC01|A0A8C7GC01_ONCKI;tr|A0A8C7MBG1|A0A8C7MBG1_ONCKI;tr|A0A8C7MB04|A0A8C7MB04_ONCKI;tr|A0A8C8GIQ3|A0A8C8GIQ3_ONCTS;tr|A0A8C8GGT3|A0A8C8GGT3_ONCTS;tr|A0A8C7GCE4|A0A8C7GCE4_ON…	101500000	112860000	98741000	138040000	149950000	134600000	85118000	84115000	86233000	86367000	103040000	99937000	72714000	75635000	68610000	118090000	104120000	116480000	97808000	113860000	85719000	70842000	80028000	82289000	59173000	66873000	67277000	78301000	81999000	84781000	68770000	75788000	61464000	80344000	89396000	77060000	35604000	47419000	41960000	75820000	78535000	0	48871000	47620000	31478000	41633000	0	46416000	71245000
tr|A0A8C7MD83|A0A8C7MD83_ONCKI;tr|A0A8C7GNV8|A0A8C7GNV8_ONCKI	4235500032	4658200064	5448200192	3673100032	3942299904	3000399872	1353699968	1157299968	1086899968	202860000	245410000	265020000	214980000	213930000	198550000	4559000064	4470099968	3945100032	582889984	868060032	394440000	1349100032	1075900032	1320499968	2433999872	2489900032	1933400064	1162899968	1326200064	1230099968	855230016	697110016	790710016	1373500032	1130300032	1444199936	1234400000	1096800000	1037699968	2780800000	2019500032	147670000	1788999936	2232999936	1910400000	128660000	150210000	156280000	69478000
tr|A0A8C8M3Y3|A0A8C8M3Y3_ONCTS;tr|A0A8C7MK59|A0A8C7MK59_ONCKI;tr|A0A060X9D3|A0A060X9D3_ONCMY;tr|A0A8C7S5F6|A0A8C7S5F6_ONCMY	331380000	295380000	235010000	304280000	298320000	302510016	370040000	398990016	389220000	299940000	316100000	300270016	181830000	198330000	197850000	316470016	321409984	321680000	417030016	369800000	358950016	194890000	219330000	200220000	245110000	236050000	257970000	218150000	202950000	212940000	211720000	200920000	211640000	183740000	199970000	192540000	260840000	227570000	237220000	218640000	236720000	108870000	216020000	218960000	239220000	121830000	111620000	136320000	145700000
tr|A0A8C7MKZ2|A0A8C7MKZ2_ONCKI;tr|A0A8C8IAH0|A0A8C8IAH0_ONCTS;tr|A0A060WX26|A0A060WX26_ONCMY;tr|A0A8C7P5P1|A0A8C7P5P1_ONCMY;tr|A0A8C7MKH0|A0A8C7MKH0_ONCKI	9470499840	9218700288	8422900224	7289399808	8226899968	7752399872	8688600064	8213199872	8703099904	6510499840	6538999808	7017699840	7145299968	7070799872	6998000128	4953699840	4833999872	4897399808	4741300224	4542400000	4232999936	5767399936	6132100096	5932100096	8229199872	8394999808	8773600256	5613300224	5600300032	5458800128	7154500096	6906399744	7570400256	7008600064	7187800064	7527000064	7013300224	7461499904	7197199872	7514800128	7855399936	3624399872	7006900224	7124599808	7070099968	7231600128	7526799872	7278099968	5772700160
tr|A0A8C7MPY1|A0A8C7MPY1_ONCKI	57620000	48536000	40151000	40496000	47591000	59750000	15079000	30600000	20775000	44215000	44065000	42054000	21471000	0	0	98768000	65194000	87599000	72118000	64054000	50047000	50746000	58553000	44995000	33676000	27527000	34325000	37449000	40981000	37006000	51583000	42276000	47817000	45748000	27741000	49912000	54911000	60901000	56963000	30173000	39323000	0	22285000	18950000	22377000	46069000	58160000	60690000	56267000
tr|A0A8C7MU22|A0A8C7MU22_ONCKI;tr|A0A8C7IWK7|A0A8C7IWK7_ONCKI	90651000	71650000	109700000	70220000	78856000	86052000	0	0	26966000	0	48345000	0	0	0	0	99724000	107830000	134370000	54571000	44036000	44823000	45082000	50401000	39207000	80611000	88167000	100980000	44122000	47888000	0	57261000	61197000	65469000	88167000	81276000	0	67806000	67644000	69393000	48436000	38457000	0	71751000	66869000	63280000	0	53789000	46485000	70650000
tr|A0A8C8JWP2|A0A8C8JWP2_ONCTS;tr|A0A8C7MUA2|A0A8C7MUA2_ONCKI;tr|A0A8C8MLG6|A0A8C8MLG6_ONCTS;tr|A0A8C7TWM8|A0A8C7TWM8_ONCMY;tr|A0A8C7U4W8|A0A8C7U4W8_ONCMY;tr|A0A060YWP2|A0A060YWP2_ONCMY;tr|A0A8C7CY34|A0A8C7CY34_ONCKI	31923000	27874000	26519000	47097000	44706000	48366000	30310000	33227000	37193000	71003000	70776000	70590000	45450000	40997000	40544000	35804000	31610000	36425000	53617000	45757000	41925000	44392000	41633000	45931000	42718000	41743000	47747000	33599000	38584000	36241000	49631000	48833000	51585000	46635000	44790000	51062000	37285000	41609000	39661000	29837000	30042000	568960000	0	27156000	27458000	27955000	32091000	27661000	47090000
tr|A0A8C7MUV3|A0A8C7MUV3_ONCKI;tr|A0A8C7KJX3|A0A8C7KJX3_ONCKI	0	0	0	0	0	0	0	0	0	0	0	0	0	0	0	65508000	77871000	68924000	0	0	0	0	0	0	0	0	0	0	0	0	0	113650000	0	70312000	36791000	0	0	0	0	0	0	0	0	0	0	0	0	0	0
tr|A0A8C7MXE7|A0A8C7MXE7_ONCKI;tr|A0A8C7JEM2|A0A8C7JEM2_ONCKI	0	0	0	0	0	0	0	0	0	0	0	0	0	0	0	16038000	0	0	0	0	0	0	13333000	0	0	0	0	0	0	0	0	0	0	28047000	0	0	0	0	0	0	0	0	0	0	0	0	0	0	0
tr|A0A8C7MYS5|A0A8C7MYS5_ONCKI;tr|A0A8C8J5R9|A0A8C8J5R9_ONCTS;tr|A0A8C7PKE2|A0A8C7PKE2_ONCMY;tr|A0A060VVE5|A0A060VVE5_ONCMY;tr|A0A8C8J1J7|A0A8C8J1J7_ONCTS	739459968	734700032	998040000	1020499968	1018700032	923660032	2744999936	2809600000	2521400064	217140000	238470000	212800000	2284999936	2428800000	2288399872	327009984	277009984	294340000	2487500032	3174400000	2539200000	17201000448	17428000768	17201000448	619020032	585859968	516550016	698460032	716529984	743000000	1157699968	1082200064	1113299968	536780000	501969984	491649984	1835100032	1859800064	1826400000	1994800000	1977299968	683790016	579580032	581400000	569630016	501190016	400900000	468529984	144300000
tr|C1BEZ5|C1BEZ5_ONCMY;tr|A0A8C8I9I5|A0A8C8I9I5_ONCTS;tr|A0A8C7N527|A0A8C7N527_ONCKI;tr|A0A8C7R7Y6|A0A8C7R7Y6_ONCMY;tr|A0A8C7R7Z6|A0A8C7R7Z6_ONCMY	5295200	0	0	0	0	0	9397500	0	0	0	0	0	0	0	0	0	0	5321500	49406000	42971000	42535000	0	0	0	0	0	0	0	0	0	6363000	0	0	0	0	0	0	7015500	4076900	0	0	0	0	0	0	0	0	0	0
tr|A0A8C7N6R1|A0A8C7N6R1_ONCKI	0	20887000	19484000	21694000	0	0	0	0	0	0	0	0	0	0	0	15496000	16701000	16308000	9125600	0	0	10650000	9958200	10399000	0	0	0	0	0	0	0	0	0	0	9638700	0	0	0	0	13778000	13982000	0	0	0	0	0	0	0	0
tr|A0A8C7N7C8|A0A8C7N7C8_ONCKI;tr|A0A8C7KUB3|A0A8C7KUB3_ONCKI;tr|A0A8C7L396|A0A8C7L396_ONCKI;tr|A0A8C7L3R0|A0A8C7L3R0_ONCKI;tr|A0A8C7KMR7|A0A8C7KMR7_ONCKI;tr|A0A8C7KSB4|A0A8C7KSB4_ONCKI;tr|A0A8C7KPZ6|A0A8C7KPZ6_ONCKI;tr|A0A8C7L3S7|A0A8C7L3S7_ONCKI;tr|A0A8C7N6K1|A0A8C7N6K1_ONCKI;tr|A0A8C7KII4|A0A8C7KII4_ONCKI;tr|A0A8C7KSP1|A0A8C7KSP1_ONCKI;tr|A0A8C7KKF8|A0A8C7KKF8_ONCKI	4492299776	4388299776	4246099968	4341700096	4536999936	4310000128	5219800064	5511600128	5545099776	5600900096	5511199744	5525100032	4070200064	4112600064	4112000000	5883899904	5880500224	6088800256	4149799936	4096100096	4197600000	2626899968	2661400064	2570299904	8958499840	8724799488	8705000448	5300299776	5086799872	5122100224	2752399872	2817900032	2943899904	1522499968	1466200064	1436099968	5021000192	4888300032	5188299776	5513900032	5821000192	4700400128	14168999936	14398000128	14398000128	1026400000	1017800000	1040800000	6092800000
tr|A0A8C7RBW0|A0A8C7RBW0_ONCMY;tr|A0A8C7N851|A0A8C7N851_ONCKI;tr|B0FFJ6|B0FFJ6_ONCMA	0	15426000	27813000	0	0	0	0	0	0	21502000	21248000	18975000	120110000	125090000	137360000	0	0	0	46994000	56772000	38058000	0	0	0	29249000	20967000	29956000	0	0	0	0	0	0	0	0	0	19986000	12551000	13278000	70397000	89380000	160210000	0	0	0	276190016	348680000	334569984	198820000
tr|A0A8C8G756|A0A8C8G756_ONCTS;tr|A0A8C7N8V5|A0A8C7N8V5_ONCKI;tr|A0A060W0P5|A0A060W0P5_ONCMY;tr|A0A8C7L192|A0A8C7L192_ONCKI	79202000	79836000	65554000	107640000	101370000	85557000	69819000	61005000	52505000	119770000	102090000	112230000	110900000	111080000	101500000	93534000	105830000	119510000	48458000	68582000	56234000	46756000	48398000	37827000	122340000	113410000	111220000	103980000	103460000	115680000	157140000	150200000	162750000	122200000	127620000	113280000	50111000	42084000	55799000	85352000	89645000	0	59277000	54482000	61176000	111540000	116970000	100050000	148050000
tr|A0A8C8IG15|A0A8C8IG15_ONCTS;tr|A0A8C7N9Y6|A0A8C7N9Y6_ONCKI;tr|A0A8C8IGP2|A0A8C8IGP2_ONCTS;tr|A0A8C7L8C2|A0A8C7L8C2_ONCKI;tr|A0A8C8IM00|A0A8C8IM00_ONCTS;tr|A0A8C7N990|A0A8C7N990_ONCKI;tr|A0A8C7L6M9|A0A8C7L6M9_ONCKI;tr|A0A8C7L1V5|A0A8C7L1V5_ONCKI;tr|A0A8C8IGR5|A0A8C8IGR5_ONCTS;tr|A0A8C7L3X9|A0A8C7L3X9_ONCKI;tr|A0A8C7VYF3|A0A8C7VYF3_ONCMY;tr|A0A8C7L648|A0A8C7L648_ONCKI;tr|A0A8C7KZK5|A0A8C7KZK5_ON…	0	0	0	0	0	0	35580000	33612000	36702000	0	0	0	47665000	47757000	52225000	0	0	0	47371000	49801000	51828000	15430000	0	14998000	0	0	0	0	0	0	0	0	0	0	0	0	0	0	0	19630000	15364000	0	0	0	0	0	0	0	0
tr|A0A8C7NA37|A0A8C7NA37_ONCKI;tr|A0A8C8FS47|A0A8C8FS47_ONCTS	233220000	197150000	212630000	162890000	163250000	215500000	190180000	155770000	161170000	215720000	242270000	225310000	263450000	211330000	251870000	278760000	237100000	265620000	188760000	199420000	179490000	127410000	171810000	157770000	241050000	201090000	298649984	169480000	152460000	167180000	278260000	346060000	264020000	220220000	262680000	270590016	350940000	337640000	373729984	266670000	306310016	475640000	175540000	181870000	168410000	307990016	348150016	345670016	255430000
tr|A0A8C7NAN1|A0A8C7NAN1_ONCKI;tr|A0A8C7NNJ5|A0A8C7NNJ5_ONCMY	0	0	0	0	0	0	0	0	0	0	0	0	0	0	0	0	0	0	0	0	5768100	0	0	0	0	0	0	0	0	0	0	0	0	0	0	0	0	0	0	0	0	0	0	0	0	0	0	0	0
tr|A0A8C7NEW9|A0A8C7NEW9_ONCMY;tr|A0A060WHX5|A0A060WHX5_ONCMY;tr|A0A8C8GET4|A0A8C8GET4_ONCTS;tr|A0A8C7CT56|A0A8C7CT56_ONCKI;tr|A0A8C7NEB2|A0A8C7NEB2_ONCMY;tr|A0A8C7LRR5|A0A8C7LRR5_ONCMY;tr|A0A8C8GBP6|A0A8C8GBP6_ONCTS;tr|A0A8C7D321|A0A8C7D321_ONCKI;tr|A0A8C7IZ12|A0A8C7IZ12_ONCKI;tr|A0A060Y6S3|A0A060Y6S3_ONCMY	0	0	0	0	0	0	13934000	12923000	0	15997000	0	0	0	0	0	0	14582000	0	0	34706000	0	0	0	0	0	0	0	36414000	32992000	40109000	0	0	0	0	0	0	0	0	0	0	18898000	0	0	0	0	0	0	0	0
tr|A0A8C7NHW4|A0A8C7NHW4_ONCMY;tr|A0A8C7NHH0|A0A8C7NHH0_ONCMY;tr|A0A8C7NHF0|A0A8C7NHF0_ONCMY;tr|A0A8C7NHE7|A0A8C7NHE7_ONCMY;tr|A0A8C7NHA5|A0A8C7NHA5_ONCMY;tr|A0A8C7R4F5|A0A8C7R4F5_ONCMY;tr|A0A8C7RHG9|A0A8C7RHG9_ONCMY;tr|A0A8C7VT60|A0A8C7VT60_ONCMY;tr|A0A8C7NHS2|A0A8C7NHS2_ONCMY;tr|A0A8C7NHG6|A0A8C7NHG6_ONCMY;tr|A0A8C7NHE9|A0A8C7NHE9_ONCMY;tr|A0A8C7NHD5|A0A8C7NHD5_ONCMY;tr|A0A8C7NHC5|A0A8C7NHC5_ON…	0	0	0	0	0	0	0	0	0	0	0	0	0	0	0	0	0	0	0	0	0	0	0	0	0	0	0	18889000	20472000	19568000	0	0	0	0	0	0	25368000	0	0	0	0	0	0	0	0	0	0	0	0
tr|A0A8C7NMN2|A0A8C7NMN2_ONCMY;tr|A0A8C8CYZ6|A0A8C8CYZ6_ONCTS;tr|A0A8C7TDA3|A0A8C7TDA3_ONCMY;tr|A0A8C7D9L5|A0A8C7D9L5_ONCKI;tr|A0A8C8D2D6|A0A8C8D2D6_ONCTS;tr|A0A8C8M3F3|A0A8C8M3F3_ONCTS;tr|A0A8C7D761|A0A8C7D761_ONCKI;tr|A0A8C7FKM5|A0A8C7FKM5_ONCKI;tr|A0A8C8HB47|A0A8C8HB47_ONCTS;tr|A0A8C7NMX7|A0A8C7NMX7_ONCMY;tr|A0A8C8EQA3|A0A8C8EQA3_ONCTS;tr|A0A8C7DBR8|A0A8C7DBR8_ONCKI;tr|A0A8C7T777|A0A8C7T777_ON…	0	0	0	0	0	0	0	0	0	0	0	0	0	0	0	0	0	0	23557000	19883000	20692000	14151000	0	0	0	0	0	0	0	0	0	0	0	0	0	0	0	0	0	0	0	0	0	0	0	0	0	0	0
tr|A0A8C7NPH3|A0A8C7NPH3_ONCMY;tr|A0A8C7NP95|A0A8C7NP95_ONCMY;tr|A0A8C7NPD5|A0A8C7NPD5_ONCMY;tr|A0A8C7NPL4|A0A8C7NPL4_ONCMY;tr|A0A8C7NPI6|A0A8C7NPI6_ONCMY	966339968	1125600000	1380999936	501329984	817990016	638910016	228620000	165800000	198100000	58593000	80449000	63885000	0	0	0	814710016	880600000	724070016	172080000	298100000	161770000	504569984	607689984	679640000	549809984	518609984	530190016	102930000	136040000	122030000	154180000	111890000	128820000	78995000	55072000	113110000	128850000	190070000	145950000	782240000	988019968	91153000	246180000	234570000	249920000	20370000	0	0	76438000
tr|A0A8C7P788|A0A8C7P788_ONCMY;tr|A0A8C7P5T2|A0A8C7P5T2_ONCMY;tr|A0A8C7P5S3|A0A8C7P5S3_ONCMY;tr|A0A8C7VEU7|A0A8C7VEU7_ONCMY;tr|A0A8C7P5K1|A0A8C7P5K1_ONCMY	260480000	232130000	328350016	211380000	202280000	184740000	309409984	331310016	286600000	243820000	276190016	292580000	308590016	237960000	259060000	208080000	238200000	213000000	113330000	159740000	148050000	197600000	152160000	175510000	368489984	290000000	262460000	228490000	230980000	202590000	270710016	246050000	225540000	185170000	174380000	189180000	194750000	193760000	203150000	221180000	232500000	120820000	191910000	234920000	196870000	304350016	319340000	293320000	264430000
tr|A0A8C7P6C4|A0A8C7P6C4_ONCMY;tr|A0A8C7P647|A0A8C7P647_ONCMY;tr|A0A8C7H5Q0|A0A8C7H5Q0_ONCKI;tr|A0A8C7H6I9|A0A8C7H6I9_ONCKI;tr|A0A8C7MGQ9|A0A8C7MGQ9_ONCKI;tr|A0A8C7H7W1|A0A8C7H7W1_ONCKI	1357200000	1271399936	1026400000	1479100032	1566000000	1500199936	1515100032	1472800000	1524099968	2231099904	2212400128	2326599936	2393900032	2157400064	2233200128	2529400064	2515300096	2837400064	1717100032	1653900032	1461299968	1231399936	1369500032	1301900032	1967299968	1894800000	2162599936	3405900032	3544499968	3819399936	2501499904	2553499904	2733400064	2293499904	2356699904	2451000064	1522200064	1542300032	1452099968	1380400000	1438599936	935910016	1628099968	1704099968	1800899968	1748300032	1983000064	1840600064	1965299968
tr|A0A8C7PBK7|A0A8C7PBK7_ONCMY;tr|A0A8C7PB43|A0A8C7PB43_ONCMY;tr|A0A8C7PDJ5|A0A8C7PDJ5_ONCMY;tr|A0A8C7PAW4|A0A8C7PAW4_ONCMY;tr|A0A8C7PB88|A0A8C7PB88_ONCMY;tr|A0A8C7PD33|A0A8C7PD33_ONCMY;tr|A0A060W754|A0A060W754_ONCMY	113140000	116560000	90864000	64110000	73058000	70638000	359660000	328120000	354449984	227590000	231580000	244710000	133450000	129110000	140020000	54868000	64000000	81941000	1408400000	1346099968	1148600064	116700000	100790000	92004000	136470000	116140000	120480000	118180000	120020000	117450000	152340000	154520000	150810000	41704000	43020000	58998000	1114800000	1135299968	1046499968	788550016	794860032	1606599936	342030016	309350016	327740000	478110016	511129984	468380000	363790016
tr|A0A8C7PBV1|A0A8C7PBV1_ONCMY;tr|A0A060XSW8|A0A060XSW8_ONCMY	1273500032	1530300032	1116700032	528230016	509620000	600720000	1306200064	1660199936	1409799936	857249984	889100032	893630016	736659968	684870016	540920000	1138899968	1072000000	1077799936	495140000	1755399936	507049984	833830016	807529984	896819968	1161400064	1096800000	846569984	639340032	473980000	516900000	968830016	604790016	873779968	502929984	549520000	532140000	852480000	1172899968	1662700032	1908600064	2010899968	57663000	1385400064	1809799936	1636099968	1128999936	675209984	737230016	521569984
tr|A0A8C7PJF3|A0A8C7PJF3_ONCMY;tr|A0A8C7PIT7|A0A8C7PIT7_ONCMY;tr|A0A8C8HJE6|A0A8C8HJE6_ONCTS;tr|A0A8C8HH03|A0A8C8HH03_ONCTS;tr|A0A8C7JH81|A0A8C7JH81_ONCKI	2058899968	2216000000	1645900032	1154099968	1174400000	1022899968	634289984	607560000	238370000	512729984	564960000	367220000	663969984	374640000	359080000	1096400000	1110000000	1124600064	186570000	207590000	217820000	747449984	837360000	825960000	733000000	709840000	597180032	467190016	439540000	396929984	330129984	366780000	377940000	504280000	502960000	468409984	279400000	233240000	218490000	369169984	617129984	43676000	698920000	767390016	815859968	228080000	232250000	210740000	477760000
tr|A0A8C7PSV4|A0A8C7PSV4_ONCMY;tr|A0A8C7PPW1|A0A8C7PPW1_ONCMY;tr|A0A8C7PR57|A0A8C7PR57_ONCMY;tr|A0A8C7VIY0|A0A8C7VIY0_ONCMY;tr|A0A8C7PR80|A0A8C7PR80_ONCMY;tr|A0A8C7PT50|A0A8C7PT50_ONCMY;tr|A0A8C7PQP5|A0A8C7PQP5_ONCMY;tr|A0A8C7PPM2|A0A8C7PPM2_ONCMY;tr|A0A8C7PPH6|A0A8C7PPH6_ONCMY;tr|A0A8C8HX62|A0A8C8HX62_ONCTS;tr|A0A060WS58|A0A060WS58_ONCMY;tr|A0A8C7FM73|A0A8C7FM73_ONCKI;tr|A0A8C7FLC2|A0A8C7FLC2_ON…	0	0	0	0	0	0	0	0	0	0	0	0	0	0	0	0	0	0	1258800	0	0	0	0	0	0	0	0	0	0	0	0	0	0	0	0	0	0	0	0	0	0	0	0	0	0	0	0	0	0
tr|A0A8C7PZ19|A0A8C7PZ19_ONCMY;tr|A0A8C7Q1W7|A0A8C7Q1W7_ONCMY	44008000	45594000	30865000	0	0	0	73726000	76992000	80839000	0	0	0	0	0	0	0	0	0	0	0	0	26791000	29518000	27434000	0	0	48620000	12704000	7611500	0	20392000	0	0	0	0	0	15807000	19840000	6234200	0	0	0	0	0	0	19953000	0	25788000	0
tr|A0A8C7Q695|A0A8C7Q695_ONCMY;tr|A0A291RBQ3|A0A291RBQ3_ONCMA;tr|A0A8C8CFE9|A0A8C8CFE9_ONCTS;tr|A0A8C7HUC1|A0A8C7HUC1_ONCKI;tr|A0A060WIK7|A0A060WIK7_ONCMY;tr|A0A8C7Q459|A0A8C7Q459_ONCMY	0	0	23921000	0	0	0	0	0	0	0	0	0	0	0	0	199960000	199060000	0	0	0	27399000	0	0	0	0	0	0	0	0	0	0	0	0	0	0	0	0	59486000	0	53118000	0	0	0	0	0	0	0	0	0
tr|A0A8C7Q9F9|A0A8C7Q9F9_ONCMY;tr|A0A8C7QBP5|A0A8C7QBP5_ONCMY;tr|A0A8C7VMN6|A0A8C7VMN6_ONCMY;tr|A0A8C7D5G5|A0A8C7D5G5_ONCKI;tr|A0A8C7VMG5|A0A8C7VMG5_ONCMY;tr|A0A8C7VL17|A0A8C7VL17_ONCMY;tr|A0A8C7Q7U8|A0A8C7Q7U8_ONCMY;tr|A0A8C7Q5J1|A0A8C7Q5J1_ONCMY;tr|A0A8C7Q9M3|A0A8C7Q9M3_ONCMY;tr|A0A060XCU6|A0A060XCU6_ONCMY;tr|A0A8C7CU83|A0A8C7CU83_ONCKI;tr|A0A8C7CXV1|A0A8C7CXV1_ONCKI;tr|A0A8C7CXU0|A0A8C7CXU0_ON…	0	0	0	0	0	0	0	97142000	103030000	0	0	0	0	0	76152000	0	0	0	0	0	0	81337000	0	0	0	0	0	0	0	0	0	0	0	0	0	0	0	0	0	0	0	0	0	0	0	0	0	0	0
tr|A0A8C7QAN7|A0A8C7QAN7_ONCMY;tr|A0A8C7QCK0|A0A8C7QCK0_ONCMY;tr|A0A8C7QAP1|A0A8C7QAP1_ONCMY;tr|A0A060ZB00|A0A060ZB00_ONCMY;tr|A0A8C7QC09|A0A8C7QC09_ONCMY;tr|A0A060Z062|A0A060Z062_ONCMY;tr|A0A8C7VMX6|A0A8C7VMX6_ONCMY;tr|A0A8C7Q7S0|A0A8C7Q7S0_ONCMY	681969984	620560000	552369984	209640000	521430016	462760000	668089984	592520000	666489984	806849984	862270016	925550016	397969984	0	0	517780000	498080000	465830016	696860032	477089984	731740032	658300032	720150016	709310016	1391800064	1140300032	1540099968	1326700032	1138800000	1275800064	569680000	577980032	548680000	866920000	718009984	735740032	991870016	909120000	933939968	551900032	552620032	131280000	537120000	628400000	606809984	1142499968	1169299968	1184300032	1370400000
tr|A0A8C7QEQ1|A0A8C7QEQ1_ONCMY;tr|A0A8C7QCH3|A0A8C7QCH3_ONCMY;tr|A0A8C7VLU8|A0A8C7VLU8_ONCMY;tr|A0A8C7KJE1|A0A8C7KJE1_ONCKI;tr|A0A8C7QDW4|A0A8C7QDW4_ONCMY;tr|A0A8C7N4F1|A0A8C7N4F1_ONCKI;tr|A0A8C7QDW8|A0A8C7QDW8_ONCMY;tr|A0A8C7KHH9|A0A8C7KHH9_ONCKI;tr|A0A8C7QDZ4|A0A8C7QDZ4_ONCMY;tr|A0A8C7KHK7|A0A8C7KHK7_ONCKI;tr|A0A8C7QEM3|A0A8C7QEM3_ONCMY;tr|A0A8C7PXJ7|A0A8C7PXJ7_ONCMY;tr|A0A8C7QDD3|A0A8C7QDD3_ON…	47518000	46511000	34694000	50365000	58124000	49240000	37371000	29891000	14759000	45061000	43225000	46582000	38684000	36027000	30400000	47496000	50149000	61034000	31900000	28378000	19601000	42282000	38878000	48425000	46309000	37201000	44470000	54524000	54696000	55782000	113660000	85585000	84465000	63506000	73218000	50620000	45997000	52574000	37363000	50769000	49275000	0	32553000	35284000	36521000	36190000	44109000	44453000	43299000
tr|A0A8C7QDI6|A0A8C7QDI6_ONCMY;tr|A0A060YMR5|A0A060YMR5_ONCMY	140180000	148560000	143090000	98193000	99744000	93027000	210350000	193330000	215380000	162150000	170040000	177140000	122080000	121200000	93458000	190250000	188980000	228360000	122710000	107460000	107430000	147850000	174490000	186690000	167360000	173030000	217070000	289110016	296980000	292209984	220630000	211460000	192410000	143060000	169350000	163610000	222400000	196270000	197720000	241640000	237020000	0	154710000	186190000	191950000	209980000	230010000	190410000	149180000
tr|A0A8C7VP05|A0A8C7VP05_ONCMY;tr|A0A8C7QMT1|A0A8C7QMT1_ONCMY;tr|A0A8C7QR83|A0A8C7QR83_ONCMY;tr|A0A8C7QMW5|A0A8C7QMW5_ONCMY;tr|A0A8C7QPJ0|A0A8C7QPJ0_ONCMY;tr|A0A8C7IJJ4|A0A8C7IJJ4_ONCKI;tr|A0A8C7MRS9|A0A8C7MRS9_ONCKI;tr|A0A8C8I2M3|A0A8C8I2M3_ONCTS;tr|A0A8C7QRE2|A0A8C7QRE2_ONCMY;tr|A0A8C7IKZ8|A0A8C7IKZ8_ONCKI;tr|A0A8C7MS99|A0A8C7MS99_ONCKI	330120000	311480000	354769984	259590000	247260000	241610000	301780000	291580000	343260000	163380000	182440000	165570000	121720000	128900000	113880000	218820000	206370000	221490000	296500000	216840000	225140000	208720000	209640000	210540000	324529984	339270016	336520000	185930000	147640000	165030000	229900000	238830000	226680000	239930000	245880000	219040000	304140000	371390016	322400000	286969984	303000000	116620000	208020000	209010000	237800000	148170000	140760000	156240000	151170000
tr|A0A8C7QUH1|A0A8C7QUH1_ONCMY;tr|A0A8C7QU38|A0A8C7QU38_ONCMY;tr|A0A8C7QRV3|A0A8C7QRV3_ONCMY;tr|A0A8C7QSD3|A0A8C7QSD3_ONCMY;tr|A0A060XVF4|A0A060XVF4_ONCMY;tr|A0A8C7QSF1|A0A8C7QSF1_ONCMY;tr|A0A8C7QRB9|A0A8C7QRB9_ONCMY;tr|A0A8C7QUT1|A0A8C7QUT1_ONCMY;tr|A0A8C7QT92|A0A8C7QT92_ONCMY;tr|A0A8C7QT32|A0A8C7QT32_ONCMY	0	12090000	91726000	0	0	49091000	0	1105300	0	43556000	28510000	0	0	56777000	68839000	0	43640000	16293000	10634000	34441000	74365000	24092000	14362000	0	28292000	61171000	38211000	32699000	0	0	20742000	19562000	17992000	23717000	0	24723000	0	0	0	11421000	28124000	497249984	64683000	49209000	60045000	0	0	0	0
tr|A0A8C7R0M4|A0A8C7R0M4_ONCMY;tr|A0A8C7MH73|A0A8C7MH73_ONCKI;tr|A0A060X087|A0A060X087_ONCMY;tr|A0A060XSP6|A0A060XSP6_ONCMY	353489984	354360000	320729984	0	0	0	0	169530000	0	367769984	373950016	369020000	342920000	270569984	0	0	0	270929984	436950016	308940000	247660000	546310016	515969984	533470016	619729984	561120000	624200000	565529984	532220000	562819968	464150016	459500000	0	0	0	0	0	317670016	0	0	0	0	296360000	371369984	342640000	608499968	536100000	431560000	0
tr|A0A8C7R6Z2|A0A8C7R6Z2_ONCMY;tr|A0A8C8EPG0|A0A8C8EPG0_ONCTS;tr|A0A8C7R5G2|A0A8C7R5G2_ONCMY;tr|A0A8C7H8R7|A0A8C7H8R7_ONCKI;tr|A0A8C8D4E3|A0A8C8D4E3_ONCTS;tr|A0A8C7R0B8|A0A8C7R0B8_ONCMY;tr|A0A8C7H4X0|A0A8C7H4X0_ONCKI;tr|A0A8C7H465|A0A8C7H465_ONCKI;tr|A0A8C8CWD0|A0A8C8CWD0_ONCTS;tr|A0A8C8D2T0|A0A8C8D2T0_ONCTS;tr|A0A8C8CUK0|A0A8C8CUK0_ONCTS;tr|A0A060X259|A0A060X259_ONCMY	193090000	204760000	151420000	148350000	154200000	145700000	185180000	181630000	202360000	239340000	245170000	244710000	360280000	335089984	309089984	239170000	242110000	242270000	197460000	181680000	187320000	105990000	115130000	128510000	208720000	225540000	249670000	488070016	498649984	492769984	234320000	227310000	286710016	421260000	458940000	460310016	251160000	257890000	258350000	187050000	201400000	0	244980000	244570000	261370000	240220000	248580000	247510000	338569984
tr|F1DRC4|F1DRC4_ONCMY;tr|A0A8C7RH71|A0A8C7RH71_ONCMY;tr|A0A060WK53|A0A060WK53_ONCMY	409049984	439350016	437569984	433760000	482070016	445020000	708560000	722710016	718720000	346030016	341740000	369289984	387200000	397849984	410510016	287240000	326470016	351470016	705340032	645360000	678070016	451089984	412729984	446360000	803939968	774640000	754470016	252700000	291980000	290700000	255770000	314360000	291190016	329510016	346489984	329120000	799470016	802920000	761619968	782830016	804609984	241770000	988560000	1021100032	943219968	381320000	329569984	339529984	326940000
tr|A0A8C7RJX1|A0A8C7RJX1_ONCMY;tr|A0A060WVG5|A0A060WVG5_ONCMY;tr|A0A060WMW7|A0A060WMW7_ONCMY;tr|A0A8C8FJX2|A0A8C8FJX2_ONCTS;tr|A0A8C8LQZ1|A0A8C8LQZ1_ONCTS;tr|A0A8C8FJH7|A0A8C8FJH7_ONCTS;tr|A0A8C7GBY8|A0A8C7GBY8_ONCKI;tr|A0A8C7M4Z7|A0A8C7M4Z7_ONCKI;tr|A0A8C7G8C0|A0A8C7G8C0_ONCKI;tr|A0A8C7MA03|A0A8C7MA03_ONCKI;tr|A0A8C7G947|A0A8C7G947_ONCKI;tr|A0A8C7G844|A0A8C7G844_ONCKI;tr|A0A8C8FLD6|A0A8C8FLD6_ON…	0	0	0	0	0	0	0	0	12480000	0	0	0	0	0	0	0	0	0	5878200	0	0	0	0	0	0	0	0	0	0	0	0	0	0	0	0	0	0	12318000	0	0	0	0	0	0	0	0	0	0	0
tr|A0A8C7RRS6|A0A8C7RRS6_ONCMY;tr|A0A8C7RPC9|A0A8C7RPC9_ONCMY;tr|A0A8C7VWA2|A0A8C7VWA2_ONCMY;tr|A0A8C7RPE6|A0A8C7RPE6_ONCMY;tr|A0A8C7RRH8|A0A8C7RRH8_ONCMY;tr|A0A8C7VW91|A0A8C7VW91_ONCMY;tr|A0A8C7RPD9|A0A8C7RPD9_ONCMY;tr|A0A060YQ67|A0A060YQ67_ONCMY	837550016	755680000	764209984	633939968	629510016	609049984	773600000	747769984	893009984	915849984	803080000	805520000	499190016	547230016	502169984	1009400000	1019600000	1074200064	720460032	819270016	558350016	740270016	775900032	709430016	1042300032	1075100032	1161400064	603249984	678360000	608979968	1062300032	1046400000	834220032	853489984	898190016	890889984	871550016	839340032	792240000	1261299968	1288499968	431420000	1273299968	1060800000	1062600000	676080000	803510016	720060032	535689984
tr|A0A8C7RPP2|A0A8C7RPP2_ONCMY;tr|A0A8C7F6Z9|A0A8C7F6Z9_ONCKI;tr|A0A8C7DCF8|A0A8C7DCF8_ONCKI;tr|A0A8C8F162|A0A8C8F162_ONCTS;tr|A0A8C7D8G2|A0A8C7D8G2_ONCKI;tr|A0A8C7DCC1|A0A8C7DCC1_ONCKI;tr|A0A8C8F157|A0A8C8F157_ONCTS;tr|A0A8C8LM55|A0A8C8LM55_ONCTS;tr|A0A8C7RR82|A0A8C7RR82_ONCMY;tr|A0A8C7DC91|A0A8C7DC91_ONCKI;tr|A0A8C8F062|A0A8C8F062_ONCTS;tr|A0A8C7D9E5|A0A8C7D9E5_ONCKI;tr|A0A060YM43|A0A060YM43_ON…	0	0	0	0	0	0	0	0	0	837649984	697849984	820729984	340009984	344569984	345249984	0	0	0	0	0	0	0	0	0	0	0	166790000	532700000	467070016	494740000	0	0	122810000	121220000	202680000	199030000	0	0	0	0	0	0	0	0	0	760249984	707750016	696249984	0
tr|A0A8C7RSM1|A0A8C7RSM1_ONCMY;tr|A0A8C7RRP0|A0A8C7RRP0_ONCMY;tr|A0A8C7RVE4|A0A8C7RVE4_ONCMY;tr|A0A8C7RTP0|A0A8C7RTP0_ONCMY;tr|A0A8C7RR35|A0A8C7RR35_ONCMY;tr|A0A8C8EV29|A0A8C8EV29_ONCTS;tr|A0A8C7K6H6|A0A8C7K6H6_ONCKI;tr|A0A8C7K9G3|A0A8C7K9G3_ONCKI;tr|A0A8C7RRX5|A0A8C7RRX5_ONCMY;tr|A0A8C8EVG7|A0A8C8EVG7_ONCTS;tr|A0A8C7RU76|A0A8C7RU76_ONCMY;tr|A0A8C7RS21|A0A8C7RS21_ONCMY;tr|A0A2Z6BF77|A0A2Z6BF77_ON…	22840000	15885000	9237900	630400	6426000	6252400	713070016	639560000	670550016	0	0	0	642300032	606880000	564750016	0	4202600	0	904329984	790830016	780860032	331889984	369380000	335670016	0	945680	0	22714000	34006000	61013000	2031200	5618800	2915400	0	0	0	214690000	259960000	227770000	309790016	248210000	0	2752800	0	3306300	2358700	0	3006100	0
tr|A0A8C7RSI4|A0A8C7RSI4_ONCMY;tr|A0A8C7RUK0|A0A8C7RUK0_ONCMY;tr|A0A8C7RVN4|A0A8C7RVN4_ONCMY;tr|A0A8C7HSS1|A0A8C7HSS1_ONCKI;tr|A0A8C7KY08|A0A8C7KY08_ONCKI;tr|A0A8C7RVH4|A0A8C7RVH4_ONCMY;tr|A0A8C7LN43|A0A8C7LN43_ONCMY;tr|C1BI07|C1BI07_ONCMY;tr|A0A8C8GYF5|A0A8C8GYF5_ONCTS	0	343489984	0	0	0	0	143990000	0	0	155590000	185380000	0	0	0	0	126060000	0	0	0	0	0	47131000	271190016	387660000	142460000	0	0	231300000	0	362700000	194740000	0	0	0	0	0	0	0	0	0	217860000	0	0	0	0	0	0	0	0
tr|A0A8C7VX58|A0A8C7VX58_ONCMY;tr|A0A8C7RYA0|A0A8C7RYA0_ONCMY;tr|A0A060YV53|A0A060YV53_ONCMY;tr|A0A8C8LN39|A0A8C8LN39_ONCTS;tr|A0A8C7CR24|A0A8C7CR24_ONCKI;tr|A0A8C7CRW0|A0A8C7CRW0_ONCKI	3067399936	2648499968	4004100096	4637599744	4299800064	4390499840	3425999872	3253199872	3238200064	4376800256	4539200000	5000999936	6757499904	6683200000	7674800128	3857499904	3912699904	3303399936	4034299904	4055899904	3715599872	3224399872	3244300032	3388999936	3955200000	4244600064	4508599808	3932999936	4000499968	4221799936	4798099968	5241200128	5188299776	3648600064	3860900096	3497100032	4596400128	4730399744	4374000128	4232699904	4047899904	6558499840	4124999936	3890200064	4169600000	5139500032	4877700096	5251599872	4633900032
tr|A0A8C7SER7|A0A8C7SER7_ONCMY;tr|A0A8C7SID2|A0A8C7SID2_ONCMY;tr|A0A8C7SHZ9|A0A8C7SHZ9_ONCMY;tr|A0A8C7SI08|A0A8C7SI08_ONCMY;tr|A0A8C7SK64|A0A8C7SK64_ONCMY;tr|A0A8C7SD17|A0A8C7SD17_ONCMY;tr|A0A060WBS1|A0A060WBS1_ONCMY	192570000	114400000	202420000	204000000	159590000	180730000	287049984	303580000	79328000	0	0	254230000	115170000	134810000	126870000	146180000	235480000	181200000	162560000	215800000	168010000	1632999936	1174499968	3148999936	94394000	0	210370000	0	158910000	46349000	253970000	269180000	85437000	55093000	0	135350000	0	0	0	97040000	0	37709000	169420000	399910016	401169984	356129984	341769984	0	163370000
tr|A0A8C7SJN5|A0A8C7SJN5_ONCMY;tr|A0A8C8JMG6|A0A8C8JMG6_ONCTS;tr|A0A8C8IZP7|A0A8C8IZP7_ONCTS;tr|A0A8C7MSM7|A0A8C7MSM7_ONCKI;tr|A0A8C7M4W5|A0A8C7M4W5_ONCKI;tr|A0A060WMG2|A0A060WMG2_ONCMY;tr|A0A8C7SP32|A0A8C7SP32_ONCMY;tr|A0A8C8JLZ4|A0A8C8JLZ4_ONCTS;tr|A0A8C7TIL4|A0A8C7TIL4_ONCMY;tr|A0A8C7FL03|A0A8C7FL03_ONCKI;tr|A0A060Y1V1|A0A060Y1V1_ONCMY	89967000	84350000	91323000	75567000	86695000	61176000	82851000	111660000	94954000	92090000	100910000	99713000	82847000	97647000	66864000	83799000	83493000	86685000	364169984	479230016	305950016	57174000	50821000	57911000	16967000	19639000	19137000	133780000	112870000	130310000	127830000	109210000	116820000	0	0	8817300	95861000	81685000	101920000	146620000	166860000	0	0	35126000	21942000	117730000	142010000	146420000	84958000
tr|A0A8C7SPH1|A0A8C7SPH1_ONCMY;tr|A0A8C8G4E3|A0A8C8G4E3_ONCTS;tr|A0A8C7M2F1|A0A8C7M2F1_ONCKI;tr|A0A060WEG5|A0A060WEG5_ONCMY	814030016	852910016	759649984	676990016	719939968	673190016	799600000	841740032	875320000	1298300032	1344600064	1420600064	1074800000	1079100032	1148600064	1548700032	1617200000	1675299968	711480000	663830016	549009984	608110016	628680000	656409984	753360000	787270016	833929984	1142599936	1244000000	1292499968	1477600000	1447699968	1465500032	1615200000	1646899968	1613600000	782280000	863280000	849009984	897859968	946140032	350440000	726710016	734550016	696289984	1171299968	1071200000	1028400000	1318300032
tr|A0A8C7STD5|A0A8C7STD5_ONCMY;tr|A0A8C7T327|A0A8C7T327_ONCMY;tr|A0A8C7W6R8|A0A8C7W6R8_ONCMY;tr|A0A060XAE5|A0A060XAE5_ONCMY;tr|A0A8C7SZT1|A0A8C7SZT1_ONCMY;tr|A0A8C7SX51|A0A8C7SX51_ONCMY;tr|A0A8C7W4G5|A0A8C7W4G5_ONCMY;tr|Q4QZ25|Q4QZ25_ONCMY;tr|A0A8C7SXE1|A0A8C7SXE1_ONCMY	12284000256	12776999936	12129000448	8689800192	9269600256	9020499968	12574999552	12798999552	11960999936	8483800064	8511000064	8500400128	6568399872	6832900096	6695799808	9656999936	9724800000	10019999744	11518000128	11228000256	10958000128	10968999936	11317999616	11207999488	16419000320	15925000192	16810999808	5805700096	5999600128	6165000192	6912099840	6896699904	6944999936	8509700096	8602200064	8865300480	11793000448	12291999744	12275999744	15276000256	15361999872	9608500224	15063000064	15537000448	16298000384	5685799936	6536699904	6343300096	8630700032
tr|A0A8C7SXG2|A0A8C7SXG2_ONCMY	151850000	127690000	100150000	170710000	159260000	135650000	208880000	205710000	184490000	171650000	140420000	206910000	0	0	0	0	24259000	0	0	0	0	0	0	0	169570000	176980000	201430000	216550000	226840000	246140000	0	0	25240000	291049984	301720000	355280000	174110000	183570000	181100000	275230016	242300000	115900000	134590000	126830000	129700000	0	0	0	0
tr|A0A8C7SXG8|A0A8C7SXG8_ONCMY;tr|A0A8C7U1F3|A0A8C7U1F3_ONCMY;tr|A0A8C7U188|A0A8C7U188_ONCMY;tr|A0A8C8J0D2|A0A8C8J0D2_ONCTS;tr|A0A8C8IS08|A0A8C8IS08_ONCTS;tr|A0A8C8IQG2|A0A8C8IQG2_ONCTS;tr|A0A8C8IZ88|A0A8C8IZ88_ONCTS;tr|A0A8C7IY48|A0A8C7IY48_ONCKI;tr|A0A8C8J0J1|A0A8C8J0J1_ONCTS;tr|A0A8C8ISB6|A0A8C8ISB6_ONCTS;tr|A0A8C7WBT4|A0A8C7WBT4_ONCMY;tr|A0A8C7WBT6|A0A8C7WBT6_ONCMY;tr|A0A8C7T996|A0A8C7T996_ON…	0	0	0	0	0	0	0	0	0	0	0	0	0	0	0	0	0	0	0	0	0	0	0	0	0	0	0	0	0	0	0	0	0	0	0	0	0	0	0	25579000	27884000	0	0	0	0	0	0	0	0
tr|A0A8C7T1M1|A0A8C7T1M1_ONCMY;tr|A0A8C7TE83|A0A8C7TE83_ONCMY;tr|A0A8C7TE63|A0A8C7TE63_ONCMY;tr|A0A8C7T2S8|A0A8C7T2S8_ONCMY	0	0	0	0	0	0	0	0	0	0	0	0	0	0	0	0	0	0	0	0	0	0	0	0	0	0	0	0	0	0	8016600	0	0	0	0	0	0	0	0	0	0	0	0	0	0	0	0	0	0
tr|A0A8C7TKZ1|A0A8C7TKZ1_ONCMY;tr|A0A8C7TBS8|A0A8C7TBS8_ONCMY;tr|A0A8C7TJA8|A0A8C7TJA8_ONCMY;tr|A0A060YFS4|A0A060YFS4_ONCMY;tr|A0A8C8DD78|A0A8C8DD78_ONCTS;tr|A0A8C7CIF0|A0A8C7CIF0_ONCKI	0	0	0	0	0	0	0	0	0	0	0	0	0	0	0	0	0	0	23306000	23069000	18188000	0	0	0	0	0	0	0	0	0	0	0	0	0	0	0	0	0	0	0	0	0	0	0	0	0	0	0	0
tr|A0A8C8HSH2|A0A8C8HSH2_ONCTS;tr|A0A8C7TCH0|A0A8C7TCH0_ONCMY;tr|A0A8C7HMM4|A0A8C7HMM4_ONCKI;tr|A0A8C8MHV4|A0A8C8MHV4_ONCTS;tr|A0A8C7HGM3|A0A8C7HGM3_ONCKI;tr|A0A8C7JHB5|A0A8C7JHB5_ONCKI;tr|A0A8C7JFF2|A0A8C7JFF2_ONCKI;tr|A0A8C8HSL5|A0A8C8HSL5_ONCTS;tr|A0A8C7TBG5|A0A8C7TBG5_ONCMY;tr|A0A8C7T8Y2|A0A8C7T8Y2_ONCMY;tr|A0A8C7JFC7|A0A8C7JFC7_ONCKI;tr|A0A8C8HT53|A0A8C8HT53_ONCTS;tr|A0A8C7TCE0|A0A8C7TCE0_ON…	0	0	0	0	0	0	28507000	30965000	0	45406000	51535000	54478000	0	0	21105000	0	0	0	99947000	86019000	87276000	40331000	28560000	52629000	0	0	0	21992000	24719000	28658000	36218000	42621000	37483000	0	0	0	56353000	64168000	49487000	68666000	31022000	0	0	0	0	93141000	85077000	90604000	78041000
tr|A0A8C7TD77|A0A8C7TD77_ONCMY	53794000896	53539000320	50609999872	44138999808	43148001280	42960998400	71563001856	71537999872	71149002752	52249001984	51375001600	50595000320	47227998208	46662000640	47423000576	68454998016	67785998336	71040999424	66993000448	67522998272	64276000768	59036000256	59014000640	58534998016	69506998272	67427999744	71560003584	45036998656	44088000512	43719000064	51963998208	53387001856	51704999936	63190999040	62222999552	63707000832	72678998016	74162003968	74145996800	83682000896	84155998208	17004000256	96526999552	101530001408	101859999744	51406000128	49479000064	49272000512	40860000256
tr|A0A8C7TGE8|A0A8C7TGE8_ONCMY;tr|A0A8C7HAX7|A0A8C7HAX7_ONCKI;tr|A0A8C8LRA3|A0A8C8LRA3_ONCTS;tr|A0A8C8D3I1|A0A8C8D3I1_ONCTS;tr|A0A8C7W7E1|A0A8C7W7E1_ONCMY;tr|A0A8C7R550|A0A8C7R550_ONCMY;tr|A0A8C7KCS9|A0A8C7KCS9_ONCKI;tr|A0A8C7H6W8|A0A8C7H6W8_ONCKI;tr|A0A8C8FLU1|A0A8C8FLU1_ONCTS;tr|A0A8C7H7B4|A0A8C7H7B4_ONCKI;tr|A0A8C8FJN6|A0A8C8FJN6_ONCTS;tr|A0A8C7TGG1|A0A8C7TGG1_ONCMY;tr|A0A8C7R5D8|A0A8C7R5D8_ON…	50958000	47522000	21727000	69991000	64432000	60441000	28569000	27535000	34630000	26252000	0	23986000	0	0	0	51234000	37189000	49399000	21905000	28128000	27218000	212120000	238870000	209670000	26397000	29529000	37373000	51270000	51264000	43857000	55493000	68063000	57958000	31564000	43777000	50532000	29890000	33673000	28319000	33418000	38023000	0	28597000	0	20224000	29069000	40837000	25828000	56734000
tr|A0A8C7TH63|A0A8C7TH63_ONCMY;tr|A0A8C8EY78|A0A8C8EY78_ONCTS;tr|A0A8C7N697|A0A8C7N697_ONCKI;tr|A0A060YDZ1|A0A060YDZ1_ONCMY;tr|A0A8C8EYU4|A0A8C8EYU4_ONCTS;tr|C1BF66|C1BF66_ONCMY	129870000	131520000	149130000	156980000	190270000	165200000	112610000	120310000	104070000	148180000	145710000	167720000	144540000	123910000	141800000	160430000	171830000	187800000	637990016	689680000	828030016	84030000	77058000	88835000	80478000	80999000	61267000	215110000	254090000	243600000	142570000	134120000	156070000	63348000	88714000	49205000	103010000	85781000	106550000	100400000	84057000	118170000	79333000	78169000	45552000	151270000	155310000	151870000	142160000
tr|A0A8C7TJ43|A0A8C7TJ43_ONCMY	80495000	41855000	16490000	317350016	64068000	21454000	1853500	0	0	8819399680	9238400000	9822900224	12168999936	13751000064	12768000000	139960000	137050000	143040000	6938600	0	8628400	0	0	0	632860032	636200000	613790016	3277100032	3241799936	3244900096	672160000	740960000	748489984	1484400000	1579500032	1582800000	459880000	115990000	49669000	17459000	11084000	3405700096	59635000	40743000	24696000	13194999808	15395999744	15550999552	15528999936
tr|A0A8C7TL89|A0A8C7TL89_ONCMY;tr|A0A060XZH3|A0A060XZH3_ONCMY;tr|A0A8C7TUV8|A0A8C7TUV8_ONCMY;tr|A0A8C7TQJ2|A0A8C7TQJ2_ONCMY	0	0	0	0	0	0	0	0	0	0	0	0	0	0	0	0	0	0	0	0	0	3437500	0	0	0	0	0	0	0	0	0	0	0	0	0	0	0	0	0	0	0	0	0	0	0	0	0	0	0
tr|A0A8C7TN21|A0A8C7TN21_ONCMY;tr|A0A8C7JJL0|A0A8C7JJL0_ONCKI;tr|A0A8C8F223|A0A8C8F223_ONCTS;tr|A0A8C7TQ98|A0A8C7TQ98_ONCMY;tr|A0A060WA91|A0A060WA91_ONCMY;tr|A0A8C7SX60|A0A8C7SX60_ONCMY;tr|A0A8C7SV18|A0A8C7SV18_ONCMY;tr|A0A8C7TPN4|A0A8C7TPN4_ONCMY;tr|A0A8C8LMK2|A0A8C8LMK2_ONCTS;tr|A0A8C7W5L0|A0A8C7W5L0_ONCMY	0	0	0	0	0	0	0	0	0	0	0	0	0	0	0	0	0	0	0	0	0	199690000	206590000	217870000	0	0	0	0	0	0	0	0	0	0	0	0	0	0	0	0	0	0	0	0	0	0	0	0	0
tr|A0A8C7TNW7|A0A8C7TNW7_ONCMY;tr|A0A8C7TMG9|A0A8C7TMG9_ONCMY;tr|A0A8C8HGR2|A0A8C8HGR2_ONCTS;tr|A0A8C7UZX3|A0A8C7UZX3_ONCMY;tr|A0A8C7N1F0|A0A8C7N1F0_ONCKI;tr|A0A8C7F367|A0A8C7F367_ONCKI;tr|A0A060W808|A0A060W808_ONCMY;tr|A0A8C7NHN7|A0A8C7NHN7_ONCMY;tr|A0A8C7K4G8|A0A8C7K4G8_ONCKI;tr|A0A8C7UZZ2|A0A8C7UZZ2_ONCMY;tr|A0A8C8HMQ2|A0A8C8HMQ2_ONCTS;tr|A0A8C8M9J9|A0A8C8M9J9_ONCTS;tr|A0A8C7N207|A0A8C7N207_ON…	82168000	85233000	0	0	68721000	124950000	59609000	0	98183000	0	0	0	0	0	0	0	0	0	44954000	50226000	0	0	81109000	52883000	0	0	0	0	0	0	0	0	0	0	97243000	98230000	0	0	0	47759000	67815000	0	0	0	0	0	0	0	29503000
tr|A0A8C8JD14|A0A8C8JD14_ONCTS;tr|A0A8C8JCB0|A0A8C8JCB0_ONCTS;tr|A0A8C7U795|A0A8C7U795_ONCMY;tr|A0A8C8JFM9|A0A8C8JFM9_ONCTS;tr|A0A8C7M922|A0A8C7M922_ONCKI;tr|A0A8C8FRJ6|A0A8C8FRJ6_ONCTS;tr|A0A8C7SC81|A0A8C7SC81_ONCMY;tr|A0A8C7UFN5|A0A8C7UFN5_ONCMY;tr|A0A8C8JCI1|A0A8C8JCI1_ONCTS;tr|A0A8C8JC82|A0A8C8JC82_ONCTS;tr|A0A8C7UFM7|A0A8C7UFM7_ONCMY;tr|A0A8C7M8N5|A0A8C7M8N5_ONCKI;tr|A0A8C7G0X7|A0A8C7G0X7_ON…	16292000	0	15570000	19557000	19623000	14388000	0	0	0	32647000	26699000	0	17211000	17592000	18746000	35970000	33405000	34797000	36452000	74779000	23045000	0	0	0	0	0	0	143830000	125660000	113790000	40987000	0	45820000	0	0	0	0	0	22274000	0	0	0	0	0	0	0	0	0	0
tr|A0A8C8CBN8|A0A8C8CBN8_ONCTS;tr|A0A8C7UAC7|A0A8C7UAC7_ONCMY;tr|A0A8C7UAB5|A0A8C7UAB5_ONCMY;tr|A0A8C8C8J0|A0A8C8C8J0_ONCTS;tr|A0A8C8EK73|A0A8C8EK73_ONCTS;tr|A0A8C7UH63|A0A8C7UH63_ONCMY;tr|A0A8C8CBM7|A0A8C8CBM7_ONCTS;tr|A0A8C8C8E3|A0A8C8C8E3_ONCTS;tr|A0A8C8CAE6|A0A8C8CAE6_ONCTS;tr|A0A8C7UAA3|A0A8C7UAA3_ONCMY;tr|A0A8C7ULL7|A0A8C7ULL7_ONCMY;tr|A0A8C7UEP8|A0A8C7UEP8_ONCMY;tr|A0A060Y2T8|A0A060Y2T8_ON…	0	0	0	0	0	0	7957500	0	0	0	0	0	0	0	0	0	0	0	0	8473500	0	0	0	0	0	0	0	0	0	0	0	0	0	0	0	0	0	0	0	0	0	0	0	0	0	0	0	0	0
tr|A0A8C7UKL2|A0A8C7UKL2_ONCMY;tr|A0A8C7UH26|A0A8C7UH26_ONCMY	0	0	0	0	0	0	104010000	0	0	0	0	0	0	0	0	0	0	0	0	0	30432000	0	0	0	0	0	0	0	0	0	0	0	0	0	0	0	0	0	0	0	0	0	0	0	0	0	0	0	0
tr|A0A8C7UKV5|A0A8C7UKV5_ONCMY	0	23169000	0	31847000	30007000	33436000	0	17439000	22624000	0	15840000	19901000	0	25103000	29610000	0	16847000	0	149560000	166690000	79176000	23122000	23843000	22503000	14650000	0	0	30965000	30092000	29603000	38737000	36476000	32275000	0	28053000	29618000	30333000	31517000	32197000	128110000	147030000	80397000	0	0	0	53866000	0	0	0
tr|Q2WFI5|Q2WFI5_ONCMY;tr|A0A8C7VEU9|A0A8C7VEU9_ONCMY;tr|A0A8C7I6H7|A0A8C7I6H7_ONCKI	5400099840	5365899776	5647900160	5523500032	5973000192	6093499904	6684599808	6467400192	6418800128	15854000128	14680999936	13957000192	15187000320	15256999936	15827999744	14970999808	16286000128	16544000000	4970599936	4763599872	4973400064	5316800000	5395700224	5044700160	7025299968	7296399872	6795599872	18066999296	17429999616	18166999040	14616999936	14952999936	16072999936	19648000000	20998000640	19399000064	5633800192	5707200000	5561800192	5794699776	5959699968	2776900096	5814199808	6141000192	6227100160	11441000448	12307999744	11786000384	13130000384
tr|A0A8C7VW61|A0A8C7VW61_ONCMY;tr|A0A060WQM5|A0A060WQM5_ONCMY	7375600128	7227200000	7190600192	3835500032	3817400064	3797799936	5474800128	5550700032	5616699904	3309100032	3257299968	3300100096	2227800064	2312199936	2366700032	3060300032	2991099904	3095000064	4942199808	4857500160	4575499776	5670700032	5571200000	5685899776	6749100032	6650500096	6614300160	2754200064	2681700096	2637299968	2840800000	2766599936	2825499904	3286299904	3215300096	3320300032	7105200128	7200300032	7533700096	7474599936	7551200256	1247399936	9118199808	9132999680	8967799808	2767000064	2770400000	2610400000	1980400000
tr|A0A8C7W553|A0A8C7W553_ONCMY;tr|A0A060XQ30|A0A060XQ30_ONCMY;tr|A0A8C7L5U9|A0A8C7L5U9_ONCKI;tr|A0A8C7L7M1|A0A8C7L7M1_ONCKI	0	0	0	0	0	0	0	0	0	0	0	0	0	0	0	0	0	0	54454000	67392000	55325000	0	0	0	0	0	0	0	0	0	0	0	0	0	0	0	0	0	0	0	9295300	0	0	0	0	0	0	0	0
tr|A0A8C7WD04|A0A8C7WD04_ONCMY;tr|A0A060XGG8|A0A060XGG8_ONCMY;tr|A0A8C7UDB6|A0A8C7UDB6_ONCMY	6410100224	7102099968	6345299968	6723800064	7619700224	7397300224	2982299904	2805600000	2890200064	25413000	19223000	19944000	32573000	43713000	30729000	9809999872	9805800448	9848500224	1432800000	1570200064	1352999936	6639000064	7010800128	6875599872	7228499968	7009900032	7498699776	3991200000	3756300032	3722500096	3020000000	3593900032	3450599936	4159000064	4385999872	4575399936	1221699968	1295500032	1313900032	3321100032	3424699904	1811200000	6523700224	7084400128	6878099968	68570000	55317000	66638000	83910000
tr|W8W106|W8W106_ONCMY;tr|A0A8C7WK62|A0A8C7WK62_ONCMY;tr|A0A8C8F8M8|A0A8C8F8M8_ONCTS;tr|A0A8C7G7P9|A0A8C7G7P9_ONCKI;tr|A0A060W8X0|A0A060W8X0_ONCMY;tr|A0A8C7G7P1|A0A8C7G7P1_ONCKI	0	0	0	0	0	0	0	0	0	0	0	0	0	0	0	0	0	0	29054000	21327000	19410000	0	0	0	0	0	0	0	0	0	0	0	0	0	0	0	0	0	0	0	0	0	0	0	0	0	0	0	0
tr|A0A8C8C0Q6|A0A8C8C0Q6_ONCTS;tr|A0A8C8BVK3|A0A8C8BVK3_ONCTS	529220000	650360000	501569984	753080000	766310016	654409984	1063400000	982840000	1032800000	0	0	0	895580032	904860032	895630016	371169984	394300000	394390016	2087900032	1791699968	1807200000	1003000000	1099200000	1101400064	0	0	0	0	0	0	0	0	0	3088399872	3295800064	3410400000	0	0	0	0	0	0	0	0	0	1031299968	1188700032	1054200000	2081500032
tr|A0A8C8BYS2|A0A8C8BYS2_ONCTS;tr|A0A8C8BYX3|A0A8C8BYX3_ONCTS;tr|A0A8C8C4P2|A0A8C8C4P2_ONCTS;tr|A0A8C7U0S8|A0A8C7U0S8_ONCMY;tr|Q64HY0|Q64HY0_ONCMY;tr|A0A8C7TZI6|A0A8C7TZI6_ONCMY;tr|A0A8C7TV06|A0A8C7TV06_ONCMY;tr|A0A8C7TX43|A0A8C7TX43_ONCMY;tr|A0A8C7DZV6|A0A8C7DZV6_ONCKI;tr|A0A8C7DKH5|A0A8C7DKH5_ONCKI;tr|A0A8C8BWN8|A0A8C8BWN8_ONCTS;tr|A0A8C7TUV6|A0A8C7TUV6_ONCMY;tr|A0A060YRH0|A0A060YRH0_ONCMY	67364000	64735000	74711000	69557000	69944000	64358000	89590000	88623000	73630000	146840000	149020000	165780000	154620000	156230000	150070000	68521000	59561000	53142000	93631000	79623000	90239000	65795000	63721000	57819000	97067000	87931000	89378000	145960000	137010000	122750000	208950000	185230000	189790000	162320000	175180000	155450000	49392000	58753000	60852000	68103000	65569000	0	98310000	76570000	78164000	157990000	165100000	189780000	101460000
tr|A0A8C8BZ96|A0A8C8BZ96_ONCTS;tr|A0A8C8C3T1|A0A8C8C3T1_ONCTS;tr|A0A8C7KJV3|A0A8C7KJV3_ONCKI;tr|Q9DFD5|Q9DFD5_ONCMY;tr|A0A8C7LJG9|A0A8C7LJG9_ONCKI;tr|A0A8C8I1Y7|A0A8C8I1Y7_ONCTS;tr|A0A8C7NCX5|A0A8C7NCX5_ONCKI;tr|A0A060XFN3|A0A060XFN3_ONCMY	80295000	153610000	118960000	0	0	0	0	0	0	0	0	0	0	0	0	158560000	58962000	66176000	39481000	46781000	0	0	0	0	53545000	77818000	0	52139000	77632000	79374000	0	0	0	127470000	0	159560000	28535000	44230000	46712000	0	0	0	0	0	24245000	0	0	0	0
tr|A0A8C8C279|A0A8C8C279_ONCTS;tr|A0A8C8HAS4|A0A8C8HAS4_ONCTS;tr|A0A8C7QYT6|A0A8C7QYT6_ONCMY;tr|A0A8C7HVC4|A0A8C7HVC4_ONCKI;tr|A0A8C7IIY2|A0A8C7IIY2_ONCKI;tr|Q711N8|Q711N8_ONCMY;tr|A0A8C8HBX2|A0A8C8HBX2_ONCTS;tr|A0A060YJN0|A0A060YJN0_ONCMY	0	0	0	0	0	0	0	0	0	0	0	0	0	0	0	0	0	0	0	0	13975000	0	0	0	0	0	0	0	0	0	0	0	0	0	0	0	0	0	0	0	0	0	0	0	0	0	0	0	0
tr|A0A8C8C9X3|A0A8C8C9X3_ONCTS;tr|A0A8C8C399|A0A8C8C399_ONCTS;tr|A0A8C7QH58|A0A8C7QH58_ONCMY;tr|A0A060XQ45|A0A060XQ45_ONCMY	438640000	353640000	294769984	315180000	284860000	273209984	270809984	277489984	292230016	703790016	712230016	674080000	464590016	470070016	448020000	828150016	826940032	744300032	254910000	213580000	256950000	271980000	300800000	307980000	385340000	323190016	372840000	531500000	624000000	599840000	784110016	754390016	775160000	576350016	554540032	541740032	665409984	718080000	651009984	474529984	394470016	4041799936	316529984	351620000	391409984	533880000	568360000	608060032	458800000
tr|A0A8C8C4E6|A0A8C8C4E6_ONCTS;tr|A0A8C8CAR7|A0A8C8CAR7_ONCTS;tr|A0A8C8EJB5|A0A8C8EJB5_ONCTS;tr|A0A060Z937|A0A060Z937_ONCMY;tr|A0A8C7F8D3|A0A8C7F8D3_ONCKI;tr|A0A8C7F7H4|A0A8C7F7H4_ONCKI;tr|A0A8C7DIW5|A0A8C7DIW5_ONCKI;tr|A0A8C7D4J4|A0A8C7D4J4_ONCKI;tr|A0A8C7DD14|A0A8C7DD14_ONCKI;tr|A0A8C7DLS3|A0A8C7DLS3_ONCKI;tr|A0A8C7F7Y5|A0A8C7F7Y5_ONCKI;tr|A0A8C7DDD6|A0A8C7DDD6_ONCKI;tr|A0A8C7DJ88|A0A8C7DJ88_ON…	0	0	0	0	0	0	0	0	0	0	0	0	0	0	0	0	0	0	0	0	0	0	0	0	0	0	0	0	0	0	0	0	0	0	0	0	0	0	0	0	0	0	0	0	0	0	0	0	0
tr|A0A8C8C552|A0A8C8C552_ONCTS;tr|A0A8C7L2J8|A0A8C7L2J8_ONCKI;tr|A0A8C7PLP5|A0A8C7PLP5_ONCMY;tr|A0A060XHI9|A0A060XHI9_ONCMY	1498300032	1478499968	1102800000	1296300032	1271399936	1268700032	1641699968	1607500032	1632300032	1722000000	1688700032	1864199936	2449200128	2321999872	2195000064	1577600000	1485299968	1480099968	1826099968	1571500032	1312000000	1191900032	1280800000	1282700032	1430700032	1301799936	1461699968	1650700032	1638200064	1682099968	2100999936	2046400000	2065299968	1646000000	1799800064	1876499968	1788400000	1708999936	1744999936	1367900032	1342700032	612369984	1226800000	1254300032	1251000064	2460199936	2433700096	2398400000	2283000064
tr|A0A8C8C741|A0A8C8C741_ONCTS	510769984	523900000	432529984	226550000	230610000	212520000	151710000	161030000	159600000	618499968	605400000	607180032	96628000	100770000	88848000	583929984	581539968	604920000	133610000	151560000	112610000	240950000	241780000	252370000	126930000	132800000	158130000	183360000	199230000	190000000	361240000	338580000	355969984	84613000	61251000	83962000	515209984	494630016	513230016	146220000	177320000	113470000	739089984	749100032	685619968	4214500	0	0	196730000
tr|A0A8C8C937|A0A8C8C937_ONCTS;tr|A0A8C8CFX2|A0A8C8CFX2_ONCTS;tr|Q1HG86|Q1HG86_ONCMY;tr|A0A060Y4Y7|A0A060Y4Y7_ONCMY;tr|A0A8C7Q7D4|A0A8C7Q7D4_ONCMY;tr|A0A8C7I1C3|A0A8C7I1C3_ONCKI;tr|A0A8C7VKJ1|A0A8C7VKJ1_ONCMY	0	23411000	28607000	0	10631000	12674000	21689000	36766000	22842000	0	0	0	0	0	0	0	0	0	26012000	24514000	23975000	0	30605000	31606000	43724000	36079000	33519000	6609600	0	0	0	0	8532000	0	0	0	29116000	26399000	31352000	23646000	22994000	0	53993000	56109000	49792000	0	0	0	0
tr|A0A8C8EJY4|A0A8C8EJY4_ONCTS;tr|A0A8C8C9D4|A0A8C8C9D4_ONCTS;tr|A0A8C7V6B9|A0A8C7V6B9_ONCMY;tr|A0A8C7LIG9|A0A8C7LIG9_ONCKI;tr|A0A8C8CA17|A0A8C8CA17_ONCTS;tr|A0A060Z9H8|A0A060Z9H8_ONCMY;tr|A0A8C7LHF8|A0A8C7LHF8_ONCKI;tr|A0A8C7NCC9|A0A8C7NCC9_ONCKI	155580000	105100000	130170000	249340000	254100000	231860000	409740000	398129984	401900000	42611000	95833000	75347000	313000000	325560000	324180000	114420000	108180000	95180000	503960000	399089984	430300000	2754800128	2579300096	2751300096	131220000	132250000	143910000	170990000	181270000	162460000	290270016	280900000	301400000	103390000	112350000	110500000	310870016	289260000	304649984	379760000	361449984	63552000	127660000	122180000	133020000	178660000	170450000	177890000	61394000
tr|A0A8C8CBL9|A0A8C8CBL9_ONCTS;tr|A0A8C7RIU0|A0A8C7RIU0_ONCMY;tr|A0A060WBT3|A0A060WBT3_ONCMY;tr|A0A8C7DT47|A0A8C7DT47_ONCKI;tr|A0A8C7RIA9|A0A8C7RIA9_ONCMY;tr|A0A8C7VWW9|A0A8C7VWW9_ONCMY;tr|A0A8C7DQD1|A0A8C7DQD1_ONCKI	0	0	0	0	0	16818000	0	0	0	0	0	0	0	0	0	0	0	0	0	0	0	0	0	0	0	0	0	0	0	0	0	0	0	0	0	0	0	0	0	0	0	0	0	0	0	0	0	0	0
tr|A0A8C8CDW6|A0A8C8CDW6_ONCTS;tr|A0A8C7LA40|A0A8C7LA40_ONCKI;tr|A0A060WFS6|A0A060WFS6_ONCMY;tr|A0A8C8EL79|A0A8C8EL79_ONCTS;tr|A0A8C7Q4T7|A0A8C7Q4T7_ONCMY;tr|A0A8C7Q4W8|A0A8C7Q4W8_ONCMY	7709899776	7402500096	7134300160	6064900096	5935600128	5664099840	6259299840	6230400000	6741499904	3823600128	4047300096	3970299904	4445300224	4343000064	4027599872	5818599936	5667700224	5748599808	8638300160	8119600128	8055499776	6298500096	6383799808	6224399872	7233699840	7262799872	7531800064	5726600192	5408900096	5685499904	5262499840	5079499776	5316199936	5230600192	5721200128	5447699968	7786800128	7808999936	7685600256	8709300224	8365899776	1076899968	7293100032	7294799872	7889800192	3497600000	3751600128	3586500096	3146400000
tr|A0A8C8CID9|A0A8C8CID9_ONCTS;tr|A0A8C8EM48|A0A8C8EM48_ONCTS;tr|A0A8C8CJJ5|A0A8C8CJJ5_ONCTS	71900000	77042000	51632000	43464000	60079000	51808000	260020000	311009984	260030000	146690000	125400000	133370000	63324000	81904000	84068000	40700000	51470000	24216000	930720000	958360000	833390016	120440000	76483000	85370000	88393000	94429000	89525000	98307000	98084000	115470000	109920000	84179000	95412000	35233000	37352000	31135000	679590016	695379968	736419968	455609984	456440000	4968900096	225590000	231230000	237260000	239810000	199510000	256620000	153630000
tr|A0A8C8CIZ4|A0A8C8CIZ4_ONCTS;tr|A0A8C8ELQ1|A0A8C8ELQ1_ONCTS;tr|A0A8C8CI45|A0A8C8CI45_ONCTS;tr|A0A8C8EM27|A0A8C8EM27_ONCTS;tr|A0A8C8CHT8|A0A8C8CHT8_ONCTS	1149699968	1180800000	1016400000	824800000	903950016	756870016	3607399936	3551000064	3634899968	1726599936	1774400000	1830400000	1280700032	1216199936	1256600064	759049984	745649984	814600000	14080000000	13523000320	13322999808	1190499968	1156099968	1093500032	1390000000	1312800000	1429799936	1433600000	1357799936	1408000000	1466499968	1484600064	1450400000	428160000	462900000	496700000	11185000448	11102000128	11068999680	6949499904	7594800128	9787700224	3957600000	3931300096	4130800128	4166400000	4570800128	4260699904	2790400000
tr|A0A8C8CQS0|A0A8C8CQS0_ONCTS;tr|A0A8C8ENA1|A0A8C8ENA1_ONCTS;tr|A0A060WCI5|A0A060WCI5_ONCMY;tr|A0A8C7WJ90|A0A8C7WJ90_ONCMY;tr|A0A8C7FAU4|A0A8C7FAU4_ONCKI;tr|A0A8C7FAW5|A0A8C7FAW5_ONCKI	107870000	110510000	109120000	278680000	251510000	277020000	111350000	105960000	105270000	85032000	98526000	78747000	162870000	163840000	150570000	96156000	93980000	102130000	623529984	632640000	499609984	189610000	203350000	197920000	182050000	169230000	158970000	186300000	204950000	184300000	279520000	325110016	329720000	198350000	195570000	200350000	732649984	798979968	713369984	144960000	191470000	0	255120000	269640000	255060000	168530000	171610000	176520000	96045000
tr|A0A8C8CQV8|A0A8C8CQV8_ONCTS;tr|A0A060VWF5|A0A060VWF5_ONCMY;tr|A0A8C7NT48|A0A8C7NT48_ONCMY;tr|A0A060YAR4|A0A060YAR4_ONCMY;tr|A0A8C7LTL1|A0A8C7LTL1_ONCMY;tr|A0A8C8CYZ0|A0A8C8CYZ0_ONCTS;tr|A0A8C7LTK4|A0A8C7LTK4_ONCMY;tr|A0A8C8HRL3|A0A8C8HRL3_ONCTS;tr|A0A8C8HU43|A0A8C8HU43_ONCTS;tr|A0A8C7LY30|A0A8C7LY30_ONCMY;tr|A0A8C7C9B4|A0A8C7C9B4_ONCKI;tr|A0A8C8CYY2|A0A8C8CYY2_ONCTS;tr|A0A8C7GPG0|A0A8C7GPG0_ON…	0	0	0	0	0	0	0	0	0	0	0	0	0	0	0	0	0	0	2176800	0	0	0	0	0	0	0	0	0	0	0	0	0	0	0	0	0	0	0	0	0	0	0	0	0	0	0	0	0	0
tr|A0A8C8EPH8|A0A8C8EPH8_ONCTS;tr|A0A8C8M8B6|A0A8C8M8B6_ONCTS;tr|A0A8C8EP48|A0A8C8EP48_ONCTS;tr|A0A8C8M8B4|A0A8C8M8B4_ONCTS;tr|A0A8C8CUT9|A0A8C8CUT9_ONCTS;tr|A0A8C8I9S4|A0A8C8I9S4_ONCTS;tr|A0A8C8CYK5|A0A8C8CYK5_ONCTS;tr|A0A8C7FCU8|A0A8C7FCU8_ONCKI;tr|A0A8C7Q4W6|A0A8C7Q4W6_ONCMY;tr|A0A8C8IRQ2|A0A8C8IRQ2_ONCTS;tr|A0A8C7VLV3|A0A8C7VLV3_ONCMY;tr|A0A8C7Q649|A0A8C7Q649_ONCMY;tr|A0A8C7CS72|A0A8C7CS72_ON…	0	0	0	0	0	0	0	0	0	0	0	0	0	0	0	0	0	0	0	0	0	0	0	0	0	0	0	0	0	0	0	0	0	0	0	0	0	0	0	0	0	0	0	0	106100000	0	0	0	0
tr|A0A8C8CZG4|A0A8C8CZG4_ONCTS	839550016	988329984	861329984	470100000	466360000	502889984	488369984	494110016	512480000	813939968	817820032	909190016	623139968	653070016	721430016	941120000	887249984	924960000	566289984	592160000	393550016	537729984	619310016	571200000	1424499968	1246700032	1084000000	762230016	839980032	826540032	813920000	943089984	1053800000	779939968	841059968	799569984	1133900032	1015900032	843790016	1139299968	1136199936	253600000	935409984	928360000	1061200000	683390016	707329984	590979968	865820032
tr|A0A8C8DG41|A0A8C8DG41_ONCTS;tr|A0A060Y7H2|A0A060Y7H2_ONCMY;tr|A0A8C7EZ04|A0A8C7EZ04_ONCKI	0	0	0	39699000	0	0	0	0	0	0	0	0	0	0	0	0	0	0	0	11832000	0	0	0	0	0	0	0	0	0	0	0	0	0	52496000	31403000	58781000	0	0	0	0	0	0	16459000	0	0	0	0	0	0
tr|A0A8C8ENQ3|A0A8C8ENQ3_ONCTS;tr|A0A8C8CT08|A0A8C8CT08_ONCTS;tr|A0A8C8CTA2|A0A8C8CTA2_ONCTS;tr|A0A8C8CUU4|A0A8C8CUU4_ONCTS;tr|A0A8C7M939|A0A8C7M939_ONCKI;tr|A0A8C8D0Y3|A0A8C8D0Y3_ONCTS;tr|A0A8C7G572|A0A8C7G572_ONCKI;tr|A0A8C8EP53|A0A8C8EP53_ONCTS;tr|A0A8C7M9A4|A0A8C7M9A4_ONCKI;tr|A0A8C7G494|A0A8C7G494_ONCKI;tr|A0A8C7G4G9|A0A8C7G4G9_ONCKI;tr|A0A8C7G394|A0A8C7G394_ONCKI	415140000	413489984	531920000	556209984	590950016	653990016	88666000	81563000	91003000	64457000	61306000	54314000	29246000	51876000	21344000	482840000	485649984	398630016	106140000	106060000	110990000	280289984	277329984	279409984	188810000	163470000	156130000	219120000	175460000	208440000	234890000	215610000	196230000	162840000	150080000	163630000	186010000	192190000	157530000	185080000	158730000	5534900	138040000	141170000	149080000	117560000	128070000	122830000	145900000
tr|A0A8C8EQP3|A0A8C8EQP3_ONCTS;tr|A0A8C8EQB3|A0A8C8EQB3_ONCTS;tr|A0A8C7FX93|A0A8C7FX93_ONCKI;tr|C1BIE0|C1BIE0_ONCMY;tr|C1BF37|C1BF37_ONCMY;tr|C1BF02|C1BF02_ONCMY;tr|A0A8C8GN57|A0A8C8GN57_ONCTS;tr|A0A8C7WKR9|A0A8C7WKR9_ONCMY;tr|A0A8C7TD18|A0A8C7TD18_ONCMY;tr|A0A8C7FZH7|A0A8C7FZH7_ONCKI;tr|A0A8C7UNW5|A0A8C7UNW5_ONCMY;tr|A0A8C7WKS0|A0A8C7WKS0_ONCMY;tr|A0A8C7DL46|A0A8C7DL46_ONCKI;tr|A0A8C7TAA0|A0A8C7…	0	0	0	0	0	0	0	0	0	0	0	0	0	0	0	0	0	0	0	0	0	0	0	19834000	0	0	0	0	0	0	0	0	0	0	0	0	0	0	0	0	0	0	0	0	0	0	0	0	0
tr|A0A8C8EWZ7|A0A8C8EWZ7_ONCTS;tr|A0A8C7UG04|A0A8C7UG04_ONCMY;tr|A0A060XI79|A0A060XI79_ONCMY;tr|A0A8C7FNI1|A0A8C7FNI1_ONCKI	531030016	512230016	461720000	227090000	186240000	228380000	346169984	336460000	329720000	360830016	367070016	347560000	654710016	673270016	600790016	359400000	335120000	357590016	461769984	362350016	431760000	224830000	249050000	238910000	384120000	385910016	410729984	596089984	574179968	575849984	733969984	674099968	682169984	341350016	345630016	396889984	697619968	658190016	676780032	466960000	473150016	177730000	602920000	629280000	599800000	746200000	668609984	729790016	460150016
tr|A0A8C8EYK8|A0A8C8EYK8_ONCTS;tr|A0A8C8EZ87|A0A8C8EZ87_ONCTS;tr|A0A8C7SDP6|A0A8C7SDP6_ONCMY;tr|A0A8C7SB15|A0A8C7SB15_ONCMY;tr|A0A8C7S9U8|A0A8C7S9U8_ONCMY;tr|A0A060ZVC3|A0A060ZVC3_ONCMY	12883999744	13708999680	12696000512	15077000192	15084000256	14273000448	19619999744	20913000448	18119999488	17589999616	15578000384	17930000384	14245000192	15390000128	14369999872	9288299520	9448500224	8822899712	14179999744	12936999936	15941999616	13754000384	13649999872	13452000256	20715999232	20259000320	20756000768	15665000448	13616000000	14538999808	11706999808	12081000448	11148999680	13452000256	11822999552	12620000256	16444000256	16920000512	16081999872	15850000384	14074999808	1804199936	20671000576	21329999872	21571000320	12332000256	11875999744	12156999680	19335999488
tr|A0A8C8LMI8|A0A8C8LMI8_ONCTS;tr|A0A8C8F237|A0A8C8F237_ONCTS;tr|A0A8C8F1G6|A0A8C8F1G6_ONCTS	0	59589000	0	91440000	45589000	75630000	0	35336000	62451000	616729984	622110016	644760000	467940000	428980000	667740032	792720000	711590016	826030016	18377000	10593000	18250000	26744000	0	29105000	12868000	14818000	0	480760000	305880000	514569984	244530000	463940000	536310016	504500000	615600000	601539968	15136000	0	0	17978000	0	29009000	0	0	0	356820000	501049984	307960000	542600000
tr|A0A8C8F3T7|A0A8C8F3T7_ONCTS;tr|A0A060Z6X1|A0A060Z6X1_ONCMY;tr|A0A8C7VFB9|A0A8C7VFB9_ONCMY;tr|A0A8C7PEZ4|A0A8C7PEZ4_ONCMY;tr|A0A8C7K820|A0A8C7K820_ONCKI;tr|A0A8C8J1P4|A0A8C8J1P4_ONCTS;tr|A0A8C7PGP1|A0A8C7PGP1_ONCMY;tr|A0A8C7PFV6|A0A8C7PFV6_ONCMY;tr|A0A8C7PFQ6|A0A8C7PFQ6_ONCMY;tr|A0A8C7PD40|A0A8C7PD40_ONCMY;tr|A0A8C7KDC0|A0A8C7KDC0_ONCKI;tr|A0A8C7KCJ2|A0A8C7KCJ2_ONCKI;tr|A0A8C7K8H5|A0A8C7K8H5_ON…	0	0	0	0	0	0	0	0	0	0	0	0	0	0	0	0	0	0	0	0	0	0	0	0	0	0	0	0	0	0	83153000	0	97127000	0	0	0	0	0	0	0	0	0	0	0	0	0	0	0	0
tr|A0A8C8F5H7|A0A8C8F5H7_ONCTS;tr|A0A8C8F4E7|A0A8C8F4E7_ONCTS;tr|A0A060XUW4|A0A060XUW4_ONCMY;tr|Q9IB53|Q9IB53_ONCMY	0	0	0	0	0	0	0	0	0	0	16392000	0	0	0	0	0	0	36997000	0	0	0	0	0	0	7479000	0	0	0	0	0	0	0	0	0	0	0	0	0	0	0	0	0	0	0	0	0	0	0	0
tr|A0A8C8FBA8|A0A8C8FBA8_ONCTS;tr|A0A8C8F9U8|A0A8C8F9U8_ONCTS	203680000	242830000	231650000	321420000	302540000	476009984	300120000	382470016	315800000	536129984	413620000	444070016	344049984	377400000	273560000	342750016	444209984	460540000	234140000	236510000	254050000	300440000	0	343560000	549190016	626780032	585180032	379809984	429980000	357769984	341089984	403760000	349390016	533910016	658889984	529870016	30858000	33323000	108230000	64737000	0	351769984	325609984	254630000	276889984	304340000	294249984	287060000	447680000
tr|A0A8C8FA35|A0A8C8FA35_ONCTS;tr|A0A8C8F955|A0A8C8F955_ONCTS;tr|A0A8C7HF35|A0A8C7HF35_ONCKI;tr|A0A8C7H7J7|A0A8C7H7J7_ONCKI;tr|A0A8C7H8U9|A0A8C7H8U9_ONCKI;tr|A0A8C7HD49|A0A8C7HD49_ONCKI;tr|A0A8C7H7L9|A0A8C7H7L9_ONCKI;tr|A0A8C8LP06|A0A8C8LP06_ONCTS;tr|A0A8C8F975|A0A8C8F975_ONCTS;tr|A0A060YSH4|A0A060YSH4_ONCMY;tr|A0A8C7H8V6|A0A8C7H8V6_ONCKI;tr|A0A8C7H947|A0A8C7H947_ONCKI;tr|A0A8C7HAM4|A0A8C7HAM4_ON…	9591300096	10595999744	11248000000	10040000512	10284999680	11121999872	11155000320	11596999680	11477000192	10076000256	10298999808	10179999744	20305999872	21223000064	21738999808	17525999616	18638999552	16204000256	11336999936	12686999552	10227999744	7562999808	7271099904	7256999936	15047000064	14938000384	14440999936	12929999872	13251999744	12778999808	17792000000	17312000000	18994999296	16302000128	18169999360	17393999872	16193000448	16474999808	16542999552	11406999552	11827000320	3299399936	13308999680	12787000320	13221000192	12412999680	12099000320	12202999808	10828000256
tr|A0A8C8FB10|A0A8C8FB10_ONCTS;tr|A0A060VYC3|A0A060VYC3_ONCMY;tr|A0A8C7R472|A0A8C7R472_ONCMY;tr|A0A8C8FB21|A0A8C8FB21_ONCTS;tr|A0A060WSI7|A0A060WSI7_ONCMY;tr|A0A8C8FB03|A0A8C8FB03_ONCTS;tr|A0A8C8FB08|A0A8C8FB08_ONCTS;tr|A0A8C7LAD3|A0A8C7LAD3_ONCKI;tr|A0A060X7A2|A0A060X7A2_ONCMY;tr|A0A8C8F0I1|A0A8C8F0I1_ONCTS;tr|A0A8C8LPJ3|A0A8C8LPJ3_ONCTS;tr|A0A8C8LM59|A0A8C8LM59_ONCTS;tr|A0A8C7LA97|A0A8C7LA97_ON…	0	0	0	0	0	0	0	0	0	0	0	0	0	48959000	0	0	0	0	0	0	0	0	0	0	0	0	0	0	0	0	0	0	0	0	0	0	0	0	0	0	0	0	0	0	0	0	0	0	0
tr|A0A8C8FES7|A0A8C8FES7_ONCTS	0	0	0	0	0	0	215130000	246670000	153460000	0	0	0	0	0	0	0	0	0	0	0	0	0	0	0	0	0	0	0	0	0	0	0	0	102870000	0	106160000	0	0	0	0	0	0	0	0	0	0	0	0	0
tr|A0A8C8FFD8|A0A8C8FFD8_ONCTS;tr|A0A8C8FFD5|A0A8C8FFD5_ONCTS;tr|A0A8C8FGP3|A0A8C8FGP3_ONCTS;tr|A0A8C7JX91|A0A8C7JX91_ONCKI;tr|A0A8C7WBX2|A0A8C7WBX2_ONCMY;tr|A0A8C8FIQ4|A0A8C8FIQ4_ONCTS;tr|A0A8C7TJT0|A0A8C7TJT0_ONCMY;tr|A0A8C7MYL9|A0A8C7MYL9_ONCKI;tr|A0A8C7JL07|A0A8C7JL07_ONCKI;tr|A0A8C8FFC8|A0A8C8FFC8_ONCTS;tr|A0A8C7JND0|A0A8C7JND0_ONCKI;tr|A0A8C7TJS1|A0A8C7TJS1_ONCMY;tr|A0A8C7TLP8|A0A8C7TLP8_ON…	115640000	0	103700000	38498000	0	60637000	67356000	53775000	65143000	0	0	0	0	0	0	72078000	0	0	0	53607000	39843000	0	0	37163000	0	0	0	28517000	0	0	0	0	0	0	0	44395000	0	0	0	0	0	0	0	0	27628000	0	0	0	0
tr|A0A8C8FJ15|A0A8C8FJ15_ONCTS;tr|A0A8C8FLZ4|A0A8C8FLZ4_ONCTS;tr|A0A8C7H7H9|A0A8C7H7H9_ONCKI;tr|A0A8C7H7B1|A0A8C7H7B1_ONCKI;tr|A0A8C8FK95|A0A8C8FK95_ONCTS;tr|A0A8C7H3P4|A0A8C7H3P4_ONCKI;tr|A0A8C7H3A6|A0A8C7H3A6_ONCKI;tr|A0A8C7H999|A0A8C7H999_ONCKI;tr|A0A060YDR3|A0A060YDR3_ONCMY;tr|A0A8C7VYS8|A0A8C7VYS8_ONCMY;tr|A0A8C7RTT4|A0A8C7RTT4_ONCMY	2698800128	2645100032	2702000128	2585900032	2754800128	2562899968	2676699904	2701799936	2660300032	3144100096	3043899904	2918799872	3463699968	3401700096	3449100032	3032199936	3046799872	3059699968	1937799936	1900000000	2381299968	2229299968	2218200064	2221799936	2932800000	2812699904	3176900096	2234299904	2337900032	2182000128	2600999936	2920600064	2917199872	3305499904	3294700032	3506599936	2946200064	2888199936	2925499904	2567899904	2528600064	489190016	3296000000	3245299968	3331399936	2823699968	2927899904	2787599872	2323200000
tr|A0A8C8FVQ8|A0A8C8FVQ8_ONCTS	331190016	1470099968	0	1080600064	531060000	543080000	0	0	1609799936	1933100032	1837299968	2125600000	0	2189199872	589080000	1192300032	1332600064	587699968	1813200000	1435699968	273969984	492700000	548750016	537260032	1794300032	0	2094599936	1486000000	1991000064	1287200000	1793699968	949369984	1018899968	467000000	1997799936	2034899968	0	0	0	0	0	0	588140032	507860000	0	1733200000	1878200064	2014400000	2286099968
tr|A0A8C8MEZ8|A0A8C8MEZ8_ONCTS;tr|A0A8C8FXX1|A0A8C8FXX1_ONCTS;tr|A0A8C8LTE4|A0A8C8LTE4_ONCTS;tr|A0A8C7IPZ6|A0A8C7IPZ6_ONCKI;tr|A0A8C7IQN6|A0A8C7IQN6_ONCKI;tr|A0A8C7MZV4|A0A8C7MZV4_ONCKI;tr|A0A8C7JRB3|A0A8C7JRB3_ONCKI;tr|A0A8C7K3K5|A0A8C7K3K5_ONCKI;tr|A0A8C7H2H5|A0A8C7H2H5_ONCKI;tr|A0A8C7N0D7|A0A8C7N0D7_ONCKI;tr|A0A8C7MZU2|A0A8C7MZU2_ONCKI;tr|A0A8C7JS04|A0A8C7JS04_ONCKI;tr|A0A8C7ISH0|A0A8C7ISH0_ON…	265640000	239460000	202620000	141210000	141910000	122460000	156110000	171580000	150600000	49401000	51126000	51159000	263260000	250140000	269950016	40525000	44912000	46719000	27325000	0	32063000	85596000	81406000	73477000	70642000	71681000	107010000	179290000	206100000	221680000	149820000	186210000	174720000	423169984	481289984	515440000	38207000	45600000	56229000	0	29885000	0	33752000	35210000	22900000	117890000	140080000	126610000	163170000
tr|A0A8C8G6S0|A0A8C8G6S0_ONCTS;tr|A0A8C8HQV3|A0A8C8HQV3_ONCTS;tr|A0A8C7CBN3|A0A8C7CBN3_ONCKI;tr|A0A8C7CAU4|A0A8C7CAU4_ONCKI;tr|A0A8C7GA51|A0A8C7GA51_ONCKI;tr|A0A8C8G3Y4|A0A8C8G3Y4_ONCTS;tr|A0A8C8HJZ8|A0A8C8HJZ8_ONCTS;tr|A1IMH7|A1IMH7_ONCMY;tr|A0A060Y0U0|A0A060Y0U0_ONCMY	24830000	28367000	22382000	28187000	26230000	28414000	0	39280000	36074000	0	0	0	0	22629000	0	33005000	0	50144000	34941000	43853000	35921000	40854000	45139000	28498000	41494000	47535000	60611000	26040000	28544000	31689000	35073000	41253000	38463000	33550000	40006000	38677000	52872000	54739000	63144000	40641000	46775000	0	35090000	22471000	32750000	0	17019000	0	0
tr|A0A8C8GAW8|A0A8C8GAW8_ONCTS;tr|A0A8C7C9B3|A0A8C7C9B3_ONCKI;tr|L0R4B0|L0R4B0_ONCMY	391750016	347380000	330809984	137770000	165920000	166620000	281070016	307220000	317540000	33933000	38290000	36948000	0	12866000	0	64264000	59940000	63436000	1131900032	1207200000	1072700032	264680000	255940000	253010000	1261799936	1146300032	1331100032	33856000	34143000	44295000	56460000	56437000	57476000	31981000	22538000	22208000	1176300032	1219000064	1282200064	961390016	1045299968	541929984	752419968	825800000	777550016	71517000	84563000	75734000	38366000
tr|A0A8C8GI12|A0A8C8GI12_ONCTS;tr|A0A8C8GFW0|A0A8C8GFW0_ONCTS;tr|A0A8C8GEL3|A0A8C8GEL3_ONCTS;tr|A0A8C8GL79|A0A8C8GL79_ONCTS;tr|A0A8C8GJH5|A0A8C8GJH5_ONCTS;tr|A0A8C8GKI5|A0A8C8GKI5_ONCTS	1294899968	1256899968	1143299968	396110016	387200000	393390016	461310016	422889984	436489984	336140000	366070016	350609984	325329984	282220000	315660000	439030016	410689984	437220000	307020000	239380000	272520000	1242300032	1318099968	1304400000	1148800000	1113400064	1236600064	167340000	169090000	134660000	27742000	88443000	41961000	40889000	102530000	75301000	1715800064	1621900032	1697400064	1846300032	1956099968	1260000000	2573100032	2528499968	2655699968	177670000	178420000	203470000	328700000
tr|A0A8C8GIX6|A0A8C8GIX6_ONCTS;tr|A0A8C8GHB1|A0A8C8GHB1_ONCTS;tr|A0A8C7MDI6|A0A8C7MDI6_ONCKI;tr|A0A8C7UC99|A0A8C7UC99_ONCMY;tr|A0A8C7U9I3|A0A8C7U9I3_ONCMY;tr|A0A8C8LY24|A0A8C8LY24_ONCTS;tr|A0A8C7U6G8|A0A8C7U6G8_ONCMY;tr|A0A8C8GJ29|A0A8C8GJ29_ONCTS;tr|A0A060Y3R1|A0A060Y3R1_ONCMY;tr|A0A8C7GSP9|A0A8C7GSP9_ONCKI;tr|A0A8C8GJL8|A0A8C8GJL8_ONCTS;tr|A0A8C7MDI8|A0A8C7MDI8_ONCKI	177560000	187950000	145910000	100560000	86738000	80321000	75547000	74715000	86149000	57787000	33721000	58524000	38461000	36814000	39309000	176070000	173740000	189520000	76552000	75788000	79559000	137040000	141290000	150840000	52568000	62186000	54875000	120630000	118820000	111770000	111100000	134030000	94963000	80936000	76614000	87484000	95919000	102310000	113450000	115990000	117600000	0	67040000	70335000	61726000	108440000	85368000	108060000	46789000
tr|A0A8C8GJ18|A0A8C8GJ18_ONCTS;tr|A0A8C7MCP2|A0A8C7MCP2_ONCKI;tr|A0A060YJ16|A0A060YJ16_ONCMY;tr|A0A8C7PGK7|A0A8C7PGK7_ONCMY	0	0	0	0	0	0	0	0	0	0	0	0	0	0	0	31346000	0	0	0	0	0	0	0	0	24227000	0	0	25969000	25808000	21239000	0	0	0	66142000	57530000	0	0	0	0	0	0	0	34279000	43054000	36916000	0	0	0	27922000
tr|A0A8C8GKB1|A0A8C8GKB1_ONCTS;tr|A0A8C8JEI4|A0A8C8JEI4_ONCTS;tr|A0A8C7VCY4|A0A8C7VCY4_ONCMY;tr|A0A8C7MDD3|A0A8C7MDD3_ONCKI;tr|A0A8C7NWS4|A0A8C7NWS4_ONCMY;tr|A0A8C7QK75|A0A8C7QK75_ONCMY;tr|A0A8C7NX27|A0A8C7NX27_ONCMY;tr|A0A8C8MIL2|A0A8C8MIL2_ONCTS;tr|A0A8C7GS29|A0A8C7GS29_ONCKI;tr|A0A8C8JE89|A0A8C8JE89_ONCTS;tr|A0A8C7GPL6|A0A8C7GPL6_ONCKI;tr|A0A8C7NXX3|A0A8C7NXX3_ONCMY;tr|A0A8C7JEE7|A0A8C7JEE7_ON…	0	0	0	0	0	0	0	0	0	0	0	0	0	0	0	0	0	0	0	0	0	0	0	0	0	0	0	0	0	0	0	0	0	0	0	0	0	0	0	134440000	120170000	0	0	0	0	0	0	0	0
tr|A0A8C8LZ13|A0A8C8LZ13_ONCTS;tr|A0A8C8GPC7|A0A8C8GPC7_ONCTS;tr|A0A060YY24|A0A060YY24_ONCMY;tr|A0A8C7R169|A0A8C7R169_ONCMY	1668000000	1656800000	1340600064	2196199936	2189299968	2041900032	1635900032	1568800000	1602899968	2155099904	2161700096	2227099904	1384300032	1192899968	1131000064	1734599936	1849100032	1905799936	1564400000	1350200064	1224700032	761059968	818540032	779840000	1699200000	1522300032	1758800000	1267200000	1465900032	1223600000	697219968	643500032	704720000	1473200000	1400300032	1546000000	1021400000	1008600000	957310016	703369984	719809984	228790000	910080000	888880000	941870016	1097900032	1134899968	1067699968	1092199936
tr|A0A8C8H9Q1|A0A8C8H9Q1_ONCTS;tr|A0A8C8HAU9|A0A8C8HAU9_ONCTS;tr|A0A8C8HBN1|A0A8C8HBN1_ONCTS;tr|A0A8C8H9R0|A0A8C8H9R0_ONCTS;tr|Q9YGE7|Q9YGE7_ONCMY	2288600064	2209700096	2162500096	2648399872	2634500096	2678000128	2993600000	3003000064	3172900096	2812699904	2955599872	2751500032	3118099968	3019899904	3044699904	1416800000	1328899968	1398200064	3763800064	3188800000	3545700096	2741400064	2785100032	2692600064	4099699968	4160300032	4162500096	2151399936	2177700096	2186899968	2603399936	2481700096	2222200064	2334799872	2485400064	2611500032	4636599808	4651500032	4549499904	4335300096	4574099968	2508699904	4963400192	4859200000	5183799808	2810700032	2924800000	2699399936	1970200064
tr|A0A8C8HDH3|A0A8C8HDH3_ONCTS;tr|A0A8C8M3P7|A0A8C8M3P7_ONCTS;tr|A0A8C8M4I4|A0A8C8M4I4_ONCTS;tr|A0A8C8HCZ0|A0A8C8HCZ0_ONCTS;tr|A0A8C8HHU7|A0A8C8HHU7_ONCTS;tr|A0A8C8HDB0|A0A8C8HDB0_ONCTS;tr|A0A8C8C3W4|A0A8C8C3W4_ONCTS;tr|A0A8C8EIM4|A0A8C8EIM4_ONCTS;tr|A0A8C8C4U4|A0A8C8C4U4_ONCTS	23935000	29979000	129640000	30487000	35497000	43819000	29090000	21544000	24828000	25693000	14686000	16060000	45672000	50017000	79774000	38520000	38972000	34018000	19653000	37328000	73114000	26896000	22697000	21260000	19735000	36996000	34194000	29141000	27968000	31505000	21868000	17918000	22242000	42778000	34431000	38363000	23882000	20768000	22568000	33865000	32298000	1152099968	77167000	87243000	67870000	10222000	9865600	10055000	4678600
tr|A0A8C8HDQ6|A0A8C8HDQ6_ONCTS	922809984	854169984	386049984	996560000	892320000	889100032	1308199936	1312499968	1321400064	999500032	1093100032	1032700032	1458400000	1315399936	1393400064	1332499968	1249500032	1142300032	626000000	965529984	1513799936	1034400000	964230016	970720000	1217299968	1225100032	1397799936	903049984	846230016	1021800000	532040000	652950016	653129984	1530000000	1552199936	1636499968	611169984	669329984	531209984	1164199936	1042200000	264670000	841080000	877980032	853350016	495329984	468009984	490420000	493000000
tr|A0A8C8HGK3|A0A8C8HGK3_ONCTS;tr|A0A8C8HFN6|A0A8C8HFN6_ONCTS;tr|A0A8C8M462|A0A8C8M462_ONCTS;tr|Q5F4T3|Q5F4T3_ONCMY;tr|A0A060YFZ1|A0A060YFZ1_ONCMY;tr|A0A8C7QIN5|A0A8C7QIN5_ONCMY	3170899968	2861600000	2823600128	4092199936	4172699904	3686099968	2804600064	2963099904	2895800064	2601799936	2614799872	2690200064	4554100224	4596400128	4579700224	3096900096	2906800128	2851899904	3067699968	3034899968	2786899968	1627100032	1760999936	1743600000	3679200000	3269700096	3492999936	2359399936	2296999936	2196400128	3199699968	3285499904	3249200128	2354599936	2420600064	2223500032	4131599872	3526000128	4133199872	2629499904	2811200000	1538599936	2728399872	2604499968	2808900096	2237799936	2021100032	1986499968	2616999936
tr|A0A8C8HHX3|A0A8C8HHX3_ONCTS;tr|E7EEK9|E7EEK9_ONCKI;tr|A0A8C8HJT0|A0A8C8HJT0_ONCTS;tr|A0A060VY79|A0A060VY79_ONCMY	0	0	0	0	0	0	0	7285300	0	0	18365000	17897000	14135000	0	21519000	0	0	0	9198300	6769900	0	0	0	0	15384000	11643000	12669000	19669000	16740000	0	20796000	13060000	18329000	0	0	0	0	0	0	0	7119200	0	0	11797000	15554000	19091000	21152000	19515000	0
tr|A0A8C8HI37|A0A8C8HI37_ONCTS	0	0	0	0	0	0	0	0	0	3565100032	3275200000	3601799936	2263300096	2057600000	1830700032	0	0	0	0	0	0	0	0	0	168860000	160800000	182760000	228360000	257430000	259020000	76974000	68372000	67775000	132450000	104300000	103150000	0	0	0	0	0	134860000	0	0	0	9298799616	7263200256	9381699584	4519000064
tr|A0A8C8HLP9|A0A8C8HLP9_ONCTS;tr|A0A8C8HGG0|A0A8C8HGG0_ONCTS;tr|A0A8C8JGU5|A0A8C8JGU5_ONCTS;tr|A0A8C8HET8|A0A8C8HET8_ONCTS;tr|A0A8C8HMF6|A0A8C8HMF6_ONCTS	7564199936	7428700160	6450500096	3896000000	4148600064	3961100032	2092300032	2093400064	2028899968	2290899968	2218299904	2226099968	1220000000	1229500032	1171699968	4889299968	4918799872	5078000128	2087800064	1887200000	1878000000	2253600000	2293499904	2261499904	2825600000	2670299904	2809400064	5535200256	5433099776	5449900032	4180600064	4310300160	4167099904	4263800064	4489399808	4556599808	2201700096	2157299968	2211899904	3315899904	3431099904	3854200064	4110400000	4083399936	4374400000	1556099968	1716800000	1692899968	1372400000
tr|A0A8C8HNX3|A0A8C8HNX3_ONCTS;tr|A0A8C8HW61|A0A8C8HW61_ONCTS;tr|A0A8C8HVP4|A0A8C8HVP4_ONCTS;tr|A0A8C8HNG7|A0A8C8HNG7_ONCTS;tr|A0A060XRA4|A0A060XRA4_ONCMY;tr|A0A8C7VRA4|A0A8C7VRA4_ONCMY;tr|A0A8C7QW09|A0A8C7QW09_ONCMY;tr|A0A8C7R1G9|A0A8C7R1G9_ONCMY;tr|A0A8C7R170|A0A8C7R170_ONCMY;tr|A0A8C7VRC5|A0A8C7VRC5_ONCMY;tr|A0A8C7R086|A0A8C7R086_ONCMY;tr|A0A8C7VSS8|A0A8C7VSS8_ONCMY;tr|A0A060WUR7|A0A060WUR7_ON…	0	0	0	0	0	0	0	0	0	0	0	30398000	0	0	0	0	0	0	0	0	0	0	0	0	0	0	0	0	0	0	0	0	0	0	0	0	0	0	0	0	0	0	0	0	0	0	0	0	0
tr|A0A8C8HP12|A0A8C8HP12_ONCTS;tr|A0A8C7GA24|A0A8C7GA24_ONCKI;tr|A0A8C8M5X6|A0A8C8M5X6_ONCTS;tr|A0A8C7G9Q3|A0A8C7G9Q3_ONCKI;tr|A0A060XML7|A0A060XML7_ONCMY;tr|A0A8C7U0T7|A0A8C7U0T7_ONCMY;tr|A0A8C7MAD1|A0A8C7MAD1_ONCKI;tr|A0A8C8HP92|A0A8C8HP92_ONCTS;tr|A0A8C8HNC5|A0A8C8HNC5_ONCTS;tr|A0A8C8HNW6|A0A8C8HNW6_ONCTS;tr|C1BI91|C1BI91_ONCMY	48944000	40312000	36570000	49021000	43162000	50945000	23260000	20478000	0	24593000	25828000	32809000	0	0	0	41228000	46787000	50656000	35432000	34193000	43265000	176860000	173910000	162660000	26470000	27324000	22905000	40332000	38895000	34450000	61852000	63170000	62386000	32964000	36299000	36851000	46074000	41418000	38288000	43615000	46146000	0	21580000	31653000	0	26080000	0	0	19744000
tr|A0A8C8HPX0|A0A8C8HPX0_ONCTS;tr|A0A060YZ76|A0A060YZ76_ONCMY;tr|A0A8C8HQH3|A0A8C8HQH3_ONCTS;tr|A0A8C7R430|A0A8C7R430_ONCMY	255190000	261590000	253500000	135030000	157400000	148020000	161710000	180540000	183960000	199740000	232670000	231190000	186240000	177550000	161800000	390750016	404830016	401870016	291030016	265660000	293070016	181710000	189860000	175190000	268230000	219150000	257100000	514390016	532689984	531950016	368350016	354070016	367169984	255040000	211890000	269900000	322060000	344430016	287320000	299270016	297630016	86508000	353329984	347960000	374689984	174960000	204770000	192920000	144620000
tr|A0A8C8HPZ2|A0A8C8HPZ2_ONCTS	0	0	0	0	0	0	0	0	0	0	0	0	0	0	0	0	0	0	21669000	18510000	22994000	0	0	0	0	0	0	0	0	0	0	0	0	0	0	0	0	0	0	0	0	0	0	0	0	0	0	0	0
tr|A0A8C8HQC7|A0A8C8HQC7_ONCTS;tr|A0A8C7WCE4|A0A8C7WCE4_ONCMY	77324000	74921000	92775000	52570000	60750000	59051000	139800000	113430000	113490000	32024000	24808000	30003000	28774000	28786000	35006000	70465000	69421000	60712000	74587000	63881000	87402000	38912000	33828000	31462000	104150000	88510000	92831000	21155000	17301000	15656000	23206000	23197000	23396000	23390000	30252000	22879000	36172000	26596000	21709000	23116000	25535000	0	32254000	0	36617000	40678000	37745000	41234000	21976000
tr|A0A8C8HVH3|A0A8C8HVH3_ONCTS;tr|A0A8C8HWC4|A0A8C8HWC4_ONCTS;tr|A0A8C8I3C0|A0A8C8I3C0_ONCTS;tr|A0A8C8HX25|A0A8C8HX25_ONCTS	115990000	429350016	0	119480000	115320000	106870000	123300000	133180000	0	687369984	0	0	0	0	0	319870016	80490000	89499000	0	324609984	0	90045000	500489984	111600000	184520000	163130000	189680000	439470016	0	0	474460000	431100000	114640000	106340000	86132000	112140000	0	233960000	0	0	0	0	0	0	0	0	0	0	0
tr|A0A8C8HXA8|A0A8C8HXA8_ONCTS;tr|A0A8C8M7K7|A0A8C8M7K7_ONCTS;tr|A0A8C7KPI7|A0A8C7KPI7_ONCKI;tr|A0A8C7N4P5|A0A8C7N4P5_ONCKI;tr|F8LFR3|F8LFR3_ONCMY;tr|A0A060XWD1|A0A060XWD1_ONCMY;tr|A0A8C7U3I0|A0A8C7U3I0_ONCMY;tr|A0A8C7U1Q1|A0A8C7U1Q1_ONCMY	965409984	1210000000	956609984	527820000	500609984	498489984	721260032	615670016	625880000	1189699968	1160999936	1108600064	1097299968	978640000	1037100032	1368199936	1393699968	1329900032	927920000	1020700032	757580032	652240000	629950016	562350016	1198899968	1224700032	1232899968	1252999936	1312800000	1324199936	1486000000	1492899968	1538400000	1107100032	1139699968	1089699968	1425600000	1325900032	1322200064	1036000000	1115200000	5448999936	1114700032	1129500032	1142700032	688350016	651320000	654529984	793870016
tr|A0A8C8I8Z9|A0A8C8I8Z9_ONCTS;tr|A0A8C8I9R6|A0A8C8I9R6_ONCTS;tr|A0A8C8I1C0|A0A8C8I1C0_ONCTS;tr|A0A8C8I8G9|A0A8C8I8G9_ONCTS;tr|A0A8C8I120|A0A8C8I120_ONCTS;tr|A0A8C8M8B3|A0A8C8M8B3_ONCTS;tr|A0A8C8I1D3|A0A8C8I1D3_ONCTS;tr|A0A8C8I1F0|A0A8C8I1F0_ONCTS;tr|A0A8C7G4G0|A0A8C7G4G0_ONCKI;tr|A0A8C8I054|A0A8C8I054_ONCTS;tr|A0A8C7G1I0|A0A8C7G1I0_ONCKI;tr|A0A8C7G4D0|A0A8C7G4D0_ONCKI;tr|A0A8C7G292|A0A8C7G292_ON…	49445000	32303000	31440000	32626000	41252000	39238000	38580000	39662000	42484000	57300000	59446000	61115000	45751000	34379000	40469000	44472000	46042000	43819000	70899000	58744000	62065000	38147000	39125000	46258000	77740000	71838000	77934000	44882000	49875000	50414000	54332000	67077000	66025000	39607000	39152000	54955000	50227000	55679000	58591000	68063000	54412000	0	52177000	51304000	60140000	56305000	41490000	50426000	56054000
tr|A0A8C8I2V6|A0A8C8I2V6_ONCTS;tr|A0A8C8M8C6|A0A8C8M8C6_ONCTS;tr|A0A8C8I331|A0A8C8I331_ONCTS	295780000	222470000	215240000	208610000	212390000	204370000	561950016	507089984	589409984	456249984	495849984	449800000	138040000	118040000	130620000	297910016	303070016	237870000	177500000	317390016	244620000	331240000	286750016	304209984	509280000	566710016	659630016	154730000	156900000	142170000	207450000	204830000	184330000	259350000	222620000	199340000	484440000	344270016	350280000	810169984	595350016	0	428710016	480169984	499560000	360820000	293380000	327190016	268280000
tr|A0A8C8I6L8|A0A8C8I6L8_ONCTS;tr|A0A8C7NUD2|A0A8C7NUD2_ONCMY	50648000	39410000	35063000	151360000	161280000	169100000	57815000	51790000	56278000	32900000	15726000	33180000	20375000	17568000	12283000	56132000	52589000	53777000	99331000	98062000	107800000	19233000	0	0	55977000	53117000	49675000	38547000	33157000	45332000	29089000	21593000	27304000	54886000	52842000	48769000	0	0	28734000	0	23398000	0	0	0	0	0	0	0	0
tr|A0A8C8IHW3|A0A8C8IHW3_ONCTS;tr|A0A8C8IHC6|A0A8C8IHC6_ONCTS;tr|A0A8C7KLZ1|A0A8C7KLZ1_ONCKI;tr|A0A8C7T4Q8|A0A8C7T4Q8_ONCMY;tr|A0A8C7T3B6|A0A8C7T3B6_ONCMY;tr|A0A8C7MWG2|A0A8C7MWG2_ONCKI	201080000	230740000	174030000	197970000	168390000	184070000	217560000	233870000	228170000	412049984	386409984	406040000	345470016	355270016	349030016	178450000	184680000	169580000	286060000	274150016	274300000	133060000	122550000	104190000	255010000	238390000	233290000	211630000	208350000	203550000	254400000	266450000	239390000	148280000	148120000	156320000	295430016	266060000	285849984	136700000	138790000	15290000	394200000	347020000	362190016	296670016	324440000	317980000	454800000
tr|A0A8C8IJM8|A0A8C8IJM8_ONCTS;tr|A0A8C8IMT4|A0A8C8IMT4_ONCTS;tr|A0A8C8IKA5|A0A8C8IKA5_ONCTS;tr|A0A8C7CHX4|A0A8C7CHX4_ONCKI;tr|A0A8C8IU70|A0A8C8IU70_ONCTS;tr|A0A8C7W3H8|A0A8C7W3H8_ONCMY;tr|A0A8C7GF20|A0A8C7GF20_ONCKI;tr|A0A8C7GFB8|A0A8C7GFB8_ONCKI;tr|A0A8C7CLC1|A0A8C7CLC1_ONCKI;tr|A0A8C7S5Q6|A0A8C7S5Q6_ONCMY;tr|A0A8C7M7U5|A0A8C7M7U5_ONCKI	63106000	66360000	57188000	76321000	63144000	69972000	54752000	47778000	67054000	52963000	52585000	48116000	54319000	41238000	49849000	67994000	75023000	83667000	224540000	212100000	192770000	25214000	51234000	44919000	28972000	26294000	30652000	78347000	69338000	79665000	56371000	61701000	52797000	15335000	31189000	0	37172000	34042000	41599000	33531000	37770000	0	17790000	22736000	21722000	43487000	54458000	51774000	40060000
tr|A0A8C8J5G1|A0A8C8J5G1_ONCTS;tr|A0A8C8J9B1|A0A8C8J9B1_ONCTS	420169984	259300000	217990000	746339968	626910016	399840000	138870000	92519000	56399000	28657000448	28267999232	28675000320	49116000256	49153998848	49172000768	2253199872	2477100032	2181400064	90979000	140270000	147450000	39483000	30462000	29592000	218710000	100820000	63470000	14944000000	14282999808	15324000256	10750000128	10986999808	11367999488	9370900480	10042000384	8937100288	672360000	355569984	334150016	169170000	186870000	7108800000	817910016	382920000	331020000	48719998976	48142999552	52637999104	40277000192
tr|Q64HX7|Q64HX7_ONCMY;tr|A0A8C8J882|A0A8C8J882_ONCTS	25435000	21576000	23106000	24977000	28666000	25152000	25815000	0	23330000	0	0	0	0	0	0	20633000	19472000	19718000	17843000	0	20687000	0	15511000	17909000	0	20542000	21948000	12818000	12694000	0	0	0	0	13729000	19112000	16847000	16243000	14494000	14091000	23337000	11848000	0	11506000	14456000	0	0	0	0	0
tr|A0A8C8J9N6|A0A8C8J9N6_ONCTS;tr|A0A8C8JBH7|A0A8C8JBH7_ONCTS	231840000	270289984	223180000	229920000	222630000	201310000	240140000	278540000	243500000	234090000	195960000	216270000	218810000	221790000	189460000	400430016	397769984	421800000	180720000	178320000	244760000	220980000	243750000	225010000	174880000	183810000	171670000	492020000	476790016	472190016	144050000	235000000	260390000	302280000	292329984	280800000	233650000	210750000	270089984	240750000	243340000	96267000	406400000	364889984	418000000	156090000	189000000	186810000	106760000
tr|A0A8C8JAA3|A0A8C8JAA3_ONCTS	0	0	0	0	0	0	0	0	0	0	0	0	62402000	0	0	0	0	0	0	0	0	0	0	0	0	0	0	0	0	0	0	0	0	0	0	0	0	0	0	0	0	0	0	0	0	203060000	227880000	210780000	125840000
tr|A0A8C8JNW6|A0A8C8JNW6_ONCTS;tr|A0A8C8G6A9|A0A8C8G6A9_ONCTS;tr|A0A8C7IZ68|A0A8C7IZ68_ONCKI;tr|A0A8C7QM40|A0A8C7QM40_ONCMY;tr|A0A8C8MIL1|A0A8C8MIL1_ONCTS;tr|A0A8C8JFF4|A0A8C8JFF4_ONCTS;tr|A0A8C8JL99|A0A8C8JL99_ONCTS;tr|A0A8C7IY02|A0A8C7IY02_ONCKI;tr|A0A8C8JKW0|A0A8C8JKW0_ONCTS;tr|A0A8C7Q0A8|A0A8C7Q0A8_ONCMY;tr|A0A8C7PYN6|A0A8C7PYN6_ONCMY;tr|A0A8C7PWT7|A0A8C7PWT7_ONCMY;tr|A0A8C7MUL1|A0A8C7MUL1_ON…	0	0	0	0	0	0	0	0	0	0	0	0	0	0	0	0	0	0	0	0	0	0	31205000	21646000	0	0	0	0	0	0	0	0	0	0	0	0	0	0	0	0	0	0	0	0	0	0	0	0	0
tr|Q9PT58|Q9PT58_ONCTS;tr|Q9I8R0|Q9I8R0_ONCTS;tr|Q9I8Q9|Q9I8Q9_ONCTS;tr|Q9I860|Q9I860_ONCTS;tr|A0A8C8JQ27|A0A8C8JQ27_ONCTS;tr|A0A8C8JKU0|A0A8C8JKU0_ONCTS;tr|Q9I866|Q9I866_ONCTS;tr|A0A8C8JKB1|A0A8C8JKB1_ONCTS;tr|A0A8C8JFJ9|A0A8C8JFJ9_ONCTS;tr|Q9I8R4|Q9I8R4_ONCTS;tr|Q9I887|Q9I887_ONCTS;tr|Q9PT57|Q9PT57_ONCTS;tr|Q9PT56|Q9PT56_ONCTS;tr|Q9PT55|Q9PT55_ONCTS;tr|Q9PT54|Q9PT54_ONCTS;tr|Q9PT53|Q9PT53_ONCTS…	180520000	202000000	162070000	41669000	121990000	111990000	105050000	131910000	127010000	50664000	53264000	52654000	67473000	66100000	79404000	162900000	148470000	175690000	62052000	59633000	65471000	78916000	79524000	77721000	139030000	127960000	117410000	0	30616000	92570000	215370000	162820000	190630000	92856000	87919000	84561000	71047000	75715000	94301000	86393000	82601000	0	115430000	116360000	123970000	0	34574000	26431000	41511000
tr|A0A8C8JSQ2|A0A8C8JSQ2_ONCTS;tr|A0A8C7KA09|A0A8C7KA09_ONCKI	105650000	91242000	79814000	62305000	77618000	69826000	27888000	22219000	28299000	0	21456000	23108000	15313000	18715000	12769000	53645000	61405000	58918000	79343000	64107000	48674000	151940000	149720000	156000000	65260000	59509000	83348000	51478000	69104000	67709000	114080000	142480000	150550000	112530000	113300000	98342000	68709000	62861000	63937000	55324000	49768000	0	41124000	47468000	40458000	159450000	170520000	169180000	129290000
tr|A0A8C8JYC9|A0A8C8JYC9_ONCTS;tr|A0A8C8MM11|A0A8C8MM11_ONCTS;tr|A0A8C7SFA9|A0A8C7SFA9_ONCMY;tr|A0A8C7CM97|A0A8C7CM97_ONCKI;tr|A0A8C7SE42|A0A8C7SE42_ONCMY;tr|A0A060Y4F1|A0A060Y4F1_ONCMY	505520000	476270016	452270016	531649984	530440000	561590016	619409984	623280000	646809984	765160000	705790016	776329984	446740000	426480000	454140000	660049984	663980032	705670016	631209984	616569984	602449984	534180000	528940000	493540000	690499968	667859968	730880000	769459968	803340032	782300032	870680000	886449984	908240000	642960000	656230016	677840000	783480000	746609984	733889984	657960000	595740032	430660000	714990016	744780032	816220032	647790016	705260032	617379968	636560000
tr|A0A8C8JYI3|A0A8C8JYI3_ONCTS	305030016	180740000	108020000	322760000	186720000	222010000	250090000	381960000	229800000	224070000	261100000	238680000	125350000	142460000	141980000	207890000	231590000	251450000	321070016	300230016	244470000	265400000	319670016	456740000	388289984	452400000	480580000	0	132490000	140210000	430580000	485860000	524280000	287190016	214440000	282630016	385280000	335420000	314420000	240500000	104840000	0	423700000	318060000	282520000	239860000	274740000	158440000	203290000
tr|A0A8C8K5B4|A0A8C8K5B4_ONCTS;tr|A0A8C7J0D2|A0A8C7J0D2_ONCKI;tr|A0A8C7J987|A0A8C7J987_ONCKI	28298000	0	24001000	30235000	21573000	22284000	68287000	69260000	74516000	182810000	179980000	206170000	0	0	0	0	0	0	40887000	24886000	26509000	0	7232900	0	52588000	42266000	51270000	0	0	0	54836000	47709000	53757000	62333000	64713000	64426000	55610000	63469000	67254000	40161000	42413000	0	65615000	67435000	59463000	110430000	140760000	148890000	73607000
tr|A0A8C8K6V9|A0A8C8K6V9_ONCTS;tr|A0A8C8K9M9|A0A8C8K9M9_ONCTS;tr|A0A8C8K8B5|A0A8C8K8B5_ONCTS;tr|L7QI61|L7QI61_ONCKI;tr|A0A8C8K9I8|A0A8C8K9I8_ONCTS;tr|Q9W647|Q9W647_ONCNE;tr|A0A8C7TH26|A0A8C7TH26_ONCMY;tr|A0A060X8J1|A0A060X8J1_ONCMY	18533000	22115000	21348000	0	27989000	0	0	20953000	0	24470000	29869000	27415000	26264000	27248000	0	27901000	23399000	18692000	57127000	49169000	66570000	27032000	23886000	28313000	0	0	0	42378000	43944000	43074000	0	0	17745000	20576000	0	0	0	0	0	16004000	20623000	0	10793000	0	0	43801000	44373000	47194000	52911000
tr|A0A8C8K956|A0A8C8K956_ONCTS;tr|A0A8C8KAA6|A0A8C8KAA6_ONCTS;tr|A0A8C7H620|A0A8C7H620_ONCKI;tr|A0A8C7H8V4|A0A8C7H8V4_ONCKI;tr|A0A8C7HDH3|A0A8C7HDH3_ONCKI;tr|A0A8C7H6S8|A0A8C7H6S8_ONCKI;tr|A0A8C7LTP5|A0A8C7LTP5_ONCMY;tr|A0A060X0D1|A0A060X0D1_ONCMY;tr|A0A8C7LR01|A0A8C7LR01_ONCMY;tr|A0A8C7HAM2|A0A8C7HAM2_ONCKI;tr|A0A8C7LQX3|A0A8C7LQX3_ONCMY	2771000064	2712600064	2776199936	1838300032	1826499968	1818000000	2440100096	2323599872	2409100032	3776999936	3752699904	3704399872	2436000000	2468999936	2459800064	2879800064	3029299968	2968900096	1066400000	1224700032	1186000000	2278400000	2092700032	2117799936	2024199936	2145699968	2058700032	3492800000	3274700032	3277799936	2819500032	2940600064	3005100032	1686400000	1684800000	1664499968	2489299968	2439399936	2259399936	2142800000	2117100032	1898300032	2711699968	2362800128	2557600000	2454700032	2527000064	2391600128	2904300032
tr|A0A8C8LUN6|A0A8C8LUN6_ONCTS;tr|A0A060W2S2|A0A060W2S2_ONCMY;tr|A0A8C7MLT0|A0A8C7MLT0_ONCKI	47205998592	41819000832	39766999040	33937999872	36800999424	33131999232	53790998528	52609998848	53824999424	49815998464	49861001216	52131000320	33116999680	32797999104	31747999744	23324000256	22926000128	22080000000	38608998400	36424998912	35582001152	26222000128	27406000128	27559000064	41687998464	41749000192	43361001472	34012999680	34736001024	34560999424	39250001920	36686999552	36448002048	46079000576	47410999296	48043999232	33777999872	35824001024	34055000064	38081998848	36183998464	5962699776	34412998656	35115999232	35819999232	44720001024	46142001152	46950998016	46693998592
tr|A0A8C8LZ76|A0A8C8LZ76_ONCTS;tr|A0A8C7LSR3|A0A8C7LSR3_ONCMY;tr|A0A8C7CBZ0|A0A8C7CBZ0_ONCKI;tr|A0A8C7M2P1|A0A8C7M2P1_ONCMY;tr|A0A8C7LVS0|A0A8C7LVS0_ONCMY	9998000	16985000	5418000	51544000	15901000	48052000	0	0	7907600	75249000	76273000	61586000	436049984	427729984	412040000	11910000	26097000	18611000	20755000	8182900	0	5732700	18708000	11228000	0	15360000	3359100	387600000	394920000	287590016	124450000	167580000	111460000	188280000	151410000	205110000	8345200	0	0	0	0	0	0	19033000	13895000	1148000000	886179968	908710016	444529984
tr|A0A8C8LZ98|A0A8C8LZ98_ONCTS	266590000	237670000	267630000	125520000	138390000	154680000	183670000	215950000	171350000	177650000	181440000	149170000	373169984	317129984	350110016	356710016	408400000	371600000	212670000	202110000	249150000	127120000	145900000	150260000	197620000	229170000	217980000	145130000	147390000	149460000	133080000	187330000	147480000	182680000	166720000	175620000	329630016	368180000	331100000	351590016	336400000	266800000	496310016	422380000	503780000	214010000	230210000	206220000	217240000
tr|A0A8C8M2W5|A0A8C8M2W5_ONCTS;tr|A0A060W2L1|A0A060W2L1_ONCMY;tr|A0A8C7VWP9|A0A8C7VWP9_ONCMY	401990016	400510016	426110016	378820000	402369984	390969984	388729984	356110016	370369984	511680000	494470016	507249984	237630000	211000000	203230000	347849984	369160000	380320000	340640000	356110016	336440000	480400000	462440000	430700000	522160000	530510016	477190016	390950016	366369984	315120000	525920000	553859968	504700000	498769984	512230016	517369984	402110016	400260000	386009984	416430016	488480000	567310016	527809984	471140000	548729984	422040000	460950016	433550016	358289984
tr|A0A8C8M496|A0A8C8M496_ONCTS	734339968	697480000	707420032	551190016	593729984	615160000	707040000	666540032	657340032	918270016	929280000	945110016	740160000	777710016	749969984	1202899968	1146899968	1216300032	534540000	553779968	499040000	616760000	544840000	588729984	876870016	866440000	775960000	899059968	938310016	877720000	693190016	798150016	947379968	1376600064	1347500032	1310099968	676440000	725230016	654120000	673369984	708920000	282820000	957430016	873689984	799539968	495750016	569230016	563289984	902460032
tr|A0A8C8M5I5|A0A8C8M5I5_ONCTS;tr|A0A8C7HTQ9|A0A8C7HTQ9_ONCKI;tr|A0A8C8IS61|A0A8C8IS61_ONCTS;tr|A0A8C8HL86|A0A8C8HL86_ONCTS	258450000	246700000	307630016	570169984	558449984	632710016	276160000	258690000	307140000	1035600000	1113600000	1020899968	833169984	878579968	654049984	158070000	234570000	200880000	1298000000	1238300032	1745699968	548310016	523470016	529960000	121250000	86869000	71917000	1123699968	888240000	974019968	2293100032	2386500096	2414099968	172100000	182680000	199190000	688600000	680060032	636270016	778220032	791750016	496840000	348380000	265810000	399510016	158940000	162910000	176510000	604550016
tr|A0A8C8MDY4|A0A8C8MDY4_ONCTS;tr|A0A060WEA8|A0A060WEA8_ONCMY;tr|A0A8C7PIL0|A0A8C7PIL0_ONCMY;tr|A0A8C8ITF7|A0A8C8ITF7_ONCTS;tr|A0A8C7KHE6|A0A8C7KHE6_ONCKI;tr|A0A8C8MDV8|A0A8C8MDV8_ONCTS;tr|A0A8C8MF40|A0A8C8MF40_ONCTS;tr|A0A8C7KMA2|A0A8C7KMA2_ONCKI;tr|A0A8C7KEC5|A0A8C7KEC5_ONCKI;tr|A0A8C8J2E4|A0A8C8J2E4_ONCTS;tr|A0A8C8MDW0|A0A8C8MDW0_ONCTS;tr|A0A8C7VFP4|A0A8C7VFP4_ONCMY;tr|A0A8C7N566|A0A8C7N566_ON…	213700000	196220000	193650000	240330000	229570000	233270000	80277000	63701000	83489000	103940000	87109000	84142000	73228000	63499000	74010000	225290000	212530000	253990000	129440000	123650000	134990000	150870000	137540000	153420000	96585000	82634000	102370000	200730000	201400000	213940000	267630000	313920000	238010000	104020000	123670000	118310000	148370000	151190000	186600000	163760000	171140000	19834000	82704000	97502000	84276000	150030000	129500000	139830000	113370000
tr|A0A8C8MNM7|A0A8C8MNM7_ONCTS	2416800000	2242599936	1957200000	1964899968	2079699968	2032099968	1406300032	1502400000	1422499968	434480000	422230016	438249984	242300000	278729984	220540000	2815600128	2710799872	2780600064	675920000	584419968	716680000	1240000000	1131699968	1186099968	1388400000	1360800000	1231399936	1073000000	944339968	1127600000	1286700032	1219299968	1383399936	2393999872	2200800000	2591399936	781900032	796140032	776590016	1037800000	1274099968	654929984	1273200000	1258200064	1277600000	191820000	265230000	240920000	280100000
tr|A9YVA2|A9YVA2_ONCMA	0	0	0	0	26397000	0	0	0	0	47263000	34542000	59406000	38305000	40335000	53076000	0	0	0	50004000	44043000	80766000	45845000	45995000	51237000	34025000	31356000	0	144820000	143960000	128800000	248930000	237410000	223900000	0	0	0	104300000	95944000	90989000	41660000	30810000	0	0	0	0	0	0	0	35088000
tr|A9YVA4|A9YVA4_ONCMA;tr|A0A8C7FVS3|A0A8C7FVS3_ONCKI;tr|A0A8C7P7D8|A0A8C7P7D8_ONCMY;tr|A0A8C7P665|A0A8C7P665_ONCMY;tr|A0A8C7P5E5|A0A8C7P5E5_ONCMY;tr|A0A8C7P4Z6|A0A8C7P4Z6_ONCMY;tr|Q9DFD7|Q9DFD7_ONCMY	2998099968	5548599808	5300700160	6173000192	6142700032	5730400256	6397599744	6734300160	6579400192	485320000	467400000	490009984	64433000	52818000	37335000	873560000	910819968	812310016	1824899968	2254599936	1615699968	3782899968	3520499968	3723800064	5075200000	5170999808	4080800000	485689984	481750016	481000000	260600000	243200000	260660000	262930000	247100000	225300000	802489984	904460032	1048200000	1844000000	1936999936	270190016	2842299904	2923699968	2679899904	189070000	148380000	152040000	0
tr|B0FFJ7|B0FFJ7_ONCMA	61950000	70394000	58137000	0	0	0	67212000	75113000	73612000	0	0	0	0	0	0	102530000	56500000	0	0	36374000	0	0	0	0	0	0	0	0	0	0	0	0	0	0	0	0	77578000	43164000	69826000	0	54738000	0	66752000	82881000	0	58715000	0	0	0
tr|B0YPD1|B0YPD1_ONCMA	0	0	0	0	0	0	0	0	0	1138700032	906800000	1018899968	2140199936	2138499968	2148400128	123000000	109060000	120200000	0	0	0	0	0	0	0	0	0	709059968	712489984	644140032	354440000	480129984	485540000	535209984	523129984	636160000	0	0	0	0	0	0	0	0	0	1652099968	1752600064	1702700032	1844700032
tr|B7XGC4|B7XGC4_ONCKE;tr|D5MU14|D5MU14_ONCKE;tr|B7XGC3|B7XGC3_ONCKE	218580000	63688000	48967000	210610000	190300000	64764000	0	16415000	0	13740999680	13562999808	13690000384	12778000384	12632999936	13185999872	229690000	194410000	196510000	0	21311000	21501000	12657000	20835000	12078000	557529984	472080000	768940032	3022099968	3245299968	4146099968	724249984	852950016	884680000	1660400000	1578800000	1684300032	231380000	133870000	67416000	38196000	28050000	2755899904	151090000	35263000	42747000	15475000320	16312999936	16522000384	15989999616
tr|C1BG12|C1BG12_ONCMY;tr|Q9DFJ1|Q9DFJ1_ONCMY;tr|A0A8C8MJ40|A0A8C8MJ40_ONCTS;tr|A0A8C7F4L5|A0A8C7F4L5_ONCKI;tr|Q8JJ67|Q8JJ67_ONCMY;tr|B0FFI8|B0FFI8_ONCMA;tr|A0A8C8JRH7|A0A8C8JRH7_ONCTS;tr|A0A8C7UJX6|A0A8C7UJX6_ONCMY;tr|A0A8C7F4C4|A0A8C7F4C4_ONCKI	5680999936	6293700096	5034299904	5326600192	5038300160	5235999744	2008800000	2102400000	1976600064	621020032	546080000	586049984	167740000	173170000	140240000	7331500032	6994400256	7295099904	1133900032	1213500032	934579968	2926599936	3032199936	3085199872	2943399936	3064999936	3110400000	2702299904	2645900032	2602400000	3582700032	3687899904	3630700032	3246500096	3249999872	3175500032	764940032	688430016	661680000	965169984	916350016	795760000	1669500032	1527299968	1512899968	64336000	44823000	37847000	50967000
tr|C1BG67|C1BG67_ONCMY;tr|A0A8C7MI01|A0A8C7MI01_ONCKI;tr|C1BEM6|C1BEM6_ONCMY;tr|A0A060XSW0|A0A060XSW0_ONCMY;tr|A0A8C8MC27|A0A8C8MC27_ONCTS;tr|A0A8C8ILE5|A0A8C8ILE5_ONCTS;tr|A0A8C7UCE6|A0A8C7UCE6_ONCMY;tr|A0A8C7UL61|A0A8C7UL61_ONCMY	4535900160	4061700096	4651899904	10766000128	10208000000	10387000320	3555200000	3393999872	3326400000	20466999296	22784999424	21344999424	15959000064	16144000000	15758000128	4192199936	4121200128	4289799936	20554999808	17954000896	20226000896	12016000000	12076999680	11612000256	8248300032	8219299840	8794900480	32974999552	32079998976	30630000640	48204001280	48047001600	46063001600	2115800064	1953600000	2013600000	26748000256	27387000832	26747000832	13779999744	13006999552	5176399872	5524700160	5234100224	5279499776	4693899776	4921099776	5175099904	9887099904
tr|D9UB76|D9UB76_ONCMY;tr|A0A060WR98|A0A060WR98_ONCMY;tr|A0A8C8HIS3|A0A8C8HIS3_ONCTS;tr|A0A8C7SKK9|A0A8C7SKK9_ONCMY;tr|A0A8C7JWF9|A0A8C7JWF9_ONCKI;tr|A0A8C7JT80|A0A8C7JT80_ONCKI	219300000	229200000	448990016	350950016	319769984	334480000	334720000	381420000	359480000	242080000	262370000	212590000	217770000	231130000	171840000	337169984	405400000	268870016	124750000	233770000	261370000	295220000	198370000	186560000	326160000	392310016	317680000	294110016	285649984	321520000	216390000	170630000	185330000	264500000	239320000	166980000	182700000	181850000	202970000	259670000	285260000	440110016	169680000	177790000	166220000	125560000	113270000	146700000	94022000
tr|E1UJ19|E1UJ19_ONCNE;tr|A0A8C7QUQ5|A0A8C7QUQ5_ONCMY;tr|A0A060XWA9|A0A060XWA9_ONCMY;tr|E1UJ20|E1UJ20_ONCKI;tr|A0A8C8IFF7|A0A8C8IFF7_ONCTS	48159000	42521000	35871000	98459000	93103000	69121000	1144899968	954529984	949059968	16894000	0	16993000	262280000	239740000	236130000	18128000	17899000	32830000	558369984	463280000	399190016	1495100032	1594700032	1651900032	68437000	74152000	61414000	54703000	67574000	53006000	77481000	65848000	73012000	20808000	0	39473000	55072000	69068000	60386000	92289000	95949000	126350000	16292000	21913000	21193000	16343000	0	21071000	0
tr|E7BAR3|E7BAR3_ONCMY	326089984	323720000	462150016	545360000	568400000	524430016	1073100032	1035600000	1094300032	441969984	448820000	445150016	268150000	290969984	256620000	135020000	130440000	130550000	284870016	650819968	375720000	508880000	399750016	506980000	1051800000	955310016	911640000	296740000	335280000	306620000	504800000	374660000	402520000	291209984	228370000	260990000	864179968	989329984	1012700032	1566400000	1365799936	28101000	759360000	975920000	798659968	500260000	502030016	400830016	222430000
tr|M9PNX6|M9PNX6_ONCMY;tr|A0A8C7L841|A0A8C7L841_ONCKI;tr|A0A8C7L690|A0A8C7L690_ONCKI	663560000	707470016	511470016	662060032	666270016	602800000	684430016	732000000	653609984	270809984	211900000	220980000	244650000	227280000	210360000	470920000	492590016	576280000	361180000	258410000	441820000	484160000	553400000	495209984	527329984	474929984	549489984	300220000	333120000	300820000	362830016	437120000	552640000	456020000	482409984	524080000	310209984	338980000	355209984	422449984	516310016	141500000	384150016	455070016	479510016	422140000	470569984	443609984	468060000
tr|Q5DW65|Q5DW65_ONCMY;tr|A0A8C8C3C9|A0A8C8C3C9_ONCTS;tr|A0A8C7LZM5|A0A8C7LZM5_ONCMY;tr|A0A8C7ILT0|A0A8C7ILT0_ONCKI;tr|A0A8C7MRJ2|A0A8C7MRJ2_ONCKI;tr|A0A8C8EI18|A0A8C8EI18_ONCTS;tr|A0A8C7LZK3|A0A8C7LZK3_ONCMY;tr|A0A8C8C144|A0A8C8C144_ONCTS;tr|A0A8C7IKC4|A0A8C7IKC4_ONCKI;tr|A0A060VW47|A0A060VW47_ONCMY;tr|A0A8C7M6J2|A0A8C7M6J2_ONCMY;tr|A0A8C7MS20|A0A8C7MS20_ONCKI;tr|A0A8C8EIH0|A0A8C8EIH0_ONCTS;tr|A…	56218000	47364000	63089000	99479000	131510000	112010000	70685000	90983000	101890000	81950000	88487000	98277000	48316000	53623000	48196000	40382000	28981000	0	338880000	319929984	291790016	48725000	48744000	54293000	20649000	2845700	16058000	93179000	85001000	85261000	103790000	103110000	130440000	23250000	13923000	36339000	79847000	62770000	67891000	98096000	111440000	7104200	29933000	24164000	21794000	179690000	176570000	189840000	159860000
[truncated: 5 more rows]
[truncated: 16 more columns]

## Sheet: Table S2
Table S2 Filtered and logarithmized LFQ-intensity values of the identified proteins of male and female O. gorbuscha from different biotopes (marine, estuarine and riverine).
[truncated: 435 more rows]
[truncated: 16 more columns]

## Sheet: Table S3
Table S3 Filtered, logarithmic, and imputed LFQ-intensity values of the identified proteins of male and female O. gorbuscha from different biotopes (marine, estuarine and riverine).
[truncated: 435 more rows]
[truncated: 16 more columns]

## Sheet: Table S4
Table S4 Differentially expressed plasma proteins of O. gorbuscha male and female from different biotopes (marine, estuarine and riverine).
Protein IDs (UniProt)	Protein names	Differential Expression (Female vs. Male)			Gene Ontology
		Sea	Estuary	River
A0A8C7GWT6	Adenosylhomocysteinase	Unchanged	Unchanged	Up	one-carbon metabolic process [GO:0006730]
[truncated: 37 more rows]
